# Supplementary material for: Identification of microbial community in the urban environment: The concordance between conventional culture and nanopore 16S rRNA sequencing
Source: Front Microbiol. 2023 Apr 13;14:1164632. doi: 10.3389/fmicb.2023.1164632 (PMC10133568; doi:10.3389/fmicb.2023.1164632)
Supplement: Supplementary file 1 [file Table_1.xlsx]

## Sheet: S1
Supplementary Table S1.
Site	Location	Environmental surfaces
Site1	Admiralty	ATM
Site2	Admiralty	Ticket kiosks
Site3	Diamond Hill	ATM
Site4	Diamond Hill	Ticket kiosks
Site5	Diamond Hill	Elevators
Site6	East Rail Line	Handrails
Site7	Hang Hau	ATM
Site8	Hang Hau	Ticket kiosks
Site9	Hang Hau	Elevators
Site10	Hang Hau	Escalators
Site11	Hung Hom	ATM
Site12	Hung Hom	Ticket kiosks
Site13	Hung Hom	Elevators
Site14	Island Line	Handrails
Site15	Kowloon Tong	Ticket kiosks
Site16	Kowloon Tong	Elevators
Site17	Kwun Tong	ATM
Site18	Kwun Tong	Ticket kiosks
Site19	Kwun Tong	Elevators
Site20	Kwun Tong	Escalators
Site21	Kwun Tong Line	Handrails
Site22	North Point	ATM
Site23	North Point	Ticket kiosks
Site24	North Point	Escalators
Site25	Sham Shui Po	ATM
Site26	Sham Shui Po	Ticket kiosks
Site27	Sham Shui Po	Elevators
Site28	Sham Shui Po	Escalators
Site29	Tiu King Leng	ATM
Site30	Tiu King Leng	Ticket kiosks
Site31	Tiu King Leng	Elevators
Site32	Tseungn Kwan O Line	Handrails
Site33	Tsim Sha Tsui	ATM
Site34	Tsim Sha Tsui	Escalators
Site35	Tai Wai	ATM
Site36	Tai Wai	Ticket kiosks
Site37	Tai Wai	Elevators
Site38	Tai Wai	Escalators
Site39	Tsuen Wan Line	Handrails
Site40	Yuen Long	Ticket kiosks
Site41	Yuen Long	Elevators
Site42	Yuen Long	Escalators
Site43	Yau Ma Tei	ATM
Site44	Yau Ma Tei	Ticket kiosks
Site45	Yau Ma Tei	Elevators
Site46	Yau Ma Tei	Escalators

## Sheet: S2
Supplementary Table S2.
file	format	type	num_seqs	sum_len	min_len	avg_len	max_len
Site1	FASTA	DNA	57493	89712130	1000	1560.4	3214
Site2	FASTA	DNA	88011	137975365	1000	1567.7	4724
Site3	FASTA	DNA	232643	357979879	1000	1538.8	4808
Site4	FASTA	DNA	64782	99937997	1001	1542.7	3443
Site5	FASTA	DNA	255537	393961705	1000	1541.7	4808
Site6	FASTA	DNA	128611	200116589	1000	1556	3232
Site7	FASTA	DNA	83747	129771346	1000	1549.6	9999
Site8	FASTA	DNA	442528	686395603	1000	1551.1	4775
Site9	FASTA	DNA	142053	221878395	1000	1561.9	3276
Site10	FASTA	DNA	610007	948758441	1000	1555.3	3561
Site11	FASTA	DNA	112604	177112505	1000	1572.9	4718
Site12	FASTA	DNA	155136	242882405	1000	1565.6	5253
Site13	FASTA	DNA	450251	710914668	1000	1578.9	4856
Site14	FASTA	DNA	11038	17216692	1011	1559.8	3192
Site15	FASTA	DNA	640362	990635756	1000	1547	4780
Site16	FASTA	DNA	398687	617569973	1000	1549	4798
Site17	FASTA	DNA	282000	437185425	1000	1550.3	4702
Site18	FASTA	DNA	556897	863988685	1000	1551.4	5091
Site19	FASTA	DNA	316347	490709244	1000	1551.2	4748
Site20	FASTA	DNA	56042	86981854	1000	1552.1	3208
Site21	FASTA	DNA	65817	102068827	1000	1550.8	4834
Site22	FASTA	DNA	138788	215556207	1000	1553.1	3478
Site23	FASTA	DNA	1111215	1723652235	1000	1551.1	4799
Site24	FASTA	DNA	96095	149408228	1000	1554.8	4147
Site25	FASTA	DNA	464344	723072753	1000	1557.2	4649
Site26	FASTA	DNA	547069	850832074	1000	1555.3	3432
Site27	FASTA	DNA	301922	470168512	1000	1557.3	4749
Site28	FASTA	DNA	30272	47157360	1000	1557.8	3413
Site29	FASTA	DNA	571364	892728530	1000	1562.5	4096
Site30	FASTA	DNA	551286	856775659	1000	1554.1	4016
Site31	FASTA	DNA	261417	408676695	1000	1563.3	3354
Site32	FASTA	DNA	83776	130171088	1000	1553.8	4753
Site33	FASTA	DNA	39669	61793416	1001	1557.7	3261
Site34	FASTA	DNA	69356	106734092	1000	1538.9	3259
Site35	FASTA	DNA	288413	446999359	1000	1549.9	4724
Site36	FASTA	DNA	561149	871190547	1000	1552.5	4698
Site37	FASTA	DNA	78657	123455825	1000	1569.5	3521
Site38	FASTA	DNA	147584	229596565	1000	1555.7	3256
Site39	FASTA	DNA	417537	648455065	1000	1553	3982
Site40	FASTA	DNA	202389	314622306	1000	1554.5	4679
Site41	FASTA	DNA	33977	52811485	1000	1554.3	4463
Site42	FASTA	DNA	129962	201914456	1000	1553.6	4531
Site43	FASTA	DNA	177894	276465027	1000	1554.1	5234
Site44	FASTA	DNA	222412	345610312	1000	1553.9	4697
Site45	FASTA	DNA	55703	86447806	1002	1551.9	4777
Site46	FASTA	DNA	48308	74947645	1001	1551.5	4649

## Sheet: S3
Supplementary Table S3.
Bacterial species in each sample identified by Megablast. Data are shown in read no.
	Site1	Site2	Site3	Site4	Site5	Site6	Site7	Site8	Site9	Site10	Site11	Site12	Site13	Site14	Site15	Site16	Site17	Site18	Site19	Site20	Site21	Site22	Site23	Site24	Site25	Site26	Site27	Site28	Site29	Site30	Site31	Site32	Site33	Site34	Site35	Site36	Site37	Site38	Site39	Site40	Site41	Site42	Site43	Site44	Site45	Site46
Clostridium cellulolyticum	0	0	0	0	0	1	3	1	0	2	0	0	0	0	1	0	5	0	0	0	0	0	0	0	0	0	5	1	1	39	3	0	0	2	7	0	0	0	1	0	0	1	0	0	0	0
Caedibacter caryophilus	0	0	0	0	14	9	4	9	4	33	0	4	15	0	25	0	0	0	3	0	2	0	8	2	0	1	0	0	0	0	9	0	0	5	9	118	586	4	10	0	0	0	2	5	1	0
Escherichia coli	0	0	1	0	0	0	0	0	0	2	1	1	0	0	5	0	0	1	0	0	0	0	7	1	1	1	2	0	1	4	0	0	0	0	0	0	0	2	3	0	0	0	10	2	0	0
Brachybacterium muris	0	1	0	0	19	1	81	0	0	65	0	2	13	0	1	2	0	2	5	1	0	0	2925	0	0	12	0	2	0	1	197	0	1	4	14	0	0	6	0	3	0	0	0	1	0	6
Sphingopyxis chilensis	0	2	0	0	1	181	0	0	0	13	0	0	0	0	1	2	3	0	1	0	0	0	227	0	21	0	0	4	0	0	0	9	13	16	45	9	0	3	0	22	0	27	11	0	0	0
Streptococcus canis	0	0	0	0	0	0	2	0	0	2	1	3	1	0	0	0	0	0	0	0	0	0	1	0	1	0	0	0	0	0	3	2	0	0	1	0	0	2	0	3	0	0	0	1	0	0
Streptococcus porcinus	0	0	0	0	0	1	1	2	3	31	1	0	9	0	5	1	0	1	0	1	2	0	1	0	0	0	0	1	3	0	5	0	0	0	0	0	0	1	1	2	0	0	1	0	1	0
Colwellia maris	0	0	0	2	0	1	0	0	0	0	0	0	0	0	0	0	0	0	0	0	0	0	0	0	0	0	1	0	0	0	0	0	0	0	0	0	0	0	0	0	0	0	0	0	0	0
Microbacterium luteolum	0	0	0	0	0	1	0	0	0	1	0	0	1	0	0	1	0	0	0	0	0	0	1	0	0	1	1	0	0	2	0	0	0	0	0	0	0	0	0	0	0	0	0	0	0	0
Microbacterium ketosireducens	0	0	0	0	0	0	0	0	0	0	0	0	0	0	0	0	0	0	0	0	0	0	0	0	0	0	0	0	1	0	0	0	0	0	0	0	0	0	0	0	0	0	0	0	0	0
Gordonia rhizosphera NBRC 16068	0	0	0	0	0	0	0	0	0	0	0	0	0	0	0	0	0	0	0	0	0	0	1	0	0	0	0	0	0	0	0	0	0	0	0	0	0	0	0	0	0	0	0	0	0	0
Enterobacter asburiae	0	0	0	0	0	0	0	6	5	9	2	0	2	0	8	1	0	2	4	0	1	0	8	0	2	0	0	1	1	4	1	0	0	0	6	2	0	0	1	0	0	0	1	2	0	12
Pluralibacter gergoviae	0	2	0	0	1	58	34	0	1	1	1	1	44	2	8	0	0	0	0	0	0	2	9	3	7	14	8	25	0	0	2	4	126	7	3	0	0	302	6	3	0	1	1	4	9	44
Lelliottia amnigena	0	0	0	0	0	0	0	1	0	0	0	1	0	0	2	0	0	1	9	0	0	0	5	1	1	2	2	4	0	0	2	1	0	1	0	0	0	0	0	1	0	0	1	0	0	1
Serratia rubidaea	0	0	0	1	0	0	2	0	2	3	0	1	0	0	0	0	0	0	1	0	0	1	2	0	1	2	1	2	0	0	0	0	1	1	2	0	0	0	0	0	0	0	0	0	0	1
Lactobacillus collinoides	0	0	0	0	0	0	0	5	0	0	0	0	0	0	0	0	0	0	0	0	0	0	0	0	0	0	0	0	0	0	0	0	0	0	0	0	0	0	0	0	0	0	0	0	0	0
Sporichthya brevicatena	0	0	0	0	0	0	0	0	0	0	0	0	0	0	1	0	0	0	0	0	0	0	0	0	1	0	0	0	0	3	0	0	0	0	0	0	0	1	0	0	0	0	0	0	0	0
Acidiphilium multivorum	0	1	2	0	4	0	11	3	1	18	3	1	0	0	10	0	0	3	0	0	0	0	0	0	0	0	0	0	4	18	0	0	0	0	4	3	0	1	0	0	0	5	0	2	2	0
Oceanospirillum multiglobuliferum	2	1	0	0	0	3	0	0	0	0	0	0	0	0	0	1	0	0	0	0	0	0	0	0	0	1	0	0	0	0	0	0	0	0	0	0	0	0	0	0	0	0	0	0	0	0
Pseudospirillum japonicum	0	0	1	3	1	0	1	2	0	0	0	0	2	0	3	0	1	0	1	0	0	0	0	1	0	1	0	0	0	1	0	0	0	0	1	1	0	0	0	0	0	0	0	0	0	0
Terasakiella pusilla	0	0	2	0	1	0	0	6	0	0	0	0	0	0	0	0	0	0	0	0	0	0	0	0	0	0	0	0	4	0	0	0	0	0	0	0	0	87	0	0	0	0	1	0	0	0
Paracoccus carotinifaciens	0	21	148	12	347	34	151	375	1	70	57	12	153	10	391	955	9	334	25	0	1	4	145	0	4	92	7	8	8	126	83	1	13	11	198	683	0	55	54	1	17	73	8	58	22	3
Streptococcus peroris	0	0	0	0	0	0	2	1	2	1	0	0	4	0	1	0	0	0	0	0	0	0	0	0	0	0	0	0	1	0	1	0	0	0	0	1	0	0	0	0	0	8	0	0	0	0
Pseudoxanthomonas japonensis	0	1	2	6	27	118	1	33	0	36	3	20	10	0	3	17	8	12	7	0	3	0	3	0	10	27	0	2	13	1	0	5	2	2	9	22	0	11	2	1	0	0	13	47	0	0
Eubacterium ruminantium	0	0	0	0	0	0	0	104	0	0	0	0	0	0	303	0	0	0	0	0	0	0	0	0	0	0	1	0	1	1	1	0	0	0	0	1	0	0	0	0	0	0	0	0	0	0
Pseudomonas plecoglossicida	1790	92	116	26	14	500	89	87	1	27	229	33	91	0	927	294	8	63	82	3	36	0	29	130	459	741	13	25	138	19	22	67	29	33	358	8053	27	15	22	76	0	5	42	56	6	18
Hydrogenophilus thermoluteolus	0	0	0	0	0	0	0	0	0	0	0	0	0	0	0	3	0	1	0	0	0	0	0	0	0	0	0	0	0	0	0	0	0	0	0	2	3	0	0	0	0	0	0	0	0	0
Staphylococcus arlettae	3	15	43	4	62	54	15	90	32	2523	73	53	1207	4	557	238	114	279	76	67	141	110	1092	78	212	4073	205	207	63	3462	1865	37	36	63	472	2281	7	859	328	170	17	51	74	83	39	141
Staphylococcus caprae	19	66	835	154	176	644	776	899	1273	3547	692	414	12080	48	1198	1239	875	603	978	115	308	313	1582	134	387	1002	467	115	8058	2295	1563	255	163	372	3421	1184	1194	2531	453	825	22	484	2026	791	75	190
Staphylococcus delphini	0	2	7	0	20	7	3	11	14	87	4	2	34	1	54	31	5	16	3	5	7	7	35	7	2	26	16	4	24	22	17	7	1	4	26	10	1	27	24	4	0	17	16	13	0	7
Staphylococcus kloosii	1	4	157	19	38	213	102	434	595	1878	56	100	179	3	1028	49	111	893	81	36	290	8	416	105	230	169	163	158	151	75	77	23	11	19	208	47	5	1059	478	49	2	173	44	236	4	13
Staphylococcus lugdunensis	19	34	155	175	115	50	283	431	118	2357	419	75	1951	25	838	349	208	158	115	33	83	88	127	31	249	208	42	34	267	508	155	128	66	49	604	299	25	150	374	275	42	132	205	83	42	82
Staphylococcus pasteuri	9	34	753	35	6002	90	535	513	3147	4360	1033	923	2422	33	721	2425	254	1318	305	60	320	224	1156	69	451	831	365	168	5596	685	4689	220	270	135	3890	317	21	549	782	630	45	1407	3174	8408	128	152
Staphylococcus vitulinus	0	1	14	0	7	3	19	2	14	33	1	2	37	1	60	209	1	8	50	115	7	3	8	42	1	12	3	9	30	11	29	2	1	2	33	52	1	27	41	10	1	5	8	10	0	2
Thermaerobacter marianensis DSM 12885	0	0	0	0	0	0	0	1	0	7	0	0	0	0	1	0	0	0	0	0	0	0	0	0	0	0	0	0	0	1	0	0	0	0	0	0	0	1	0	1	0	0	0	0	0	0
Pseudoclavibacter alba	0	0	0	0	0	0	0	1	0	0	1	2	1	0	1	0	0	2	0	0	0	0	1	0	1	0	0	0	1	1	0	0	0	1	4	1	0	33	0	0	0	0	0	0	0	0
Pseudoclavibacter bifida	0	0	0	0	3	0	0	0	0	2	0	29	7	0	20	1	0	10	0	5	0	0	2	0	1	0	0	3	3	1	0	0	0	15	20	0	0	0	0	0	0	0	0	0	0	0
Micropruina glycogenica	0	0	0	0	0	0	0	0	0	125	0	0	0	0	39	0	0	3	0	0	0	8	0	0	0	2	0	3	144	90	1	0	0	0	0	1	0	21	0	0	0	0	0	0	0	0
Mycetocola tolaasinivorans	0	0	0	0	0	77	0	0	0	0	0	0	0	0	0	0	0	0	0	0	0	0	0	0	0	0	0	0	0	0	0	0	0	0	0	0	0	0	0	0	0	0	0	0	0	0
Vibrio rumoiensis	0	0	0	0	0	0	0	0	0	0	0	0	1	0	0	0	0	0	0	0	0	0	0	0	0	1	0	7	1	0	0	0	0	0	0	1	0	0	0	0	0	0	1	0	0	0
Eubacterium budayi	0	0	0	0	0	0	0	0	0	0	1	0	0	0	0	0	0	0	0	0	0	0	0	0	0	0	0	0	0	0	0	0	0	0	0	0	0	0	0	0	0	0	0	0	0	0
Eubacterium multiforme	0	0	0	0	1	0	0	0	0	0	0	0	0	0	0	0	0	0	0	0	0	0	0	0	0	0	0	0	0	0	0	0	0	0	0	0	0	0	0	0	0	0	0	0	0	0
Eubacterium nitritogenes	0	0	0	0	0	0	1	0	0	0	0	1	0	0	0	0	0	0	0	0	0	0	0	0	1	0	0	0	0	0	0	0	0	0	0	0	0	0	0	0	0	0	0	0	0	0
Sphingomonas oligophenolica	0	0	0	0	2	0	0	2	0	0	0	0	0	0	0	1	0	0	0	0	0	0	0	0	1	0	0	2	0	15	1	0	0	0	0	0	0	3	0	0	0	0	0	0	0	0
Lentzea waywayandensis	0	0	0	0	0	7	0	1	0	5	0	0	3	0	4	0	0	1	0	0	0	0	1	0	0	1	1	0	0	0	0	0	0	0	3	1	0	1	0	0	0	0	13	1	0	0
Umezawaea tangerina	0	0	0	0	0	0	0	0	0	0	0	0	0	0	2	0	1	2	1	0	0	0	10	0	0	0	1	0	0	0	0	0	0	0	0	0	0	0	3	0	0	0	0	0	0	0
Bacillus atrophaeus	0	0	2	0	1	1	0	0	2	4	1	0	3	0	2	7	2	4	1	0	4	0	2	1	0	1	1	0	3	4	3	0	0	0	4	1	2	6	1	1	0	0	2	0	0	0
Bacillus carboniphilus	0	0	0	0	0	0	0	0	1	2	0	0	3	0	2	15	0	0	0	0	0	0	1	0	0	0	0	4	2	0	2	0	0	0	0	0	0	0	2	0	0	0	0	0	0	0
Bacillus flexus	6	2	6	1	323	1	39	6	7	25	4	9	40	0	194	137	63	16	201	8	40	41	730	1	6	16	1	25	334	9	12	2	15	5	254	18	3	60	124	6	0	4	39	36	35	9
Salimicrobium halophilum	0	0	0	0	0	0	0	0	0	0	0	0	0	0	0	0	2	0	0	0	0	0	0	0	0	0	0	0	0	0	0	0	0	0	0	0	0	0	0	0	0	0	0	0	0	0
Bacillus mojavensis	0	0	0	0	0	0	0	1	1	1	0	0	0	0	7	4	2	1	0	0	0	0	0	0	0	0	0	0	1	1	0	0	0	0	2	0	0	1	0	0	0	0	0	0	0	0
Pullulanibacillus naganoensis	0	0	0	0	3	0	0	0	1	8	0	0	0	0	1	6	1	1	0	0	1	3	0	1	0	1	0	1	4	0	1	0	0	1	5	3	0	1	0	0	0	1	0	1	0	0
Bacillus niacini	1	3	1	0	95	0	13	0	1	140	2	7	67	0	4	9107	3	80	2	0	0	0	1	6	0	2	1	9	73	902	0	2	3	3	133	16	0	3	0	0	0	0	0	0	42	0
Bacillus vallismortis	0	0	6	0	0	0	0	0	0	4	0	0	0	0	0	278	56	95	0	1	224	0	0	1	1	1	0	2	3	0	13	0	2	0	40	3	0	6	0	2	0	1	0	1	0	0
Bacillus weihenstephanensis	0	2	14	2	28	10	8	13	23	85	11	7	50	2	70	36	7	33	19	4	12	7	32	5	12	29	16	12	55	23	21	10	0	8	60	15	4	26	23	15	0	17	22	20	10	10
Herbaspirillum huttiense	0	0	0	0	0	0	0	0	0	0	0	0	0	0	7	3	0	1	0	0	0	0	4	0	0	0	0	1	2	0	0	0	0	0	0	82	0	0	1	0	0	0	0	0	0	0
Marinobacterium stanieri	2	0	0	0	0	3	0	1	0	0	0	0	0	0	0	1	0	1	1	0	0	1	1	0	0	2	0	0	4	1	0	0	0	0	0	1	0	1	0	0	0	0	0	0	0	0
Sphingomonas echinoides	0	0	15	0	7	96	67	16	0	6	387	1516	1315	83	8	12	0	2	2	0	2	196	1063	70	510	202	417	2	204	23	1	68	7	7	813	193	809	549	944	628	67	526	125	241	47	128
Pseudomonas halophila	0	0	0	0	0	0	0	0	0	0	0	0	0	0	0	0	0	1	0	0	0	0	0	0	0	0	0	0	0	0	0	0	0	0	0	0	0	0	0	0	0	0	0	0	0	0
Curvibacter lanceolatus	0	1	1	0	4	3	0	13	4	1	1	1	0	0	5	2	15	11	2	3	0	12	4	0	28	3	0	0	4	1	0	0	0	1	5	11	0	1	1	34	0	8	5	1	10	1
Pseudomonas carboxydohydrogena	0	0	0	0	0	0	0	1	0	0	0	0	0	0	0	0	0	0	0	0	0	0	1	0	1	0	0	1	1	0	0	0	0	0	0	0	0	0	0	0	0	0	0	0	0	0
Pseudomonas lundensis	0	0	0	0	0	0	0	0	0	0	1	1	0	0	0	0	0	0	0	0	0	0	1	5	1	0	2	0	0	0	0	0	0	0	1	14	0	0	1	0	0	0	0	0	0	0
Phaseolibacter flectens	0	0	0	0	2	0	8	0	2	0	0	0	0	0	2	0	0	1	2	0	0	0	4	0	0	2	1	0	0	2	1	3	0	0	2	0	0	0	0	1	1	0	0	0	0	0
Pseudomonas savastanoi	0	0	1	0	0	0	0	0	0	1	0	0	1	0	1	0	0	0	1	0	0	0	1	0	1	0	0	0	1	0	0	0	0	0	0	1	0	1	2	0	0	0	0	0	0	0
Pseudomonas geniculata	0	0	1	3	0	4	0	4	0	1	2	0	0	0	0	0	0	36	0	0	0	2	19	14	0	2	1	0	1	0	0	0	0	3	2	8	0	1	1	0	0	0	0	1	0	0
Pseudomonas hibiscicola	1	3	4	0	0	3	0	16	1	24	2	1	3	0	1	2	2	8	0	0	0	0	60	2	6	23	0	0	4	0	1	0	0	2	4	4	0	2	3	0	0	0	4	11	0	0
Pelomonas saccharophila	3	15	89	18	304	8162	2	309	723	969	14	1683	9	228	21	280	1031	1706	1855	279	39	682	3955	383	2642	1403	1565	76	770	49	1021	231	9	9	116	119	0	116	1183	951	261	322	621	859	429	111
Delftia acidovorans	2	0	0	0	0	1	0	5	1	3	6	342	96	0	12	1	0	1	1	0	0	0	0	2	2	11	4	0	0	6	0	1	0	0	0	211	1	1	0	0	0	0	0	1	0	1
Mogibacterium vescum	1	0	0	0	0	0	0	0	0	0	0	0	0	0	0	0	0	0	2	0	0	0	0	0	0	0	0	0	0	0	0	0	0	0	0	0	0	0	0	0	0	0	0	1	0	0
Kitasatospora cineracea	0	0	0	0	0	0	0	0	0	1	0	0	0	0	2	0	0	1	0	0	0	0	0	0	0	0	0	0	0	0	0	0	0	0	0	0	0	0	0	0	0	0	0	0	0	0
Lactobacillus acidipiscis	0	0	0	0	0	0	0	0	0	0	0	0	0	0	0	0	0	0	0	0	0	0	0	0	0	0	0	0	0	0	2	0	0	0	0	0	0	0	0	0	0	0	0	0	0	0
Clostridium hylemonae	0	0	0	0	0	0	0	0	0	0	0	0	0	0	0	0	0	0	0	0	0	0	0	0	0	0	0	0	0	0	0	0	0	0	0	0	1	0	0	0	0	0	0	0	0	0
Burkholderia kururiensis	0	0	10	0	1	0	0	0	0	0	0	0	0	0	0	0	166	217	194	20	0	59	598	37	202	178	174	4	0	0	0	25	0	0	1	1	0	0	226	46	16	77	71	108	21	14
Nocardia vinacea	0	0	0	0	0	0	0	0	0	0	0	0	0	0	0	0	0	0	0	0	0	0	0	0	0	0	1	0	0	2	0	0	0	0	0	0	0	0	0	0	0	0	0	0	0	0
Catenuloplanes crispus	0	0	0	0	0	0	0	0	0	1	0	0	0	0	0	0	0	0	0	0	0	0	0	0	0	0	0	0	0	0	0	0	0	0	0	0	0	0	0	0	0	0	0	0	0	0
Sporichthya polymorpha	0	0	0	0	0	0	0	0	0	4	0	1	0	0	6	0	0	0	0	0	0	0	0	1	0	0	0	0	0	68	0	0	0	0	0	0	0	1	0	0	0	0	0	0	0	0
Pseudomonas alcaliphila	26	0	1	86	0	5	0	0	0	0	0	0	0	0	2	0	0	4	0	0	0	0	2	0	0	0	0	0	0	0	2	0	1	0	0	3	0	0	3	0	0	0	0	0	0	0
Tetrasphaera elongata	0	0	0	4	2	0	0	0	0	0	0	0	0	0	0	0	0	0	0	0	0	18	2	0	0	2	0	0	0	101	1	0	0	15	0	1	0	16	0	0	0	0	0	0	0	0
Actinoplanes digitatis	0	0	0	0	0	0	0	0	0	0	0	0	0	0	0	0	0	0	0	0	0	0	0	0	0	0	0	0	0	4	0	0	0	0	0	0	0	0	0	0	0	0	0	0	0	0
Actinoplanes italicus	0	0	0	0	0	0	0	0	0	0	0	0	0	0	1	0	0	0	0	0	0	0	0	0	0	0	0	0	1	0	1	0	0	0	0	0	0	0	0	0	0	0	0	0	0	0
Actinoplanes lobatus	0	0	0	0	0	0	0	0	1	2	0	0	0	0	0	0	0	1	0	0	0	0	0	0	0	0	0	0	0	0	0	0	0	0	0	0	0	0	0	3	0	0	0	0	0	0
Cryptosporangium minutisporangium	0	0	0	0	0	0	0	0	0	0	0	0	0	0	0	0	0	0	0	0	0	0	0	0	0	0	1	0	0	0	0	0	0	0	0	0	0	0	0	0	0	0	0	0	0	0
Alkaliphilus transvaalensis	0	0	1	0	0	0	0	0	0	0	14	0	0	0	2	0	0	0	0	0	0	0	0	0	0	0	0	0	0	1	0	0	0	0	0	0	0	0	0	0	0	0	0	0	0	0
Coprococcus catus	0	0	0	0	0	0	0	0	0	0	1	0	0	0	0	0	0	0	0	0	0	0	0	0	0	0	0	0	0	0	0	0	1	0	0	8	0	0	0	0	0	0	0	0	0	0
Paenibacillus koleovorans	0	0	0	0	0	0	0	0	0	0	0	0	0	0	0	20	0	0	0	0	0	0	0	0	0	0	0	0	0	0	0	0	0	0	0	2	0	0	0	0	0	0	0	0	0	0
Alicyclobacillus cycloheptanicus	0	0	0	0	0	0	0	0	0	0	0	0	0	0	0	0	0	0	0	0	0	0	0	0	0	0	0	0	0	0	2	0	0	0	0	0	0	0	0	0	0	0	0	0	0	0
Okibacterium fritillariae	0	0	0	0	0	0	0	0	0	0	0	0	0	0	0	1	0	0	0	0	0	0	0	0	0	0	0	0	0	2	0	0	0	0	0	0	0	0	0	0	0	0	0	0	0	0
Thiothrix flexilis	0	0	0	0	0	0	0	0	0	0	0	0	0	0	0	0	0	0	0	0	0	0	0	0	0	0	0	0	0	0	0	0	0	0	0	0	4	0	0	0	0	0	0	0	0	0
Thiothrix eikelboomii	0	0	0	0	0	0	0	0	0	0	0	0	0	0	0	0	0	0	0	0	0	0	0	0	0	0	0	0	0	0	0	0	3	0	0	0	0	0	0	0	0	0	0	0	0	0
Paenibacillus glycanilyticus	0	0	0	0	0	0	0	0	0	1	0	0	0	0	0	0	0	0	0	0	0	0	0	0	0	0	0	0	0	0	0	0	0	0	2	0	0	6	0	0	0	0	0	0	0	0
Rhodococcus jostii	0	0	0	0	0	0	0	0	0	0	0	0	0	0	0	0	2	6	3	0	0	3	13	0	6	0	0	0	0	2	0	0	0	0	0	0	0	0	3	0	0	0	0	0	0	0
Bacillus okuhidensis	0	0	0	0	1	0	1	0	6	5	1	1	4	0	2	24	1	1	0	0	0	0	1	0	0	0	0	0	5	1	2	0	0	0	1	0	0	1	0	0	0	0	1	0	0	0
Dietzia psychralcaliphila	0	0	0	0	0	4	0	0	0	0	0	0	0	0	0	0	1	1	0	0	0	0	1	2	0	0	0	0	2	0	0	0	0	0	0	0	0	0	0	0	0	0	0	0	0	0
Edwardsiella hoshinae	0	0	0	0	0	0	0	0	0	1	0	0	0	0	2	0	0	1	0	0	0	0	0	0	0	0	0	0	0	0	0	0	0	0	0	0	0	0	0	0	0	0	0	0	0	0
Edwardsiella ictaluri	0	0	0	0	0	0	0	0	0	0	0	0	0	0	1	0	0	0	0	0	0	0	0	0	0	0	0	0	0	0	0	0	0	0	0	0	0	0	0	0	0	0	0	1	0	0
Corynebacterium efficiens	0	0	0	0	0	0	0	0	0	1	0	0	0	0	0	0	0	0	0	0	0	0	1	0	0	0	0	0	0	0	0	0	0	0	0	0	0	0	0	1	0	0	0	0	0	0
Thermaerobacter nagasakiensis	0	0	1	0	0	0	0	0	0	0	0	0	0	0	1	0	0	0	0	0	0	0	0	0	0	0	0	0	4	4	0	0	0	0	0	0	0	0	0	0	0	0	0	0	0	0
Thermanaeromonas toyohensis	0	0	0	2	0	4	0	0	0	5	0	0	0	0	7	3	0	1	0	0	3	0	3	0	1	0	1	0	0	2	0	0	0	0	9	0	0	4	0	3	1	1	6	2	0	0
Microtetraspora malaysiensis	0	0	0	0	0	0	0	0	0	0	0	0	0	0	1	0	0	0	0	0	0	0	0	0	0	0	0	0	0	0	0	0	0	0	0	0	0	0	0	0	0	0	0	0	0	0
Haliangium tepidum	0	5	0	0	13	14	17	7	2	3	5	76	14	0	0	39	0	58	41	24	3	0	9	10	9	65	6	6	0	0	1	2	6	0	12	4	0	31	162	0	0	80	7	0	0	0
Diaphorobacter nitroreducens	5	0	2	1	59	2	0	92	2	579	3	6	2	0	5450	2358	504	1118	1	0	253	1	219	0	5	116	0	7	3	3	0	40	33	0	38	532	66	25	0	38	47	0	2	159	0	19
Rhodococcus baikonurensis	0	0	0	0	0	0	0	0	0	0	0	0	0	0	0	0	0	4	1	0	0	1	6	2	3	3	3	0	0	0	0	0	0	0	0	0	0	0	1	0	0	0	0	0	0	0
Rothia aeria	0	0	0	0	0	0	5	0	0	0	14	0	2	0	35	0	0	0	0	0	0	10	0	0	0	0	0	0	2	0	128	0	0	1	0	0	4	0	0	0	0	0	1	0	0	0
Delftia tsuruhatensis	1	1	0	0	0	1	0	0	0	0	1	30	1	0	0	1	0	0	0	0	0	0	0	0	1	1	1	0	0	0	0	0	0	0	1	86	0	0	0	0	0	0	0	0	0	0
Flavobacterium limicola	0	0	0	0	0	0	0	0	0	0	0	0	0	0	0	0	0	0	0	0	0	0	0	0	0	1	0	0	1	0	0	0	0	0	0	0	0	0	0	0	0	0	0	0	0	0
Agarivorans albus	0	0	0	0	0	0	0	0	0	0	0	0	0	0	0	0	0	0	0	0	0	0	0	0	1	0	0	0	0	0	0	0	0	1	0	0	0	0	0	0	0	0	0	0	0	0
Shewanella schlegeliana	0	0	0	0	0	0	0	0	0	0	0	0	0	0	0	0	0	0	0	0	0	0	0	0	0	0	0	0	1	0	0	0	0	0	0	0	0	0	0	0	0	0	0	0	0	0
Plesiocystis pacifica	0	0	0	0	0	0	0	0	0	0	0	0	0	0	0	0	0	0	0	0	0	0	1	3	0	0	0	0	0	0	0	0	0	0	0	0	0	0	0	0	0	0	0	0	0	0
Bacillus krulwichiae	0	0	0	0	0	0	2	0	0	0	1	0	0	0	0	1	0	0	2	0	0	0	0	0	0	4	0	0	0	0	0	0	1	1	0	1	0	0	0	0	0	1	0	0	0	0
Longispora albida	0	0	0	0	0	0	0	0	0	2	0	1	5	0	0	0	0	4	0	0	0	0	0	0	0	0	0	0	0	1	0	0	0	0	0	1	0	0	0	0	0	0	1	0	0	0
Alicyclobacillus pomorum	0	0	0	0	0	1	0	0	0	0	0	0	0	0	0	2	0	0	0	0	0	0	0	0	0	0	0	0	0	0	1	0	0	0	0	0	0	0	0	0	0	0	0	0	0	0
Sulfurovum lithotrophicum	0	0	0	0	0	0	0	0	0	0	0	0	0	0	0	0	0	0	0	0	0	0	0	0	0	0	0	0	0	0	0	0	0	0	0	0	1	0	0	0	0	0	0	0	0	0
Nocardia yamanashiensis	0	0	0	0	0	0	0	0	0	0	0	0	0	0	0	0	0	0	0	0	0	0	8	0	2	0	1	0	0	0	0	0	0	0	0	0	0	0	1	0	0	0	0	0	0	0
Herbaspirillum chlorophenolicum	0	0	0	1	0	1	1	0	0	0	0	2	0	0	1	35	1	2	1	0	0	0	7	0	2	2	0	0	1	0	0	1	0	0	0	7	0	2	1	0	0	1	1	0	0	0
Psychrobacter okhotskensis	0	0	0	0	1	0	0	1	0	1	0	0	0	0	0	0	0	0	0	0	0	0	1	0	0	0	0	0	0	1	0	0	0	0	0	0	0	2	0	0	0	0	0	0	0	0
Enhygromyxa salina	0	0	0	0	0	0	0	0	1	0	0	0	0	0	0	0	0	0	0	0	0	0	0	0	0	0	0	0	0	0	0	0	0	0	0	0	0	0	3	0	0	1	0	0	0	0
Bacillus vietnamensis	0	0	0	0	1	0	0	0	1	0	1	0	1	0	1	4	0	0	0	0	0	0	0	0	0	0	0	0	1	0	0	0	0	0	0	0	0	0	0	0	0	0	0	0	0	0
Hydrogenimonas thermophila	0	0	0	0	0	0	0	0	1	8	0	0	0	0	0	0	0	1	0	0	0	0	0	0	0	0	0	0	1	0	1	0	0	0	0	0	0	0	0	0	0	0	0	0	0	0
Exiguobacterium oxidotolerans	0	0	3	0	1	1	0	0	2	5	0	0	2	0	0	1	0	0	1	0	0	0	0	0	0	0	1	2	1	0	1	0	0	0	1	0	1	2	0	0	0	1	0	0	0	0
Lactobacillus kitasatonis	0	0	0	0	0	0	0	1	2	3	1	1	0	0	0	0	0	0	1	0	0	0	1	0	8	0	0	0	0	2	4	0	0	1	4	4	0	0	0	0	0	0	0	0	0	0
Prevotella shahii	0	0	0	0	0	0	0	0	0	0	0	0	7	0	0	0	0	0	0	0	0	0	0	0	0	0	0	0	0	601	0	0	0	0	0	0	0	0	0	0	0	0	0	0	0	0
Prevotella salivae	0	0	0	0	0	0	0	0	0	0	0	0	0	0	0	0	0	0	11	0	0	0	0	0	0	0	0	0	439	1	0	0	0	0	0	0	0	0	0	0	0	0	0	0	0	0
Bacillus asahii	0	0	3	1	10	0	3	9	5	14	5	0	20	0	7	31	1	5	4	1	3	0	7	3	3	5	2	8	15	2	4	2	1	1	13	7	1	5	5	1	0	3	6	9	0	2
Anoxybacillus voinovskiensis	0	0	0	0	0	0	0	0	0	0	0	0	0	0	0	1	1	0	0	0	0	0	0	0	0	0	0	0	0	0	0	0	0	0	0	0	0	0	0	0	0	0	0	1	0	0
Saccharibacter floricola	0	0	0	0	0	0	0	0	0	0	0	0	0	0	0	0	0	0	0	0	0	0	1	0	0	0	0	0	0	0	0	0	0	0	0	0	0	0	0	0	0	0	0	0	0	0
Brevibacillus limnophilus	0	0	1	0	5	0	0	0	0	0	0	0	0	0	0	2	0	1	0	0	0	0	0	0	0	0	0	0	0	0	0	0	0	0	0	0	0	0	0	0	0	0	0	0	0	0
Clostridium straminisolvens	1	3	0	0	0	0	3	1	2	6	0	0	0	0	0	0	0	2	0	0	0	0	0	0	0	0	0	0	14	1	15	0	2	0	0	0	0	1	0	1	0	0	1	0	0	0
Alkalibacterium psychrotolerans	0	1	2	1	7	3	0	2	8	3	2	1	6	0	8	2	0	0	0	1	0	0	4	0	39	0	3	0	3	5	3	0	0	0	8	4	1	1	1	1	0	0	2	3	0	0
Lentibacillus juripiscarius	0	0	0	0	0	0	0	0	0	0	0	0	1	0	1	0	0	4	0	0	0	0	0	0	0	0	0	0	0	0	0	0	0	1	0	0	0	0	0	0	0	0	0	0	0	0
Thiobacter subterraneus	0	0	0	0	1	0	0	6	1	55	0	0	0	0	1	1	5	27	0	1	1	2	91	5	4	5	0	0	0	0	0	0	0	0	3	1	0	8	2	0	0	2	2	2	0	1
Lactobacillus manihotivorans	0	0	1	0	2	0	1	0	2	3	0	1	3	0	0	5	1	0	0	0	0	0	1	1	0	1	1	0	6	2	0	1	0	0	4	0	0	2	2	1	0	0	6	1	0	1
Helicobacter ganmani	0	0	0	0	0	4	0	0	0	0	0	0	0	0	0	0	0	0	0	0	0	0	0	0	0	0	0	0	0	0	25	0	0	0	0	0	0	0	0	0	0	0	0	0	0	0
Anoxybacillus ayderensis	0	0	0	0	0	0	0	0	0	0	0	0	0	0	0	0	0	0	0	0	0	0	0	0	0	0	0	0	0	0	0	0	0	0	0	0	0	0	0	0	0	0	0	2	0	0
Streptococcus sanguinis	15	29	283	70	15	98	283	136	53	1618	2167	160	5191	9	584	294	305	299	335	112	86	214	476	10	162	153	147	67	4691	19	1028	142	54	143	1522	95	2	865	460	473	0	3	9	48	97	53
Streptococcus parasanguinis	7	18	4	51	3	10	271	182	250	1277	23	184	1109	0	386	205	13	195	342	55	207	29	1	49	113	38	26	61	2127	1155	494	260	27	17	607	55	23	339	301	550	0	102	879	818	38	113
Methylopila capsulata	0	0	0	0	0	0	0	6	0	0	0	0	0	0	0	0	0	0	0	0	0	0	1	0	0	0	0	0	3	0	0	0	0	0	3	0	0	0	0	0	0	0	3	0	0	0
Methylorhabdus multivorans	0	0	0	0	0	0	0	0	0	0	0	0	0	0	2	0	0	0	0	0	0	0	0	0	0	0	0	0	0	0	0	0	0	0	0	0	5	0	0	0	0	0	0	0	0	0
Aeromicrobium erythreum	0	0	0	0	0	0	0	0	0	0	0	0	0	0	1	0	1	3	3	0	0	4	7	0	0	0	3	0	0	0	1	0	0	0	0	0	0	0	0	0	0	0	1	0	0	0
Nocardioides nitrophenolicus	0	0	0	0	0	0	0	0	0	0	0	0	0	0	0	0	0	0	0	0	0	0	0	0	0	0	0	0	0	0	0	0	0	0	2	0	0	0	0	0	0	0	0	0	0	0
Providencia stuartii	0	0	0	0	0	0	0	0	0	1	0	0	0	0	1	0	1	0	0	0	0	0	2	0	0	1	0	2	0	15	0	1	0	0	0	0	0	0	0	0	0	0	0	0	0	0
Corynebacterium thomssenii	0	3	0	0	0	0	0	0	0	3	0	0	0	0	0	1	0	12	0	0	0	0	1	0	0	2	0	1	0	2	36	0	0	4	1	0	0	3	0	0	0	0	0	0	0	6
Azoarcus communis	0	0	0	0	0	0	0	0	0	0	0	0	0	0	0	0	0	0	0	0	1	0	0	0	0	0	0	0	0	0	0	0	0	0	0	0	0	0	0	0	0	0	0	0	0	0
Azoarcus indigens	0	0	0	0	0	0	1	1	0	0	0	0	0	0	0	0	0	0	1	0	0	0	6	0	0	1	0	0	1	0	0	0	0	0	0	0	0	1	0	0	0	0	0	0	0	0
Azonexus fungiphilus	0	0	0	0	0	0	0	1	0	1	0	11	0	0	0	1	0	0	0	0	0	0	3	0	1	9	0	1	0	0	0	0	0	1	1	0	0	0	0	0	0	0	0	0	0	0
Propionivibrio pelophilus	0	0	0	0	0	0	0	1	0	0	0	0	0	0	0	0	0	1	0	0	0	0	2	0	0	0	1	0	0	0	0	0	0	0	0	0	0	0	0	0	0	0	0	1	0	0
Hydrogenophaga intermedia	7	0	1	0	1	1	0	2	0	4	0	0	0	0	1	2	1	3	0	1	0	0	6	0	1	2	2	0	1	0	0	1	2	0	14	18	0	1	1	0	0	0	0	1	1	0
Desulfocella halophila	0	0	0	0	0	0	0	0	0	0	0	0	0	0	0	0	0	0	0	0	0	0	0	0	0	0	0	0	0	0	0	0	0	1	0	0	0	0	0	0	0	0	0	0	0	0
Mycobacterium alvei	0	0	0	0	0	0	0	0	0	0	0	0	0	0	0	0	0	0	0	0	0	0	1	0	0	0	0	0	0	0	0	0	0	0	0	0	0	0	0	0	0	0	0	0	0	0
Citrobacter farmeri	0	0	0	0	0	0	0	0	0	0	0	0	14	0	0	0	0	0	0	0	0	0	2	0	0	2	0	0	0	0	1	0	0	0	0	0	0	0	3	0	0	1	1	113	0	0
Citrobacter werkmanii	1	0	0	0	0	0	0	1	0	18	6	0	6	0	7	0	1	0	1	0	0	0	3	0	1	4	0	1	11	2	51	0	0	0	3	2	0	0	5	0	0	0	4	1	1	0
Rhizobium huautlense	0	1	38	1	9	1	3	79	0	0	0	3	4	0	3	0	0	22	0	0	0	15	109	3	0	1	0	1	2	33	0	1	2	10	39	2	0	1	2	0	0	8	9	52	0	0
Planomicrobium alkanoclasticum	0	0	0	0	0	0	0	0	1	2	0	0	5	0	1	2	1	0	0	0	1	0	0	0	0	0	0	0	7	1	1	0	0	0	1	0	1	0	0	0	0	1	0	4	0	0
Methylarcula marina	0	0	17	1	2	1	7	25	1	42	1	2	3	0	28	12	3	32	1	0	1	1	10	1	5	0	0	1	16	11	22	0	1	4	14	40	0	5	1	1	0	2	0	4	0	3
Aquabacterium citratiphilum	1	10	14	150	104	131	0	142	1	729	2	65	95	0	21	12	141	1	2	47	1	26	4	13	278	753	86	12	28	135	8	72	5	15	163	2	0	231	11	41	0	0	25	0	0	9
Aquabacterium parvum	1	14	0	171	202	1159	0	83	2	1666	53	1052	181	0	36	294	47	56	1	4	1	0	246	10	131	1527	1	22	1	1	4	9	15	7	69	27	2	93	669	0	0	2	2	0	0	40
Aquabacterium commune	0	3	5	21	5	65	0	8	3	20	3	374	2	0	651	216	97	103	2	1	19	12	24	0	43	205	5	4	7	19	20	2	2	0	6	43	2	9	27	3	0	0	2	0	0	6
Gracilibacillus halotolerans	0	0	0	0	0	0	0	1	0	1	0	0	0	0	0	0	0	0	0	0	0	0	0	0	0	0	0	0	0	1	0	0	0	0	1	0	0	1	0	0	0	0	0	1	0	0
Tessaracoccus bendigoensis	0	0	0	0	0	0	1	0	0	0	0	0	0	0	1	1	0	0	0	0	0	0	1	0	0	0	0	0	7	6	0	0	0	0	2	0	1	0	0	0	0	1	0	0	0	0
Rhodanobacter lindaniclasticus	0	0	0	1	0	2	0	0	0	0	1	0	0	0	0	0	0	0	0	46	0	1	3	0	0	1	0	0	0	0	0	0	0	0	0	0	0	0	0	0	0	1	0	0	0	0
Mesorhizobium amorphae	0	2	2	1	12	2	4	6	0	11	5	10	1	0	0	2	16	39	7	5	0	0	148	4	16	14	5	0	1	36	2	0	0	20	8	10	0	42	7	4	0	2	0	5	0	0
Mesorhizobium tianshanense	1	0	0	0	2	17	1	5	0	4	0	2	0	0	0	4	0	1	0	3	0	0	9	0	2	2	0	0	2	33	1	0	0	2	0	2	1	2	4	1	0	2	1	0	0	0
Planomicrobium mcmeekinii	0	0	0	0	0	0	0	0	0	0	0	0	0	0	1	0	0	0	0	0	0	0	0	0	0	0	0	0	0	0	0	0	0	0	0	0	0	0	0	0	0	0	0	0	0	0
Burkholderia ambifaria	0	0	0	0	1	1	0	0	0	0	0	0	0	1	8	5	89	49	78	3	0	17	155	13	84	87	25	1	0	1	0	1	0	0	0	0	0	0	51	1	1	3	4	5	6	2
Kluyvera georgiana	0	0	0	0	0	0	0	0	0	0	3	0	0	0	1	0	0	0	0	0	0	0	0	0	0	2	0	0	0	0	0	0	0	0	0	0	0	2	0	0	0	0	0	0	0	0
Dechloromonas agitata	0	0	0	0	0	0	0	781	0	2	0	1	0	0	0	0	0	0	18	0	0	0	4	0	0	2	1	0	8	0	0	0	0	0	0	0	0	0	0	0	0	1	0	0	0	0
Lactobacillus selangorensis	0	0	0	0	4	0	0	1	0	2	0	0	1	0	1	0	0	0	0	0	0	0	0	0	0	0	0	0	3	0	3	0	0	1	0	0	0	1	2	0	0	2	0	0	0	0
Fusibacter paucivorans	0	0	0	0	0	0	0	0	0	0	0	0	1	0	0	0	0	0	0	0	0	0	0	0	0	0	0	0	0	0	0	0	0	0	0	0	0	0	0	0	0	0	0	0	0	0
Desulfovibrio senezii	0	0	0	0	0	0	0	0	0	0	0	0	0	0	0	0	0	0	0	0	0	0	0	0	0	0	0	0	2	0	0	0	0	0	1	0	0	0	0	0	0	0	0	0	0	0
Amycolatopsis alba	0	0	0	0	0	0	0	0	0	0	0	0	0	0	0	0	0	0	0	0	0	0	0	0	0	0	0	0	2	0	1	0	0	0	0	0	0	0	0	0	0	0	0	0	0	0
Prauserella rugosa	0	0	0	0	0	0	0	0	0	0	2	0	0	0	0	0	0	0	0	0	1	0	0	0	0	0	0	0	0	0	0	0	0	0	0	0	0	0	0	1	0	0	0	0	0	0
Idiomarina abyssalis	0	0	0	0	0	0	0	0	0	1	0	0	0	0	23	0	0	0	0	0	0	0	0	0	0	0	0	0	0	0	0	0	0	0	0	0	0	0	0	0	0	0	0	0	0	0
Idiomarina zobellii	0	0	0	0	0	0	0	0	0	0	0	0	35	0	0	0	0	0	0	0	0	0	0	0	0	0	0	0	0	0	0	0	0	0	0	0	0	0	0	0	0	0	0	0	0	0
Arenibacter latericius	0	0	0	0	0	0	0	0	0	0	0	0	0	0	0	0	0	0	0	0	0	0	1	0	0	0	0	0	0	0	0	0	0	0	0	0	0	0	0	0	0	0	0	0	0	0
Desulfovibrio burkinensis	0	0	0	0	0	0	0	0	0	0	0	0	0	0	1	0	0	0	0	0	0	0	0	0	0	0	0	0	0	1	0	0	0	0	3	0	0	0	0	0	0	0	0	0	0	0
Mannheimia glucosida	0	0	0	0	0	0	0	1	0	6	0	1	2	0	1	1	0	0	0	0	1	0	1	0	0	0	0	1	4	1	1	0	0	0	0	0	0	0	1	0	0	0	0	0	0	0
Mannheimia varigena	2	0	0	0	0	0	3	2	0	3	2	0	2	0	0	3	1	0	0	2	2	1	5	1	0	0	0	1	10	7	6	2	0	0	2	0	0	1	4	4	1	0	2	7	0	0
Mannheimia ruminalis	1	0	1	0	0	1	0	3	2	19	1	0	8	0	0	1	0	0	5	1	1	1	0	0	0	0	0	1	18	5	12	6	0	0	7	0	1	6	3	2	0	0	0	4	1	0
Mannheimia granulomatis	0	1	2	1	0	0	3	0	0	5	0	1	7	0	0	1	1	4	0	1	1	0	2	0	0	0	0	2	2	5	4	3	1	0	7	0	1	2	2	1	0	0	2	2	0	1
Desulfotomaculum putei	0	0	0	0	0	0	0	0	0	0	0	0	0	0	0	0	0	0	0	0	0	0	0	0	0	0	0	0	0	1	4	0	0	0	0	0	0	0	0	0	0	0	0	0	0	0
Pseudomonas libanensis	0	0	5	1	1	50	6	40	0	0	0	2	5	0	35	12	8	20	2	1	0	1	42	2	9	4	3	2	166	226	104	0	0	2	9	1	4	0	26	8	1	3	2	4	0	1
Mycobacterium tusciae	0	0	0	0	0	0	0	0	0	0	0	0	0	0	0	0	0	1	0	0	0	0	1	0	0	0	0	0	0	0	0	0	0	0	0	0	0	0	0	0	0	0	0	0	0	0
Enterococcus dispar	0	2	0	0	0	0	0	0	0	0	0	0	1	0	1	0	0	0	1	0	0	0	0	0	0	0	0	0	0	2	0	0	0	0	0	0	0	1	0	1	0	0	0	0	0	0
Enterococcus cecorum	0	2	0	0	5	0	0	0	0	3	0	0	0	0	3	2	0	0	0	0	0	0	0	0	0	0	0	10	2	1	0	0	0	0	2	0	0	0	1	0	0	1	0	1	0	0
Enterococcus mundtii	0	0	5	0	3	0	0	0	1	4	0	0	1	0	0	4	0	1	0	0	0	0	0	0	1	0	0	0	4	0	0	0	0	0	1	1	0	1	0	0	1	0	0	2	0	0
Microlunatus spumicola	0	0	0	0	0	0	0	0	0	17	0	0	0	0	2	0	0	2	0	0	0	0	0	0	0	0	0	0	1	72	0	0	0	0	1	6	0	0	0	0	0	0	0	0	0	0
Marinomonas mediterranea	0	3	0	0	0	0	0	1	0	0	0	0	3	0	0	0	0	0	0	0	0	0	1	0	1	2	1	0	0	0	0	0	0	0	0	2	0	0	0	0	0	0	0	0	0	0
Pseudomonas orientalis	0	0	0	0	0	5	0	1	0	0	0	3	0	0	1	0	0	0	1	0	0	0	4	1	1	0	0	0	0	0	0	0	0	0	0	2	0	1	0	0	0	0	0	0	0	0
Pseudomonas monteilii	55	1	4	3	0	13	6	2	2	4	8	11	2	0	24	18	0	10	2	0	1	0	4	0	12	16	0	4	15	5	2	0	0	3	21	259	0	3	1	1	0	0	3	1	0	0
Pseudomonas rhodesiae	0	0	9	0	0	2	0	0	0	0	0	0	0	0	2	0	1	0	1	7	0	0	5	2	1	0	0	0	0	0	3	1	0	0	0	0	0	0	4	0	0	1	0	1	0	0
Pseudomonas cedrina	0	0	0	0	1	4	0	17	0	1	1	1	2	0	17	0	0	7	0	1	0	0	1	0	2	3	0	1	17	5	5	1	0	0	1	1	0	0	1	1	0	0	2	0	0	0
Taylorella asinigenitalis	0	0	0	0	0	0	0	0	0	0	0	0	0	0	0	1	0	0	2	0	0	0	0	0	0	0	0	0	1	0	0	0	0	0	0	0	0	0	0	0	0	0	0	0	0	0
Desulfovibrio aminophilus	0	0	0	0	0	0	0	0	0	0	0	0	0	0	1	0	0	0	0	0	0	0	0	0	0	0	0	0	17	0	0	0	0	0	0	0	0	0	0	2	0	0	0	0	0	0
Clostridium methoxybenzovorans	0	0	0	0	0	1	1	0	0	0	0	0	24	0	1	0	0	0	0	0	0	0	0	0	0	0	0	0	6	11	0	0	0	1	0	0	0	0	0	0	0	0	0	0	0	0
Pseudomonas jessenii	4	0	4	0	0	0	0	5	0	1	0	0	0	0	2	0	0	0	0	0	0	0	4	1	0	1	0	0	5	1	342	0	3	3	1	4	0	1	0	0	0	0	0	0	0	0
Clostridium frigidicarnis	0	0	0	0	0	2	0	0	0	0	0	0	0	0	0	0	0	0	0	0	0	0	1	0	0	0	0	0	2	0	4	0	0	0	5	0	0	0	0	0	0	0	0	0	0	0
Anaeromusa acidaminophila	0	0	0	0	1	1	0	0	0	0	0	0	0	0	1	0	0	0	0	0	0	0	0	0	0	0	0	0	0	5	0	0	0	0	1	0	0	0	0	1	0	1	0	2	0	0
Eubacterium acidaminophilum	0	0	0	0	0	0	0	0	0	0	0	0	0	0	0	0	0	0	0	0	0	0	0	0	0	0	0	0	0	0	0	0	1	0	0	0	0	0	0	0	0	0	0	0	0	0
Pseudomonas mosselii	21	2	2	20	0	5	1	1	0	1	1	5	0	0	4	2	1	3	0	0	0	0	33	1	3	10	0	0	5	8	2	0	1	0	6	32	1	0	1	3	0	0	0	0	0	1
Eubacterium aggregans	0	0	0	0	0	0	0	0	0	0	0	0	0	0	0	0	0	0	0	0	0	0	0	0	0	0	0	0	1	0	0	0	0	0	0	0	0	0	0	0	0	0	0	1	0	0
Pseudomonas migulae	0	0	53	7	18	38	15	3	0	0	0	29	88	2	180	124	69	54	40	7	4	31	511	17	112	71	69	2	11	7	319	8	0	3	212	20	22	23	345	25	10	42	31	40	11	7
Pseudomonas gessardii	1	2	1	0	0	2	3	5	0	0	0	0	1	0	23	2	2	4	0	0	0	2	1	0	1	1	1	0	222	24	18	0	0	0	40	2	0	5	1	26	0	0	0	0	0	0
Streptacidiphilus carbonis	0	0	0	0	0	0	0	0	0	0	0	0	0	0	1	0	0	0	0	0	1	0	2	0	0	0	0	0	0	0	0	0	0	0	0	0	0	0	0	0	0	0	0	0	0	0
Streptacidiphilus albus	0	0	0	0	0	0	1	0	10	1	0	0	0	0	0	0	0	0	0	0	0	0	0	0	0	0	0	0	0	0	0	0	0	0	1	0	0	0	0	0	0	0	0	0	0	0
Desulfosporosinus meridiei	0	0	0	0	0	0	0	1	0	0	0	0	0	0	0	0	0	0	0	0	0	0	1	0	0	0	0	0	0	0	0	0	0	0	0	0	0	0	0	0	0	0	0	0	0	0
Hylemonella gracilis	0	1	1	1	11	2	3	70	5	9	2	3	0	0	7	0	2	3	3	0	1	0	12	1	3	6	0	0	12	0	0	0	4	1	29	13	0	0	1	0	0	0	3	8	1	0
Acidovorax facilis	3	1	3	7	139	176	1	251	0	2	16	7	65	0	39	6	7	12	1	2	3	0	6	2	23	112	3	3	3	35	0	2	2	0	0	26	0	3	0	0	11	0	99	17	0	1
Hydrogenophaga palleronii	0	1	0	1	5	5	1	14	1	0	3	2	1	0	14	5	2	21	1	0	0	0	1	1	3	14	0	4	3	6	1	1	1	0	2	22	3	4	2	2	0	1	0	0	0	2
Hyphomonas johnsonii	0	0	0	0	0	0	0	1	0	0	0	0	0	0	0	0	0	0	0	0	0	0	0	0	0	0	0	0	0	0	0	0	0	0	0	0	0	0	0	0	0	0	0	0	0	0
Hyphomonas hirschiana	0	0	0	0	0	0	0	0	0	0	0	0	0	0	0	0	0	0	0	0	0	0	0	0	0	0	0	0	0	0	1	0	0	0	0	0	0	0	0	0	0	0	0	0	0	0
Microlunatus capsulatus	0	0	0	0	0	0	0	0	0	0	0	0	0	0	2	0	0	17	0	0	0	0	0	0	0	0	0	0	0	466	0	0	0	2	1	2	0	0	0	0	0	0	0	0	0	0
Peredibacter starrii	0	0	2	0	1	0	0	8	0	0	1	0	0	0	0	3	2	0	0	0	0	0	0	0	0	1	0	0	0	3	0	0	0	0	0	0	0	1	0	0	1	0	0	1	0	0
Clostridium gasigenes	0	0	1	0	1	0	0	0	0	1	0	0	1	0	0	0	0	0	0	0	0	0	0	0	0	0	0	3	0	2	1	0	0	0	0	34	0	0	0	0	0	0	0	0	0	0
Pseudomonas fragi	0	0	0	0	0	1	0	1	0	0	5	5	4	0	1	0	0	1	0	0	0	0	3	0	2	1	0	0	0	0	7	0	0	0	0	4	0	1	3	0	0	0	1	0	0	0
Desulfotomaculum alkaliphilum	0	0	0	0	0	0	0	0	0	0	0	0	0	0	0	0	0	0	0	0	0	0	0	0	0	0	0	0	0	1	0	0	0	0	0	0	0	0	0	0	0	0	0	0	0	0
Desulfotalea arctica	0	0	0	0	2	0	0	0	0	0	0	0	0	0	0	0	0	0	0	0	0	0	0	0	0	0	0	0	0	0	0	0	0	0	0	0	0	2	0	0	0	0	0	0	0	0
Pseudomonas brassicacearum	0	1	0	0	0	0	0	0	0	0	2	0	0	0	4	0	0	0	0	0	0	0	0	0	1	1	0	0	0	0	1	0	0	0	0	0	0	0	0	0	0	0	0	0	0	0
Pseudomonas thivervalensis	1	0	0	0	0	0	0	0	0	0	0	0	0	0	1	0	0	0	1	0	0	0	0	0	0	0	0	0	0	0	0	0	0	0	0	1	0	1	1	0	0	0	0	0	0	0
Slackia exigua	0	0	0	0	0	0	0	0	0	0	0	0	0	0	0	0	0	0	0	0	0	0	0	0	0	0	0	0	0	1	0	0	0	0	0	0	0	0	0	0	0	0	0	0	0	0
Arthrobacter chlorophenolicus	0	0	0	0	0	0	0	0	0	0	0	0	0	0	0	0	0	0	0	0	0	0	1	0	0	0	0	0	0	0	0	0	0	0	0	0	0	0	0	0	0	0	0	0	0	0
Caloramator coolhaasii	0	0	0	0	0	0	0	0	0	0	0	0	0	0	0	0	0	0	0	0	0	0	0	0	0	0	0	0	1	0	0	0	0	0	0	0	1	1	0	0	0	0	0	0	0	0
Xylanimicrobium pachnodae	0	0	0	0	0	3	0	1	0	0	0	0	1	0	3	0	0	0	0	0	0	0	1	0	0	0	0	0	1	1	0	1	0	0	0	0	0	0	1	0	0	0	8	0	1	0
Gluconacetobacter johannae	0	0	0	0	0	0	0	0	0	1	0	0	0	0	0	0	0	0	0	0	0	0	0	0	0	0	0	0	0	0	1	0	0	0	0	0	1	0	0	0	0	0	0	0	0	0
Alkalispirillum mobile	0	0	1	0	0	0	0	1	0	1	0	1	0	0	1	0	0	0	0	0	0	0	0	0	0	0	0	0	0	0	0	0	0	0	0	0	0	1	3	0	0	0	1	0	0	0
Actinokineospora diospyrosa	0	0	0	0	0	0	0	0	0	1	0	0	0	0	0	0	0	0	1	1	0	0	4	0	0	1	0	0	4	0	0	0	0	0	0	0	0	0	0	0	0	1	0	0	0	0
Crossiella cryophila	0	0	0	0	0	0	0	0	0	0	0	0	0	0	1	0	0	0	0	0	0	1	0	0	0	0	0	0	0	0	0	0	0	0	0	0	0	0	0	0	0	0	0	0	0	0
Saccharothrix espanaensis	0	0	0	0	1	2	0	0	0	27	0	0	4	0	3	0	1	0	0	0	0	0	1	0	0	0	0	0	4	0	0	1	0	1	18	0	0	0	1	0	0	0	2	0	0	0
Saccharothrix texasensis	0	0	0	0	0	0	0	0	0	0	0	0	0	0	0	0	0	0	0	0	0	0	0	0	0	0	0	0	0	1	0	0	0	0	1	0	0	0	0	1	0	0	2	0	0	0
Sporobacterium olearium	0	0	0	0	0	0	0	0	0	0	0	0	0	0	0	0	0	0	0	0	0	0	0	0	0	0	0	0	1	0	0	0	0	0	0	0	0	0	0	0	0	0	0	0	0	0
Legionella beliardensis	0	0	1	0	2	17	0	0	0	0	0	0	0	0	0	0	0	1	0	0	0	0	0	0	0	0	0	0	0	0	0	0	1	4	1	1	0	0	0	0	0	0	0	0	0	0
Legionella waltersii	0	0	0	0	3	45	0	0	0	0	0	0	0	0	0	0	0	0	0	0	0	0	0	0	0	0	0	0	0	0	0	0	1	0	0	1	0	0	0	0	0	0	0	0	0	0
Azoarcus toluclasticus	0	0	0	0	0	0	1	0	0	0	0	0	0	0	0	0	0	0	1	0	0	0	0	0	1	0	0	0	5	0	0	0	0	0	0	1	0	0	0	0	0	0	0	0	0	0
Rhodopseudomonas faecalis	0	0	0	0	0	0	0	0	0	0	0	0	0	0	0	0	0	0	0	2	0	0	1	0	0	0	0	0	1	0	0	0	0	0	0	0	0	0	0	0	0	0	0	0	0	0
Thauera chlorobenzoica	0	0	0	0	0	0	0	0	0	4	0	0	0	0	2	0	0	0	0	0	0	0	0	0	0	1	0	0	1	2	0	0	2	0	1	0	0	24	0	0	0	0	0	0	0	0
Streptococcus orisratti	0	0	1	0	0	0	0	0	1	1	3	0	6	0	0	0	0	1	1	0	0	0	0	0	0	1	0	0	0	0	0	0	0	0	2	1	0	0	0	0	0	0	1	0	1	0
Tetrasphaera australiensis	0	1	0	9	0	0	1	1	1	15	0	0	0	0	4	0	0	2	1	0	0	1	6	1	0	5	0	0	45	4	2	0	0	1	3	19	0	0	0	0	0	0	0	0	0	0
Tetrasphaera japonica	0	0	0	0	0	0	0	0	0	1	0	0	2	0	3	1	0	1	1	0	0	0	2	0	0	0	0	0	0	2	0	0	0	0	0	0	0	0	0	0	0	0	0	0	0	0
Mycoplasma gypis	0	0	0	0	0	0	0	0	0	0	0	0	0	0	0	0	0	0	0	0	0	0	0	0	0	0	0	0	0	0	0	0	0	0	1	0	1	0	0	0	0	0	0	0	0	0
Clostridium fimetarium	0	1	0	0	0	0	2	1	0	0	0	0	0	0	11	0	0	0	0	0	0	0	0	0	0	0	0	2	30	2	8	0	0	0	0	2	0	1	1	0	0	0	0	0	0	0
Lactobacillus mucosae	1	0	0	0	0	0	0	1	2	1	0	0	0	0	1	0	0	0	0	0	0	0	0	0	0	0	0	1	1	0	0	0	0	0	1	0	0	0	0	0	0	0	0	0	0	0
Clostridium putrefaciens	0	0	0	0	0	0	0	0	0	0	0	0	0	0	0	0	0	0	1	0	0	0	0	0	0	0	0	0	1	1	9	0	0	0	1	2	0	0	0	0	0	0	0	0	0	0
Raoultella planticola	0	0	0	2	0	0	0	3	0	0	0	0	0	0	3	0	0	0	1	0	0	0	0	0	2	2	2	1	0	0	1	0	0	2	0	0	0	0	0	0	0	0	1	1	0	0
Sphingomonas aquatilis	1	6	212	32	19	0	42	155	1	1	14	122	8	0	115	742	8	16	113	25	3	0	324	1	31	19	8	1	9	6	1	5	3	26	295	104	1	49	63	42	0	2	22	30	37	8
Sphingomonas koreensis	0	3	80	2	157	3	6	157	29	125	20	283	6	0	4	80	58	7	4	2	0	5	28	3	6	2	2	1	12	1632	221	7	1	51	169	46	11	11	16	3	1	39	22	28	1	4
Sphingopyxis taejonensis	0	0	1	0	2	13	1	3	1	11	0	1	2	0	0	2	1	2	3	0	0	2	3	0	1	0	0	0	0	0	0	0	1	2	0	0	5	8	0	1	0	0	0	0	0	2
Runella zeae	0	0	0	0	0	0	0	0	0	0	0	0	0	0	0	0	0	0	0	0	0	0	0	0	0	0	0	0	0	0	0	0	0	0	0	0	0	0	0	0	0	0	0	0	0	2
Thermoflavimicrobium dichotomicum	0	0	0	0	0	1	1	0	0	11	1	0	0	0	0	0	0	0	0	0	0	0	0	0	0	1	0	0	1	0	0	0	0	0	6	0	0	0	0	0	0	0	0	0	0	0
Seinonella peptonophila	0	0	0	0	0	0	0	0	0	1	0	0	0	0	0	0	0	0	0	0	0	0	0	0	0	0	0	0	0	0	0	0	0	0	0	0	0	0	0	0	0	0	0	0	0	0
Laceyella putida	0	0	0	0	0	0	0	0	0	3	0	0	1	0	0	0	0	2	0	0	0	0	0	0	0	0	0	0	0	0	0	0	0	0	0	0	0	0	0	0	0	0	0	1	0	0
Alkalibacterium olivapovliticus	0	0	1	0	2	6	1	1	4	1	0	0	7	0	2	2	0	3	1	0	1	0	9	0	1	3	0	0	6	5	5	1	0	1	0	3	1	1	1	0	0	2	1	1	0	0
Alishewanella fetalis	741	2	4	8	0	8	0	0	1	0	148	0	16	0	109	2	0	12	0	0	0	0	7	5	119	76	2	25	207	2	0	0	4	113	14	79	0	2	0	0	0	0	203	1	0	6
Planomicrobium koreense	0	0	0	0	7	0	0	0	0	0	0	0	0	0	2	1	0	2	0	0	0	0	0	0	0	0	0	1	0	1	0	0	0	0	0	0	0	0	0	0	0	0	0	0	1	0
Shewanella japonica	1	0	0	0	0	0	0	0	0	0	0	0	0	0	0	0	0	0	0	0	0	0	0	0	0	0	0	0	0	0	0	0	0	0	0	0	0	0	0	0	0	0	0	0	0	0
Thioalkalivibrio paradoxus	0	0	0	0	0	1	0	1	1	0	0	0	0	0	2	0	0	0	1	0	0	0	0	0	0	0	0	0	0	0	1	0	0	0	0	0	0	1	0	0	0	0	1	0	0	0
Micromonospora matsumotoense	0	0	0	0	0	0	0	0	0	0	0	0	0	0	0	0	0	0	0	0	0	0	0	0	0	0	0	0	0	1	0	0	0	0	0	0	0	0	0	0	0	0	0	0	0	0
Nocardia beijingensis	0	0	0	0	0	0	0	0	0	0	0	0	0	0	0	0	1	1	2	2	0	1	4	0	1	2	2	0	0	0	0	0	0	0	0	0	0	0	0	0	0	0	0	0	0	0
Cupriavidus oxalaticus	0	0	8	2	10	0	0	0	0	0	0	2	1	4	41	33	141	214	154	22	5	90	461	37	187	151	178	4	1	1	1	21	0	0	0	2	0	0	203	59	16	38	60	50	18	9
Flavobacterium frigidarium	0	0	0	0	0	0	0	2	0	0	0	0	0	0	0	0	0	0	0	0	0	0	0	0	0	0	0	0	0	0	0	0	0	0	0	0	0	0	0	0	0	0	0	0	0	0
Actinoallomurus spadix	0	0	0	0	0	0	0	0	0	0	0	0	0	0	2	0	0	0	0	0	0	0	0	0	0	0	0	0	0	1	0	0	0	0	0	0	0	0	0	0	0	0	0	0	0	0
Paenibacillus chinjuensis	0	0	7	0	0	0	0	0	0	0	1	0	0	0	0	65	0	0	0	0	0	0	0	0	0	0	0	1	6	0	1	2	0	3	0	1	0	0	0	0	0	0	0	0	0	2
Papillibacter cinnamivorans	0	0	0	0	0	0	2	0	0	0	0	0	0	0	0	0	0	1	0	0	0	0	0	0	0	0	0	0	3	1	2	0	0	0	2	0	0	0	0	0	0	0	0	0	0	0
Viridibacillus neidei	0	0	0	0	0	0	0	0	0	1	0	0	0	0	0	0	0	0	0	0	0	1	1	0	0	0	0	0	0	0	0	0	0	0	0	0	0	0	0	0	0	0	0	0	0	0
Halothiobacillus kellyi	0	0	0	0	0	3	0	3	0	0	0	0	0	0	0	0	0	0	0	0	0	0	0	0	3	0	0	0	0	1	0	0	0	0	0	1	0	0	1	0	0	0	1	0	0	0
Aequorivita sublithincola	0	0	0	0	0	0	0	0	0	0	0	0	0	0	0	0	0	0	0	0	0	0	0	0	0	0	0	0	1	0	0	0	0	0	0	0	1	0	0	0	0	0	0	0	0	0
Streptococcus didelphis	0	0	0	0	0	0	2	1	3	8	2	0	4	0	3	0	0	0	2	0	0	0	0	0	0	0	0	0	2	2	4	0	0	0	4	1	0	1	0	2	0	0	2	2	0	0
Desulfovibrio inopinatus	0	0	0	0	0	0	0	0	0	1	0	0	0	0	0	0	0	0	0	0	0	0	0	0	0	0	0	0	0	0	0	0	0	0	0	1	0	0	0	0	0	0	0	0	0	0
Methylosarcina fibrata	0	0	0	0	0	1	0	0	0	0	0	0	0	0	0	0	0	0	0	0	0	0	0	0	0	0	0	0	0	0	0	0	0	0	0	0	0	0	0	0	0	0	0	0	0	0
Tepidimonas ignava	0	0	0	0	1	2	0	3	0	5	1	0	0	0	6	0	1	2	1	0	0	3	2	0	1	9	0	0	1	8	3	0	0	1	2	10	0	0	0	0	0	0	0	0	0	0
Caloramator viterbiensis	0	0	0	0	0	0	0	0	0	0	0	3	0	0	0	0	0	0	0	0	0	0	0	0	0	0	0	0	0	1	0	0	0	0	0	0	0	0	0	0	0	0	0	0	0	0
Lactobacillus kimchii	0	0	0	0	0	0	3	0	0	1	0	0	0	0	0	0	0	0	0	0	0	0	0	0	0	0	0	0	0	0	1	0	0	0	1	0	0	0	1	0	0	0	1	0	0	0
Veillonella criceti	0	0	0	0	0	0	1	1	228	1	3	1	1	0	0	5	0	1	2	1	5	0	0	0	0	4	0	0	10	0	53	0	1	0	6	0	0	7	1	1	0	0	0	12	2	1
Hyphomicrobium chloromethanicum	0	0	0	0	0	0	1	0	0	0	0	0	0	0	0	0	0	0	0	0	0	0	0	0	0	0	0	0	0	0	0	0	0	1	0	0	0	4	0	0	0	0	0	0	0	0
Sporosarcina aquimarina	0	0	0	0	1	0	0	0	0	4	0	0	1	0	0	0	1	32	0	0	0	0	0	0	0	0	1	0	16	0	0	1	0	0	0	1	0	0	0	0	0	6	0	0	0	0
Anaerobranca gottschalkii	0	0	0	0	0	0	0	0	7	0	0	0	0	0	0	0	0	0	0	0	0	0	0	0	0	0	0	0	0	1	0	0	0	0	0	0	0	0	0	0	0	0	0	0	0	0
Bartonella birtlesii	0	0	0	0	0	0	0	0	0	1	0	0	0	0	0	0	0	0	0	0	0	0	0	0	0	0	0	0	0	0	0	0	0	0	0	0	0	0	0	0	0	0	0	0	0	0
Caldanaerobacter subterraneus	0	0	10	6	10	0	0	0	0	0	0	0	0	0	41	34	0	3	1	0	20	0	5	1	5	7	2	0	0	2	0	0	0	0	0	0	0	0	2	0	0	0	0	5	1	1
Burkholderia caledonica	0	0	0	0	0	0	0	1	0	1	0	0	0	0	3	3	4	7	10	1	0	1	15	4	6	8	2	3	1	1	0	0	0	0	0	1	0	0	3	0	1	0	0	0	0	0
Burkholderia fungorum	0	0	97	151	47	0	0	0	0	0	0	0	0	0	675	854	62	81	84	4	56	8	49	19	23	31	24	5	0	0	0	5	0	0	0	2	0	3	59	92	5	22	32	18	6	16
Nocardia abscessus	0	0	0	0	0	0	0	0	0	0	0	0	0	0	0	0	0	1	0	0	0	0	0	0	0	0	0	0	0	0	0	0	0	0	1	0	0	0	0	0	0	0	0	0	0	0
Bacillus jeotgali	1	0	0	0	3	0	0	1	0	1	0	0	1	0	1	113	0	1	0	0	0	0	0	0	0	0	0	1	1	6	1	1	0	1	28	4	0	37	0	0	0	0	0	0	1	0
Haemophilus felis	0	0	1	1	4	0	0	1	1	3	2	0	4	0	0	1	0	0	1	0	0	0	1	0	0	0	0	1	9	4	3	0	0	0	4	0	0	1	8	0	0	0	1	2	0	0
Propionibacterium australiense	0	0	0	0	0	0	1	0	3	3	0	0	0	0	0	0	0	0	0	0	0	0	1	0	0	0	0	0	37	13	3	0	0	0	4	0	1	1	0	0	0	0	0	1	0	0
Propioniferax innocua	0	0	0	0	0	0	0	0	0	1	0	0	0	0	2	0	0	0	0	0	0	0	0	0	0	0	0	0	0	1	0	1	0	1	0	0	0	0	0	0	0	0	0	0	0	0
Desulfomonile limimaris	0	0	0	0	0	1	0	1	1	1	4	0	0	0	0	1	0	9	0	0	0	0	1	0	1	6	0	1	1	1	0	0	1	2	0	1	0	1	0	0	0	1	0	0	0	0
Comamonas denitrificans	0	1	44	10	0	14	0	32	0	0	1	0	8	0	1785	90	5	116	0	1	56	0	224	0	33	113	6	0	0	2	0	101	0	0	9	566	51	19	62	0	29	0	1	0	0	45
Hyphomicrobium sulfonivorans	0	0	0	0	0	2	0	3	0	1	0	1	0	0	1	0	0	0	0	0	0	1	0	0	6	0	6	0	0	1	0	0	0	0	1	0	0	1	0	0	0	0	0	0	0	0
Arthrobacter methylotrophus	0	0	0	0	0	0	0	0	0	1	0	0	0	0	0	1	0	0	0	0	0	0	0	0	0	0	0	0	0	0	0	0	0	0	0	0	0	0	0	0	0	0	0	0	0	0
Arthrobacter sulfonivorans	0	0	0	0	0	0	0	0	0	0	0	0	0	0	1	0	0	0	0	0	0	0	0	0	0	0	0	0	0	0	0	0	0	0	0	0	0	0	0	0	0	0	0	0	0	0
Paenibacillus granivorans	0	0	4	0	0	0	0	0	0	0	0	0	2	0	0	0	0	0	0	2	0	0	0	0	0	0	0	2	0	0	0	0	0	4	0	0	0	0	0	0	0	0	0	3	0	2
Actinopolymorpha singaporensis	0	0	0	0	0	0	0	0	0	0	0	0	0	0	0	0	0	10	0	0	0	0	0	0	0	0	0	0	0	0	0	0	0	0	0	0	0	0	0	0	0	0	0	0	0	0
Lactobacillus jensenii	0	1	0	3	2	0	0	0	0	1312	222	0	0	1	0	1	5	1	0	0	0	0	0	0	255	0	0	0	230	0	2	0	43	12	164	1	0	64	0	1	0	0	1	0	0	7
Crossiella equi	0	0	0	0	0	0	0	0	0	1	0	0	0	0	0	0	0	2	0	0	0	0	0	0	0	0	0	0	0	1	0	0	0	0	0	0	0	1	1	0	0	0	0	0	0	0
Rhodobaca bogoriensis	0	0	0	0	0	0	0	1	0	2	0	0	0	0	2	0	0	0	0	0	0	0	1	0	0	0	0	0	0	0	0	1	0	1	1	10	0	0	0	0	0	0	0	0	0	4
Heliobacterium sulfidophilum	0	0	0	0	0	0	0	0	0	0	0	0	0	0	4	0	0	0	0	0	0	0	0	0	0	0	0	0	0	0	0	0	0	0	0	0	0	0	0	0	0	0	0	0	0	0
Heliobacterium undosum	0	0	0	0	0	0	0	0	0	1	0	0	0	0	14	0	0	0	0	0	0	0	0	0	0	0	0	0	0	0	0	0	0	1	0	0	0	0	0	0	0	0	0	0	0	0
Roseinatronobacter thiooxidans	0	0	0	0	0	0	0	0	0	1	0	0	0	0	0	0	0	0	0	0	0	0	0	0	0	0	0	0	0	0	0	0	0	0	0	0	0	0	0	0	0	0	0	0	0	0
Paracoccus methylutens	0	1	4	0	1	0	2	4	3	20	3	2	6	0	2	2	0	4	0	0	2	1	9	0	2	1	0	0	1	7	4	0	1	3	5	5	0	1	5	0	0	1	0	1	0	0
Burkholderia sacchari	1	0	19	0	9	0	0	0	0	3	0	0	0	0	0	0	334	382	309	60	1	122	1125	100	419	322	340	5	0	0	0	85	0	0	0	1	0	0	457	88	40	127	116	175	41	14
Pseudomonas grimontii	0	0	0	0	0	0	0	0	0	0	0	0	0	0	0	0	0	1	0	0	0	0	2	0	0	0	0	0	0	0	0	0	0	0	0	0	0	0	0	0	0	0	0	0	0	0
Pseudomonas brenneri	0	0	15	6	6	0	0	0	0	0	0	12	22	0	29	29	20	21	11	3	1	5	118	6	25	10	22	0	0	2	12	10	0	0	53	8	5	10	87	12	2	11	7	8	7	3
Stenotrophomonas acidaminiphila	1	43	37	7	30	54	3	1561	1	104	2	121	278	0	705	7	43	301	3	3	1	1	525	38	8	453	0	22	13	8	4	0	28	1	27	99	1	3	8	0	1	2	380	11	8	8
Pseudoxanthomonas mexicana	12	37	97	86	580	1977	59	592	9	6191	204	435	2208	0	93	223	234	192	229	19	73	1	274	31	154	950	2	52	436	167	7	110	76	47	104	309	0	606	19	35	0	13	589	749	0	26
Comamonas koreensis	3	0	0	0	0	1	0	4	0	2	0	4	3	0	21	6	1	1	0	0	1	0	2	0	2	14	0	2	1	2	0	1	0	0	35	66	2	2	0	0	0	0	0	1	0	0
Salinicoccus alkaliphilus	0	0	0	0	0	0	0	0	0	1	0	0	1	0	0	0	0	0	0	0	0	0	1	0	0	1	0	0	0	0	0	0	0	0	1	0	0	0	0	0	0	0	0	0	0	0
Geobacillus subterraneus	0	0	0	0	0	0	0	0	0	0	0	0	1	0	0	0	1	0	0	0	0	0	0	0	0	0	0	0	0	0	0	0	0	0	0	0	0	0	0	0	0	0	0	0	0	0
Actinomadura mexicana	0	0	0	0	0	0	0	0	0	0	0	0	0	0	0	0	0	0	0	0	0	0	0	0	0	0	0	0	0	1	0	0	0	0	0	0	0	0	0	0	0	0	0	0	0	0
Pigmentiphaga kullae	0	1	1	0	0	0	0	17	0	0	0	2	0	0	2	5	19	2	1	0	0	0	3	0	6	3	3	0	0	0	0	0	0	1	0	1	0	0	1	0	0	0	0	3	0	1
Tsukamurella strandjordii	0	0	0	0	0	0	0	0	6	2	0	0	0	0	2	0	0	0	0	0	0	0	1	0	0	0	0	0	4	9	0	0	0	0	0	0	0	3	0	0	0	0	0	0	0	0
Xenophilus azovorans	0	0	2	1	2	0	1	31	1	2	4	8	1	0	7	5	1	2	3	0	0	1	1	0	0	5	0	0	3	2	1	1	0	1	0	76	1	2	0	1	0	2	6	1	0	0
Selenomonas sputigena ATCC 35185	2	9	1	0	0	0	0	0	0	1	0	0	173	0	0	0	0	0	0	2	0	55	0	5	0	59	46	3	7815	0	0	0	0	0	0	1	0	38	0	0	0	0	0	0	0	0
Marinobacter lutaoensis	2	4	0	0	0	3	0	3	0	0	0	0	2	0	1	3	1	0	0	0	0	0	3	0	2	3	0	1	2	11	1	0	0	1	0	4	0	0	0	2	0	0	0	0	0	0
Afipia birgiae	0	0	1	0	0	29	0	3	0	3	0	13	1	0	0	0	0	0	0	0	0	0	26	0	1	0	0	0	0	0	1	0	0	0	1	0	0	0	0	0	0	227	0	0	0	0
Bosea massiliensis	1	0	48	9	13	29	1	76	0	11	0	1	2	0	35	4	3	2	0	0	0	0	11	0	0	0	0	0	10	1	0	0	0	12	2	1	2	1	14	0	0	0	0	0	0	2
Bartonella capreoli	1	0	0	0	0	0	5	39	0	10	0	4	0	0	0	0	2	1	7	0	0	0	4	0	0	2	0	0	0	2	6	0	0	2	0	2	0	3	0	0	0	0	0	1	0	0
Bartonella bovis	0	0	0	0	0	0	0	1	0	0	0	0	0	0	0	0	0	0	0	0	0	0	0	0	0	0	0	0	0	0	0	0	0	0	0	0	0	0	0	0	0	0	0	0	0	0
Bacillus endophyticus	0	0	0	0	4	0	0	0	3	1	1	0	0	0	3	24	1	1	0	6	0	1	2	0	1	1	1	1	1	1	1	0	0	0	1	0	0	4	1	0	0	1	1	0	0	0
Desulfitobacterium metallireducens	0	0	0	0	0	1	0	0	0	0	0	0	1	0	0	0	0	0	0	0	0	0	0	0	0	0	0	0	0	0	0	0	0	0	0	0	2	0	0	0	0	0	0	2	1	0
Pseudoalteromonas flavipulchra	0	0	0	0	0	0	0	0	0	0	1	0	0	0	1	0	0	0	0	0	0	0	0	0	0	1	0	0	0	0	0	0	0	0	0	0	0	0	0	0	0	0	0	0	0	0
Lachnobacterium bovis	0	0	9	0	0	0	0	0	0	1	0	0	0	0	0	0	0	0	0	0	0	0	0	0	0	0	0	0	16	6	0	0	0	0	0	0	0	0	0	0	2	0	0	0	0	10
Bacillus sonorensis	0	1	0	0	2	1	0	0	1	5	0	0	4	0	1	7	0	1	1	0	2	0	2	0	0	0	0	0	3	2	1	1	0	0	2	0	0	1	1	1	0	1	0	0	0	0
Methylobacter marinus	0	0	0	0	1	1	0	0	0	0	0	0	1	0	7	0	0	0	0	0	0	0	0	0	0	0	1	0	0	0	0	0	1	0	0	0	0	0	0	0	0	0	0	0	0	0
Methylomicrobium buryatense	0	0	0	0	0	6	0	0	0	0	0	0	0	0	1	0	0	0	0	0	0	0	0	0	0	0	0	0	0	0	0	0	0	0	0	0	0	0	0	0	0	0	0	0	0	0
Cupriavidus campinensis	0	1	134	56	173	4	1	1	1	13	4	8	5	108	934	972	3203	5086	3862	607	130	1455	9658	948	4054	3174	3160	75	0	7	2	572	0	0	2	10	1	0	4086	1415	382	1092	994	1217	462	152
Cupriavidus basilensis	0	0	10	1	8	0	0	0	0	2	1	0	3	5	37	38	285	407	398	52	5	112	1023	74	400	242	363	7	0	1	0	82	0	0	0	0	0	0	349	189	18	118	65	225	35	10
Pseudoalteromonas issachenkonii	0	0	0	0	0	0	0	0	0	0	0	0	0	0	0	0	0	0	0	0	0	0	0	0	0	0	0	0	0	0	0	0	0	1	0	0	0	0	0	0	0	0	0	0	0	0
Desulfofaba hansenii	0	0	0	0	0	0	0	0	0	1	0	0	0	0	0	0	0	0	0	0	0	0	0	0	0	2	1	0	0	0	0	0	0	0	0	0	0	0	0	0	0	0	0	0	0	0
Geobacillus toebii	0	0	0	0	0	0	0	0	0	0	0	0	0	0	0	2	0	0	0	0	0	0	0	0	0	0	0	0	0	0	0	0	0	0	0	0	0	0	0	0	0	0	0	0	0	0
Simonsiella muelleri	2	1	0	0	7	0	2	1	0	0	22	0	8	0	0	4	0	2	0	0	1	0	4	0	0	0	0	0	28	0	2	5	0	1	8	1	0	2	1	0	0	0	0	0	2	0
Alcanivorax venustensis	0	0	1	0	0	0	0	0	0	0	0	0	0	0	0	1	0	0	0	0	0	0	0	0	0	0	0	0	1	1	0	0	0	0	0	0	0	0	0	0	0	0	0	0	0	0
Streptococcus iniae	1	0	6	0	0	1	3	7	29	325	6	1	31	0	23	7	2	5	0	2	1	19	3	2	3	0	3	5	30	0	77	2	2	2	9	4	0	12	2	20	0	1	2	7	2	0
Desulfobulbus mediterraneus	0	0	0	0	0	0	0	8	0	0	0	0	0	0	0	0	4	0	0	0	0	0	0	0	0	0	0	0	0	11	0	0	0	0	0	0	0	4	0	0	0	0	0	1	0	0
Sporanaerobacter acetigenes	0	0	0	0	1	0	0	0	0	0	0	0	0	0	0	0	0	1	0	0	0	0	0	0	0	0	0	0	0	0	6	0	0	0	0	0	0	0	0	0	1	0	0	0	0	0
Fructobacillus ficulneus	0	0	0	0	0	0	0	0	0	0	0	0	0	0	0	0	0	0	0	0	0	0	1	0	0	0	0	0	0	0	0	0	0	0	0	0	0	0	0	0	0	0	0	0	0	0
Fructobacillus fructosus	0	0	0	0	0	0	0	0	1	0	0	0	15	0	0	0	0	0	0	0	0	0	147	0	0	2	0	2	1	0	0	0	0	0	0	0	0	0	0	0	0	0	0	0	0	0
Streptomyces puniciscabiei	0	0	0	0	0	0	0	0	0	1	0	0	0	0	0	0	0	0	0	0	0	0	0	0	0	0	0	0	0	0	0	0	0	0	0	0	0	0	0	0	0	0	0	0	0	0
Rhizobium indigoferae	0	0	1	0	0	0	0	4	0	0	0	1	0	0	0	1	1	2	0	0	0	0	3	0	0	1	0	0	0	6	0	0	1	0	0	0	0	0	1	0	0	0	0	1	0	0
Yersinia rohdei	0	0	0	0	0	0	0	0	0	0	0	0	0	0	1	0	0	0	0	0	0	0	0	0	0	0	0	0	0	0	0	0	0	0	0	0	0	0	0	0	0	0	0	0	0	0
Tindallia californiensis	0	0	0	0	0	0	0	0	0	0	0	0	0	0	0	0	0	0	0	0	0	0	0	0	0	0	0	0	0	1	0	0	0	0	0	0	0	0	0	0	0	0	0	0	0	0
Desulfonatronum thiodismutans	0	0	0	0	0	0	0	0	0	0	0	0	0	0	0	0	0	0	0	0	0	0	0	0	0	0	0	0	0	0	0	0	0	0	1	0	0	0	0	0	0	0	0	0	0	0
Pseudomonas costantinii	0	0	0	0	0	1	0	1	0	0	0	0	0	0	2	0	0	2	0	0	0	0	0	1	1	0	0	0	1	5	0	0	0	0	0	0	2	0	0	0	0	0	0	0	0	0
Gordonia namibiensis	0	0	0	0	0	0	0	0	0	7	0	0	0	0	0	0	0	0	0	0	0	0	1	0	0	0	0	0	3	0	25	0	0	0	0	0	0	0	0	0	0	0	0	0	0	0
Laribacter hongkongensis	0	0	0	0	0	0	0	0	0	0	0	0	0	0	5	0	0	0	0	0	0	0	1	0	0	0	0	0	0	0	0	0	0	0	0	0	0	0	0	0	0	0	0	0	0	0
Paenibacillus kribbensis	0	0	0	0	0	0	0	0	0	0	0	0	0	0	0	11	0	0	0	0	0	0	1	0	0	0	0	0	0	0	0	0	0	0	0	0	0	0	0	0	0	0	0	0	0	0
Paenibacillus terrae	0	0	0	0	0	0	0	0	0	0	0	0	0	0	0	4	0	0	0	0	0	0	0	0	0	0	0	0	0	0	0	0	0	0	0	0	0	0	0	0	0	0	0	0	0	0
Xanthobacter aminoxidans	0	0	0	0	0	0	0	1	0	0	0	0	0	0	0	0	0	0	0	0	0	0	0	0	0	0	0	0	0	0	0	0	0	0	0	0	0	1	0	0	0	0	0	0	0	0
Pseudomonas extremorientalis	0	0	0	0	0	13	0	2	0	0	0	0	1	0	10	0	1	2	0	0	0	1	4	1	0	2	0	0	4	1	3	2	0	1	4	0	0	3	0	0	1	0	0	1	0	1
Mycoplasma columborale	0	0	0	0	0	0	0	0	0	0	0	0	0	0	0	0	0	0	0	0	0	0	1	0	0	0	0	0	0	0	0	0	0	0	0	0	0	0	0	0	0	0	0	0	0	0
Mycoplasma gallopavonis	0	0	0	0	0	0	0	0	0	0	0	0	0	0	0	0	0	0	0	0	0	0	0	0	0	0	0	0	0	0	1	0	0	0	0	0	0	0	0	0	0	0	0	0	0	0
Mycoplasma glycophilum	0	0	0	0	0	0	0	0	0	0	0	0	1	0	0	0	0	0	0	0	0	0	0	0	0	0	0	0	1	4	0	0	0	0	0	0	0	0	0	0	0	0	0	0	0	0
Mycoplasma lagogenitalium	0	0	0	0	0	0	0	0	0	0	0	0	0	0	0	0	0	0	0	0	0	0	0	0	0	0	0	0	1	0	0	0	0	0	0	0	0	0	0	0	0	0	0	0	0	0
Mycoplasma moatsii	0	0	0	0	0	0	0	0	0	0	0	0	0	0	0	0	0	0	0	0	0	0	0	0	0	0	0	0	1	0	0	0	0	0	0	0	0	0	0	0	0	0	0	0	0	0
Lactobacillus pantheris	0	0	0	0	0	0	0	0	0	0	0	0	0	0	0	0	0	0	0	0	0	0	0	0	0	0	0	0	0	0	0	0	1	0	0	0	0	0	0	0	0	0	0	1	11	0
Rhodococcus maanshanensis	0	0	0	0	0	0	0	0	0	0	0	0	0	0	0	0	0	3	1	0	0	0	5	0	0	0	2	0	0	0	0	0	0	0	0	0	0	0	0	0	0	0	0	0	0	0
Amphibacillus tropicus	0	0	0	0	0	0	0	0	0	1	0	0	0	0	0	0	0	0	0	0	0	0	0	0	0	0	0	0	0	0	0	0	0	0	0	0	0	0	0	0	0	0	0	0	0	0
Amphibacillus fermentum	0	0	0	0	0	0	0	0	0	0	0	0	0	0	0	1	0	0	0	0	0	0	0	0	0	0	0	0	0	0	0	0	0	0	1	0	0	0	0	0	0	0	0	0	0	0
Shewanella fidelis	0	0	1	0	0	0	0	2	0	1	0	0	0	0	0	0	0	0	0	0	0	0	0	0	0	1	0	0	0	1	0	0	0	0	0	0	0	0	0	0	0	0	0	0	0	0
Legionella busanensis	0	1	0	0	1	174	0	0	0	0	0	0	3	0	5	0	0	0	0	0	0	0	0	0	0	0	0	0	0	0	0	0	2	1	4	0	0	0	2	0	0	0	0	0	0	0
Carnobacterium viridans	0	1	0	0	7	1	1	0	1	1	0	2	0	0	1	0	0	0	0	0	0	0	0	0	0	0	0	0	1	1	1	0	0	0	0	0	1	1	0	0	0	0	1	1	0	0
Pseudoxanthomonas taiwanensis	1	0	0	1	0	39	0	0	0	7	1	0	13	0	573	1	0	1	0	0	20	0	2	0	0	1	0	1	1	0	0	71	0	0	66	335	14	0	0	0	0	4	1	0	0	40
Nocardia pseudovaccinii	0	0	0	0	0	0	0	0	0	0	0	0	0	0	0	0	0	1	0	0	0	0	3	0	0	1	0	0	0	0	0	0	0	0	1	0	0	0	0	0	0	0	0	0	0	0
Flavobacterium omnivorum	0	0	0	0	0	0	0	0	0	0	0	0	0	0	0	0	0	0	0	0	0	0	0	0	0	1	0	0	0	0	0	0	0	0	0	0	0	0	0	0	0	0	0	0	0	0
Ramlibacter henchirensis	0	0	0	0	2	2	0	0	0	0	3	0	0	0	1	0	0	0	0	0	0	0	0	0	0	1	1	0	0	0	0	2	0	0	0	1	0	0	0	0	0	0	0	0	0	0
Leuconostoc inhae	0	0	0	0	0	0	0	0	0	0	0	0	0	0	0	0	0	0	0	0	0	0	0	0	0	0	0	0	0	0	1	0	0	0	0	0	0	0	0	0	0	0	4	0	0	0
Psychrobacter jeotgali	1	4	11	11	8	2	6	12	3	14	0	10	2	0	23	11	2	12	2	0	0	1	8	0	2	6	0	0	16	29	12	0	0	3	5	7	3	6	3	1	0	0	2	1	0	1
Hespellia porcina	0	0	0	0	1	3	0	0	0	0	0	0	0	0	5	0	0	1	0	0	0	0	0	0	0	0	1	0	115	3	1	0	0	0	0	1	0	0	0	0	0	0	0	0	0	0
Hespellia stercorisuis	0	0	0	1	0	0	0	0	0	0	0	0	0	0	6	0	0	2	0	0	0	0	0	0	0	1	0	0	68	0	2	0	0	0	1	1	0	1	0	0	0	0	0	0	0	0
Cellvibrio fulvus	1	1	1	2	0	7	0	5	0	2	1	0	1	0	1	2	0	4	0	0	1	0	1	2	0	1	1	0	20	0	0	0	0	3	1	5	0	2	0	0	1	0	0	0	0	0
Carnobacterium pleistocenium	0	0	2	0	5	2	0	0	3	3	1	0	6	0	1	2	2	0	0	1	1	0	0	0	0	0	0	0	2	2	2	1	0	0	6	3	0	1	3	1	0	0	2	1	0	0
Streptomyces speibonae	0	0	0	0	0	0	0	0	0	0	0	0	0	0	0	0	0	0	0	0	0	0	1	0	0	0	0	0	0	0	0	0	0	0	0	0	0	0	0	0	0	0	0	0	0	0
Pseudonocardia chloroethenivorans	0	0	0	0	0	0	0	0	0	0	0	0	0	0	0	0	0	0	0	0	0	0	2	0	0	0	0	0	2	1	0	0	0	0	0	0	0	0	0	0	0	0	0	0	0	0
Mycobacterium marinum	0	0	0	0	0	0	0	0	0	0	0	0	0	0	0	0	0	0	0	0	0	0	0	0	0	0	0	0	0	1	0	0	0	0	0	0	0	0	0	0	0	0	0	0	0	0
Swaminathania salitolerans	0	0	0	0	0	0	0	2	0	0	0	0	0	0	1	1	0	0	0	0	0	0	0	0	0	0	0	0	0	0	0	0	0	0	0	0	0	0	18	0	0	0	1	0	1	0
Paracoccus zeaxanthinifaciens	0	1	5	0	0	0	3	6	0	3	0	0	1	0	15	19	0	3	0	0	2	2	2	0	0	3	1	0	1	1	4	1	0	0	3	3	0	1	0	0	0	0	0	0	0	1
Rubrobacter taiwanensis	0	0	0	0	0	0	0	0	0	0	0	0	0	0	0	0	0	1	0	0	0	0	0	0	0	0	0	0	0	1	0	0	0	0	0	0	4	0	0	0	0	0	0	0	0	0
Rubritepida flocculans	0	9	0	1	15	10	0	9	0	0	0	118	5	0	0	0	0	0	0	0	8	0	0	19	0	7	0	2	0	7	0	0	5	2	56	14	1	0	5	0	0	0	65	3	0	0
Albidovulum inexpectatum	0	0	0	0	0	1	1	15	0	9	0	0	0	0	1	0	0	1	0	0	0	0	3	0	0	0	0	0	0	2	1	0	0	0	2	2	0	1	2	0	0	2	0	0	0	0
Porphyrobacter cryptus	0	0	3	2	1	0	0	36	0	0	0	1	0	0	3	2	0	0	0	0	0	0	5	0	0	0	0	0	2	20	1	0	0	0	0	8	0	2	1	0	0	0	0	0	0	0
Prauserella halophila	0	0	0	0	0	0	0	0	0	0	0	0	0	0	0	0	0	0	0	0	0	0	1	0	0	0	0	0	0	11	0	0	0	0	0	0	0	0	0	0	0	0	0	0	0	0
Pseudomonas umsongensis	0	0	0	0	0	0	0	0	0	1	0	0	0	0	0	1	0	0	0	0	0	0	0	0	0	0	0	0	0	0	100	0	0	0	0	0	0	0	0	0	0	0	0	0	0	0
Pseudomonas koreensis	0	1	0	0	0	0	0	0	0	0	0	1	0	0	0	0	0	0	0	0	0	0	0	0	0	1	0	1	0	0	0	0	1	2	0	0	0	0	0	0	0	0	0	0	0	0
Tenacibaculum skagerrakense	0	0	0	0	0	0	0	0	0	0	0	1	0	0	0	0	0	0	0	0	0	0	0	0	0	0	0	0	0	1	0	0	0	0	0	0	0	0	0	0	0	0	0	0	0	0
Megasphaera micronuciformis	0	0	0	0	0	0	0	1	1	0	0	0	0	0	0	30	0	0	0	0	0	0	0	0	0	0	0	2	1	0	0	5	0	0	0	0	0	0	0	0	0	0	0	173	0	0
Microbulbifer salipaludis	6	0	0	1	0	0	0	1	1	0	1	0	1	0	0	0	0	0	0	0	0	0	1	0	1	4	0	0	2	2	5	0	0	0	2	9	0	1	0	0	0	0	0	0	0	1
Mycobacterium poriferae	0	0	0	0	0	1	0	0	0	2	0	0	0	0	0	1	0	0	0	0	0	0	1	0	0	0	0	0	6	1	0	0	0	0	0	0	0	0	0	0	0	0	0	0	0	0
Thioalkalispira microaerophila	0	0	0	0	0	1	0	1	0	1	0	0	0	0	1	1	0	0	0	0	0	0	2	0	0	0	0	0	0	0	0	1	0	0	0	0	0	0	0	0	0	0	0	0	0	0
Bacillus marisflavi	0	0	2	0	12	0	0	0	6	4	8	1	5	0	13	40	2	0	0	0	0	4	0	0	2	1	1	4	3	0	2	1	1	0	9	3	0	2	3	0	0	1	1	2	0	2
Bacillus aquimaris	1	1	0	0	54	1	0	3	3	1	0	1	4	0	4	199	1	1	0	0	4	41	0	0	1	0	0	2	3	2	1	1	0	2	2	3	0	2	2	0	0	0	0	1	0	0
Ralstonia insidiosa	0	0	82	32	151	0	0	0	0	0	0	0	0	59	515	856	1664	2674	1981	315	52	785	5429	541	2451	2052	1751	56	0	0	0	353	0	0	0	2	0	0	2466	712	203	620	520	622	259	81
Cedecea davisae	0	0	0	0	0	0	0	0	0	1	0	0	0	0	0	0	0	0	0	0	0	0	1	0	0	1	0	0	1	0	0	0	0	0	0	1	0	1	0	0	0	0	0	0	0	1
Halobacillus salinus	0	0	0	0	0	0	0	0	0	0	0	1	0	0	0	1	0	0	0	0	0	0	0	0	0	0	0	0	0	0	0	0	0	0	0	2	0	0	0	0	0	0	0	0	0	0
Erythrobacter flavus	0	0	2	0	30	3	0	2	0	16	0	0	0	0	0	50	0	0	0	0	0	7	13	1	0	0	2	0	7	4	17	0	0	0	5	12	0	3	3	0	0	0	0	2	2	2
Microbulbifer elongatus	0	0	0	0	0	0	0	0	0	0	0	0	0	0	0	0	0	1	0	0	0	0	0	0	0	0	0	0	0	0	0	0	0	0	0	0	0	0	0	0	0	0	0	0	0	0
Planococcus maritimus	0	0	0	0	0	0	0	0	0	0	0	20	0	0	0	0	0	1	0	0	0	0	0	0	0	0	0	0	0	0	0	0	0	0	0	1	0	0	0	0	0	1	0	0	0	0
Novosphingobium pentaromativorans	0	0	12	4	0	1	1	72	0	1	0	0	1	0	3	0	1	6	0	0	1	0	8	25	1	5	0	0	6	28	0	0	0	20	19	25	0	0	0	0	0	0	4	2	0	1
Mesorhizobium septentrionale	0	0	1	0	0	0	1	0	0	0	0	0	0	0	0	0	0	0	0	0	0	0	1	0	1	1	0	0	0	1	0	0	0	0	0	0	0	0	1	0	0	0	0	0	0	0
Alkanindiges illinoisensis	5	87	14541	260	209	84	36	1914	6	367	431	18	197	2	698	196	18	495	4	69	89	1	1501	27	1239	3636	959	6	1896	17514	975	14	25	98	225	887	2	122	236	90	3	6	16	125	15	32
Desulfonauticus submarinus	0	0	0	0	0	0	0	0	0	0	0	0	0	0	0	0	0	0	0	0	0	0	0	0	0	0	0	0	0	0	0	0	0	1	0	0	0	0	0	1	0	0	0	0	0	0
Lysinibacillus odysseyi	0	0	0	0	0	0	0	3	1	2	1	2	1	0	4	6	0	2	5	0	0	0	22	0	1	0	0	4	1	1	221	0	0	0	8	1	2	0	2	1	0	99	0	1	0	0
Alteromonas marina	0	0	0	0	0	0	0	35	0	0	0	0	0	0	0	0	0	0	0	0	0	0	0	1	0	0	0	0	0	0	0	0	0	0	0	0	0	0	0	0	0	0	0	0	0	0
Nocardioides aquiterrae	0	0	0	0	0	0	0	0	0	1	0	0	0	0	0	0	0	0	0	0	0	0	0	1	0	0	0	0	0	0	0	0	0	0	0	0	0	0	0	0	0	0	0	0	0	0
Nitratireductor aquibiodomus	0	0	0	0	0	0	0	0	2	2	0	0	0	0	0	0	0	0	0	0	0	0	0	0	0	0	0	0	0	0	0	0	0	0	2	0	0	9	0	0	0	0	0	0	0	0
Mesonia algae	0	0	0	0	0	0	0	0	0	0	2	0	0	0	0	0	0	0	0	0	0	0	0	0	0	0	0	0	0	3	0	0	0	0	0	0	0	0	0	0	0	0	0	0	0	0
Bacillus hwajinpoensis	0	2	1	0	0	1	0	2	0	1	0	1	0	0	1	13	1	3	1	0	0	0	0	0	1	3	1	0	5	1	0	1	0	0	1	1	0	0	1	0	0	1	0	2	0	1
Thermomonas hydrothermalis	0	0	5	2	0	3	0	28	0	2	0	3	0	0	2	0	2	2	2	0	0	0	5	0	0	3	0	0	0	0	0	0	0	0	1	2	0	1	0	1	0	0	13	0	0	1
Shewanella baltica	0	0	0	0	0	0	0	0	0	0	1	0	2	0	0	0	0	0	0	0	0	0	3	1	0	0	0	0	0	0	0	0	0	3	0	0	0	0	0	0	0	0	0	0	0	0
Nevskia ramosa	0	0	0	0	0	0	0	0	0	0	0	0	0	0	0	0	0	0	0	0	0	0	0	0	0	0	0	0	0	0	0	0	0	0	2	1	0	1	0	0	0	0	0	0	0	0
Alcanivorax jadensis	0	0	0	0	0	0	0	1	0	0	0	0	0	0	0	0	0	0	0	0	0	0	0	0	1	4	0	0	0	0	0	0	0	0	0	0	0	0	0	0	0	0	0	0	0	0
Bartonella alsatica	0	0	0	2	0	0	0	0	0	0	0	0	0	0	1	0	0	0	0	0	0	0	1	0	0	0	0	0	0	0	0	0	0	0	0	0	0	0	0	0	0	0	0	0	0	0
Lactobacillus johnsonii	0	0	0	0	0	0	1	0	0	0	0	173	0	0	0	1	0	1	0	0	0	0	0	0	1	4	0	3	0	145	2	0	2	0	168	0	0	0	0	7	0	12	0	0	0	0
Cutibacterium avidum ATCC 25577	0	0	6	0	1	4	8	17	33	51	6	1	31	0	14	7	3	0	0	0	3	1	37	0	4	0	1	2	393	214	45	3	2	3	63	4	5	5	3	2	0	5	2	9	0	1
Propionimicrobium lymphophilum	0	0	0	0	0	0	32	0	1	2	0	0	0	0	0	0	0	0	0	0	0	0	245	0	0	34	1	0	5	1	1	0	0	0	14	0	0	1	0	0	0	0	0	0	0	0
Cutibacterium granulosum DSM 20700	0	0	23	0	0	2	6	2	20	36	0	17	61	0	18	45	25	0	1	1	0	8	2	0	2	0	275	5	429	92	24	0	15	5	191	18	95	45	3	12	0	4	9	0	0	3
Castellaniella defragrans	1	0	0	0	0	0	0	0	0	0	0	1	1	0	0	0	0	1	0	2	0	0	0	0	0	1	1	0	0	0	0	0	0	0	0	3	0	0	0	1	0	0	0	0	0	0
Thermobacillus xylanilyticus	0	0	0	0	0	0	0	0	0	0	0	0	1	0	0	0	0	0	0	0	0	0	0	0	0	0	0	0	0	0	0	0	0	0	0	0	0	0	0	0	0	0	0	0	0	0
Thauera linaloolentis	0	0	0	0	0	0	0	0	0	2	0	0	2	0	0	0	0	0	0	0	0	0	0	0	0	0	0	0	1	0	0	0	0	0	0	0	0	0	3	0	0	0	0	0	0	0
Thauera terpenica	0	0	0	0	0	0	0	0	0	4	0	0	0	0	0	1	0	0	1	0	0	0	1	0	0	0	0	0	3	0	0	0	0	0	0	0	0	0	0	0	0	0	1	1	0	0
Micrococcus antarcticus	0	0	5	0	1	0	1	3	1	45	29	1	236	0	26	5	0	7	0	1	0	3	39	0	3	1	0	3	776	434	28	1	1	1	20	4	0	8	4	4	0	0	2	2	1	4
Lamprocystis roseopersicina	0	0	0	0	0	0	0	0	0	0	0	0	0	0	0	0	0	0	0	0	0	0	0	0	0	0	0	0	0	0	0	0	0	0	0	2	0	0	0	0	0	0	0	0	0	0
Eubacterium sulci	0	0	0	0	0	0	0	0	0	0	0	0	0	0	0	0	2	0	0	2	0	0	0	0	0	0	0	3	0	0	0	1	0	0	0	0	0	18	0	0	0	0	0	0	1	0
Fusobacterium nucleatum	0	0	0	0	0	0	0	0	0	0	0	0	6	0	0	0	0	0	0	0	0	0	0	0	0	0	0	0	0	0	0	0	0	0	0	0	0	0	0	0	0	0	0	0	0	0
Aeromonas salmonicida subsp	0	0	0	0	0	0	0	0	0	1	0	1	0	0	0	0	0	0	0	0	0	0	0	1	0	0	0	1	0	1	0	0	1	0	0	0	0	0	3	0	0	0	0	0	0	0
Mycobacterium elephantis	0	0	0	0	0	0	0	0	0	0	0	0	0	0	0	0	0	0	0	0	0	1	0	0	0	0	0	0	0	0	0	0	0	0	0	0	0	0	0	0	0	0	0	0	0	0
Anaerosinus glycerini	0	0	0	0	0	0	0	0	0	0	0	0	0	0	2	0	0	0	1	0	0	0	0	0	0	0	0	0	0	0	0	0	0	0	0	1	0	1	0	0	0	0	0	0	0	0
Anaeroarcus burkinensis	0	0	0	0	0	0	0	0	0	0	1	0	0	0	0	0	0	0	0	0	0	0	1	0	0	1	0	1	1	2	0	0	1	1	0	0	0	0	0	0	0	0	0	1	0	0
Paenibacillus borealis	0	0	0	0	0	0	0	0	0	0	0	0	1	0	0	8	0	0	0	1	0	0	0	0	0	0	0	2	0	2	0	1	1	0	29	1	0	0	0	0	0	0	0	0	0	3
Aminobacter aminovorans	0	0	0	0	0	49	0	0	0	1	0	0	0	0	0	0	1	0	0	0	0	0	0	0	15	0	0	0	21	0	0	0	0	0	0	0	0	0	0	0	0	0	0	0	0	0
Luteimonas mephitis	0	0	4	0	0	8	0	18	1	7	1	0	0	0	1	2	0	3	2	0	0	0	10	0	0	1	0	0	8	2	1	0	0	0	3	1	0	1	2	0	0	0	10	2	0	0
Stenotrophomonas nitritireducens	0	0	2	0	1	2	0	207	0	2	0	0	0	0	0	0	0	2	0	0	0	0	5	0	1	1	0	10	1	2	0	0	4	6	2	17	0	0	47	0	0	0	3	0	0	1
Pseudoxanthomonas broegbernensis	0	0	1	0	1	3	0	16	0	21	1	0	1	0	5	1	0	1	1	0	0	0	4	2	0	2	0	0	6	1	0	0	0	0	2	5	0	4	0	2	0	0	10	4	0	0
Dolosicoccus paucivorans	0	0	0	0	0	1	0	0	7	761	2	0	2	0	0	3	0	0	0	0	0	0	2	0	0	0	0	1	1	1	0	0	0	0	2	24	0	0	1	0	0	0	0	4	0	0
Virgibacillus proomii	0	0	0	0	1	0	0	0	2	1	0	0	0	0	0	3	1	1	0	0	2	0	1	0	0	0	0	0	0	1	0	0	0	0	0	0	0	0	0	0	0	0	0	0	0	0
Corynebacterium simulans	0	6	2	0	1	0	9	6	0	5	0	8	6	0	2	0	0	1	0	0	0	0	3	0	0	0	0	1	9	27	6	1	2	1	2	22	0	1	0	22	0	0	0	15	0	0
Rothia nasimurium	0	0	1	0	3	9	0	2	0	6	0	0	35	0	58	84	0	1	0	0	25	3	34	0	9	18	0	1	46	24	7	0	0	8	4	7	0	10	0	0	0	14	15	0	3	0
Mycolicibacterium smegmatis	0	0	5	0	0	0	2	0	0	1	0	0	0	0	0	0	0	0	0	0	0	0	0	0	0	0	0	0	1	1	2	0	0	0	0	0	0	0	0	0	0	0	0	0	0	0
Aquamicrobium lusatiense	0	0	0	0	22	0	0	0	0	0	0	2	0	0	0	0	0	0	0	0	0	0	1	0	0	0	0	0	162	0	0	0	0	5	30	0	1	0	0	0	0	0	0	0	0	0
Corynebacterium variabile	0	0	0	0	0	0	0	0	0	4	0	0	0	0	0	0	0	5	0	0	0	0	2	2	0	2	0	6	0	27	0	0	0	2	1	0	0	3	0	0	0	0	0	0	0	0
Chromatium okenii	0	0	0	0	0	0	0	0	0	0	0	1	0	0	0	0	0	0	0	0	0	0	0	0	0	0	0	0	0	0	0	0	0	0	0	0	0	0	0	0	0	0	0	0	0	0
Aeromonas popoffii	0	0	0	0	0	0	0	0	0	0	0	0	0	0	1	0	0	0	0	0	0	0	0	0	0	0	0	0	0	0	0	0	0	0	0	0	0	0	2	0	0	0	0	0	0	0
Caulobacter henricii	0	0	0	0	2	1	0	5	0	36	0	2	0	0	20	3	0	4	1	4	0	0	2	0	2	6	0	0	0	1	8	1	0	0	2	2	0	0	1	1	0	1	0	15	0	0
Caulobacter fusiformis	0	0	16	0	6	4	0	20	2	6	3	6	12	0	6	9	43	6	1	1	3	0	14	0	1	6	0	0	24	3	3	17	0	4	741	20	1	3	9	0	0	0	5	6	1	0
Maricaulis washingtonensis	0	0	0	0	0	0	0	0	0	0	0	0	0	0	1	0	0	0	0	0	1	0	2	0	0	0	0	1	0	0	0	0	0	0	0	0	0	0	0	0	0	0	0	0	0	0
Maricaulis salignorans	0	0	0	0	1	1	0	1	0	0	0	0	1	0	1	0	0	0	0	0	1	0	0	0	0	2	0	0	0	0	0	0	0	0	1	0	0	0	1	0	0	0	0	1	0	0
Maricaulis parjimensis	0	0	0	0	0	0	0	0	0	1	0	0	0	0	4	0	0	0	0	0	0	0	1	0	0	0	0	0	0	1	0	0	0	0	0	0	0	0	0	0	0	0	0	0	0	1
Sphingomonas leidyi	0	3	2469	2	19	1	27	132	5	21	28	17	35	0	5	93	4	49	10	8	2	1	20	2	15	13	6	5	16	13	6	10	30	78	51	85	6	35	13	1	0	3	0	19	5	3
Hyphomonas polymorpha	0	0	0	0	0	0	2	0	0	3	0	0	1	0	0	0	0	0	0	0	0	0	0	0	0	1	0	0	0	1	3	0	0	3	0	0	0	0	0	0	0	0	0	0	0	0
Gimesia maris	0	0	0	0	3	2	0	24	0	0	0	0	0	0	12	9	0	3	2	0	4	0	2	0	2	3	0	0	61	0	0	2	0	0	0	0	0	0	1	1	0	0	0	1	0	0
Buttiauxella brennerae	2	0	0	0	0	0	0	1	0	1	1	0	0	0	4	0	0	0	1	0	1	0	7	1	1	1	1	0	9	2	0	0	0	1	0	0	0	3	4	0	0	0	0	1	0	1
Buttiauxella ferragutiae	1	0	0	0	0	0	1	1	0	1	0	0	1	0	2	0	0	0	0	0	0	0	5	1	2	1	0	4	1	1	1	0	0	0	0	1	0	0	1	0	0	0	0	2	1	2
Buttiauxella gaviniae	7	0	0	0	0	0	0	1	1	1	0	0	0	0	0	0	0	0	0	0	0	0	3	0	0	0	0	0	0	0	0	0	0	0	0	0	0	0	2	1	1	0	0	0	0	1
Buttiauxella izardii	2	0	0	0	25	0	1	4	0	2	1	5	0	0	5	8	0	0	25	0	6	0	7	1	0	3	42	5	14	1	0	0	0	0	2	0	0	0	3	2	0	0	2	1	0	1
Budvicia aquatica	0	0	0	0	0	0	4	0	0	0	0	0	0	0	0	0	0	0	0	0	0	0	0	0	0	0	0	0	1	0	0	0	0	0	0	0	0	0	0	0	0	0	0	0	0	2
Leminorella grimontii	0	0	0	1	0	0	0	0	0	1	0	0	0	0	0	0	0	0	0	0	0	0	1	0	0	1	0	0	2	0	3	0	0	0	0	0	0	0	0	0	0	1	0	0	0	3
Obesumbacterium proteus	0	0	0	0	0	1	0	0	0	0	1	1	1	0	1	0	0	1	0	0	0	0	0	0	0	0	0	0	1	3	1	0	0	0	0	0	0	0	0	0	0	1	1	0	0	0
Pragia fontium	0	0	0	0	0	0	0	0	1	0	0	0	0	0	2	0	0	1	0	0	0	0	1	0	0	0	0	0	1	0	0	0	0	0	0	0	0	0	1	0	0	0	0	0	0	0
Rahnella aquatilis	0	0	0	0	0	1	0	0	0	0	0	0	0	0	0	0	30	0	55	0	0	0	0	0	0	1	0	129	0	0	0	0	2	0	2	0	0	0	0	0	0	0	0	0	0	0
Serratia entomophila	1	0	0	0	0	1	0	0	0	0	1	0	2	0	1	0	0	0	0	0	0	0	1	1	1	0	0	1	1	0	1	0	0	0	0	1	0	0	0	0	0	0	0	0	0	1
Serratia fonticola	3	0	0	0	0	0	0	0	0	1	0	1	0	0	9	0	0	0	0	0	0	0	0	0	0	6	0	1	0	0	0	1	0	0	0	0	0	0	0	0	0	0	0	1	0	0
Serratia grimesii	0	0	0	0	1	0	4	0	0	1	0	0	5	0	27	0	0	0	0	0	0	0	0	0	0	0	0	3	0	1	0	0	0	0	0	0	0	0	0	0	0	0	0	0	0	0
Serratia proteamaculans	0	0	0	10	0	0	0	0	0	0	0	0	0	0	0	0	0	0	0	0	0	0	1	0	0	0	0	2	0	0	0	0	0	0	0	0	0	0	0	0	0	0	0	0	0	0
Tatumella ptyseos	0	1	0	0	0	0	0	0	0	5	0	0	0	0	0	0	0	0	0	0	0	3	39	0	3	1	0	0	0	0	1	1	0	0	1	3	0	0	1	0	0	2	0	0	0	0
Cystobacter ferrugineus	0	0	0	0	1	0	0	0	0	39	0	1	14	0	0	2	12	1	0	0	0	0	13	0	4	1	0	3	0	0	0	0	0	0	66	2	0	0	0	0	0	7	0	0	0	0
Chondromyces apiculatus	0	0	4	0	2	3	0	0	11	0	0	0	1	0	0	2	2	0	2	1	0	0	1	1	3	6	0	0	1	2	0	0	0	4	1	0	0	1	0	0	0	21	1	0	0	0
Chondromyces lanuginosus	0	0	0	0	2	2	0	0	1	0	0	0	0	0	0	1	0	0	0	2	0	0	0	0	4	0	0	0	0	0	0	0	0	0	0	1	0	0	0	0	0	0	0	0	0	0
Desulfobacterium anilini	0	0	5	0	0	2	0	3	0	0	0	0	0	0	1	3	0	1	1	1	0	1	2	0	0	1	0	0	0	0	0	0	0	0	9	0	0	3	0	0	3	0	0	0	0	0
Desulfomicrobium macestii	0	0	0	0	0	0	0	0	1	0	0	0	0	0	0	0	0	0	0	0	0	0	0	0	0	0	0	0	2	0	0	0	0	0	1	1	0	0	0	0	0	0	0	0	0	0
Jeotgalibacillus marinus	0	0	3	0	4	5	3	3	6	24	1	4	16	0	16	11	2	10	4	2	2	2	4	2	2	9	3	1	16	2	4	3	0	1	13	6	1	5	2	2	0	1	1	2	2	0
Clostridium akagii	0	0	0	0	0	0	0	0	0	0	0	0	0	0	0	0	0	0	1	0	0	0	0	0	0	0	0	0	0	0	2	0	0	0	0	0	0	0	0	0	0	1	0	0	0	0
Herbaspirillum frisingense	0	0	1	0	2	0	0	0	0	0	0	1	0	0	7	66	6	18	12	3	2	7	29	1	19	13	10	0	1	0	0	0	0	0	1	5	0	0	17	6	2	3	1	4	2	0
Azospirillum doebereinerae	0	0	0	0	4	0	0	0	0	1	0	0	0	0	0	0	0	0	0	0	0	0	0	0	0	0	0	0	0	0	0	0	0	0	0	0	2	0	0	0	0	0	0	0	0	0
Thermicanus aegyptius	0	0	0	0	0	0	0	0	3	0	0	0	0	0	0	0	0	0	0	0	0	0	0	0	0	0	0	0	0	0	0	0	0	0	0	0	0	0	0	0	0	0	0	0	0	0
Alcaligenes faecalis	0	0	0	0	0	6	0	1	1	0	0	0	38	0	1	0	0	149	0	0	0	0	0	0	0	111	0	14	0	0	0	5	2	0	0	76	0	15	0	0	0	0	0	36	0	10
Thiobacillus denitrificans	0	0	0	0	0	0	1	1	0	0	0	0	0	0	0	0	0	1	0	0	0	0	0	0	0	0	0	0	0	0	1	0	0	0	0	0	0	0	0	0	1	0	0	0	0	0
Pasteurella skyensis	0	0	0	0	0	0	0	0	0	0	1	0	0	0	0	0	0	0	0	0	0	0	0	0	0	0	0	0	1	0	0	0	0	0	0	0	0	0	0	0	0	0	0	1	0	0
Vagococcus fessus	0	0	42	0	1	0	0	0	0	0	0	0	1	0	0	0	0	0	0	0	0	0	0	137	0	0	0	8	0	1	0	0	3	0	36	0	0	0	0	0	0	0	0	0	0	34
Arthrobacter albus	0	1	0	0	0	0	1	0	0	0	3	0	0	0	2	1	0	0	0	0	0	0	2	0	0	0	0	1	3	65	12	0	0	0	0	0	0	0	0	0	0	0	0	0	0	1
Sphingomonas pituitosa	0	1	12	0	5	2	2	38	1	36	0	26	1	0	4	25	0	5	0	0	0	0	13	0	1	4	0	0	0	0	31	0	1	5	8	7	0	3	0	0	0	1	1	0	1	0
Corynebacterium auriscanis	0	0	3	0	0	0	0	23	0	3	0	4	0	0	4	0	0	3	0	0	0	0	6	1	0	15	0	2	48	97	0	2	1	5	7	0	0	13	2	4	0	0	4	1	6	3
Actinomyces canis	0	0	0	0	0	0	0	0	0	0	0	0	0	0	0	0	0	0	0	0	0	0	0	0	0	0	0	0	0	62	0	0	0	0	0	0	0	0	0	0	0	0	0	0	0	0
Pseudonocardia spinosispora	0	0	0	0	0	0	0	0	0	0	0	0	0	0	1	0	0	0	0	0	0	0	1	0	0	0	0	0	0	0	0	0	0	0	0	0	0	0	0	0	0	0	0	0	0	0
Microbacterium foliorum	0	0	0	0	0	0	0	0	0	0	0	0	0	0	3	0	0	0	0	0	0	0	1	0	0	0	0	0	1	0	0	0	0	0	0	0	0	5	0	0	0	0	0	0	0	0
Neobacillus fumarioli	0	0	0	0	1	0	0	0	0	0	1	0	1	0	2	10	1	2	0	0	1	0	0	0	0	0	0	0	1	0	0	0	1	1	0	2	0	0	0	0	0	0	0	0	0	0
Lactobacillus frumenti	0	0	9	0	0	0	0	0	65	0	0	0	0	0	2	1	0	0	0	0	0	0	0	0	5	0	0	0	0	0	0	0	1	0	1	1	0	0	0	1	0	0	0	1	0	3
Paenibacillus cookii	0	0	0	0	1	0	0	0	0	0	0	0	0	0	0	16	0	0	0	0	0	0	0	0	0	0	0	0	0	0	0	0	0	0	0	0	0	0	0	0	0	0	0	0	0	0
Bacillus shackletonii	0	0	0	0	37	0	0	0	5	0	0	0	3	0	1	1101	1	1	0	0	3	12	0	1	1	0	0	0	1	0	0	2	0	0	2	0	0	5	0	1	0	7	0	0	3	0
Methylobacterium fujisawaense	0	1	1797	1521	2	6	15	19	0	4	1	4	3	0	78	87	1	1	7	0	1	0	1	0	6	0	1	0	42	12	518	43	75	106	24	306	0	1	1	2	0	3	102	27	4	0
Brevibacterium paucivorans	0	1	0	0	0	0	0	173	0	151	0	0	5	0	286	1	0	1	0	0	0	0	1	0	0	0	0	0	36	327	87	0	4	5	1	1	0	1	0	1	0	0	0	0	0	0
Comamonas nitrativorans	4	0	8	16	2	5	0	2	0	2	1	1	24	0	435	105	11	14	0	3	38	0	7	0	4	44	12	0	1	1	1	20	0	1	4	304	61	37	0	0	1	0	0	0	0	13
Desulfomicrobium orale DSM 12838	0	0	0	0	0	0	0	0	0	0	0	0	0	0	0	0	0	0	0	0	0	0	0	0	0	0	0	0	0	4	1	0	0	0	0	0	0	0	0	0	0	0	0	0	0	0
Moritella profunda	0	0	0	0	0	0	0	0	0	0	0	0	0	0	1	0	0	0	0	0	0	0	0	0	0	0	0	0	0	0	0	0	0	0	0	0	0	0	0	0	0	0	0	0	0	0
Ignatzschineria larvae	0	0	0	0	0	0	0	0	0	1	0	0	0	0	0	0	0	0	0	0	0	0	0	0	0	0	0	0	0	0	0	0	0	1	0	0	0	0	0	0	0	0	1	0	0	0
Pseudonocardia kongjuensis	0	0	0	0	0	0	0	0	0	0	0	0	0	0	0	0	0	0	0	0	0	0	0	0	0	0	0	0	121	0	0	0	0	0	0	0	0	0	0	0	0	0	0	0	0	0
Ralstonia mannitolilytica	2	4	8	5	19	32	181	0	0	0	79	143	110	6	64	59	183	305	223	30	5	89	568	60	237	205	156	5	970	2300	417	33	6	6	0	10	0	20	238	81	25	63	54	149	29	7
Chryseobacterium scophthalmum	0	0	0	0	0	0	1	1	0	0	0	0	0	0	1	1	0	0	0	0	0	0	4	0	0	1	0	1	1	15	2	0	0	2	1	1	0	1	0	0	0	0	0	0	0	0
Chryseobacterium joostei	0	0	0	0	0	0	0	0	0	0	0	0	43	0	0	0	0	0	0	0	0	1	0	0	0	0	0	0	0	0	0	0	0	0	0	1	0	0	0	0	0	0	0	1	0	0
Pediococcus inopinatus	0	0	0	0	0	0	0	0	0	0	0	1	0	0	1	0	0	0	0	0	0	0	0	0	0	0	0	0	0	0	0	0	0	0	0	0	0	0	0	0	0	0	0	0	0	0
Parasporobacterium paucivorans	0	0	0	0	0	0	0	0	0	1	0	0	0	0	1	0	0	0	0	0	0	0	0	0	0	0	0	0	0	2	0	0	0	0	0	0	0	0	0	0	0	0	0	0	0	0
Paenibacillus azoreducens	0	0	0	0	0	0	0	0	1	0	0	0	0	0	0	1	0	1	0	0	0	0	1	0	0	0	0	0	0	0	0	0	0	0	0	0	0	0	0	0	0	0	0	0	0	0
Acinetobacter ursingii	0	0	1	0	1	1	2	1	7	8	0	0	3	0	0	3	0	0	0	0	0	0	0	0	1	1	0	0	4	0	9	0	0	0	3	4	0	1	4	0	0	0	0	2	0	1
Mycobacterium frederiksbergense	0	0	0	0	0	0	0	0	0	0	0	0	0	0	0	0	0	0	0	0	0	0	0	0	0	0	0	0	0	0	0	0	0	1	0	0	0	0	0	0	0	0	0	0	0	0
Ureibacillus terrenus	0	0	0	1	0	1	1	0	1	1	0	2	1	0	1	0	0	3	0	0	0	0	0	0	1	0	0	0	0	1	1	0	0	0	0	1	0	0	1	0	0	0	0	1	0	0
Aerococcus sanguinicola	0	1	3	0	368	9	1	7	6	31	8	9	37	0	38	84	0	23	12	3	1	2	30	1	5	8	3	1	18	10	13	3	1	4	28	7	6	21	5	3	0	5	9	4	6	3
Facklamia miroungae	0	0	0	0	0	0	1	0	0	0	0	0	1	0	0	0	0	0	0	0	0	0	0	0	0	0	0	0	0	0	2	0	0	0	1	0	0	0	0	0	0	1	0	0	0	0
Actinomyces suimastitidis	0	0	0	0	0	0	0	0	0	0	0	0	0	0	0	0	0	0	0	0	0	0	0	0	0	0	0	0	0	5	0	0	0	0	0	0	0	0	0	0	0	0	0	0	0	0
Ornithinimicrobium humiphilum	0	0	0	0	1	0	0	0	0	0	0	0	0	0	0	0	0	0	0	0	0	0	0	0	0	0	0	0	0	0	0	0	0	0	0	0	0	0	0	0	0	0	0	0	0	0
Brackiella oedipodis	0	0	0	0	0	0	1	0	0	0	0	0	0	0	0	0	0	0	0	0	0	0	0	0	0	0	0	0	0	0	0	0	0	0	0	0	2	1	1	0	0	0	0	0	0	0
Bordetella trematum	1	0	0	0	0	0	0	1	0	0	0	1	0	0	4	0	1	3	2	0	0	0	2	1	3	2	2	5	1	2	1	0	0	0	2	1	0	0	0	0	0	0	1	0	0	0
Microbacterium phyllosphaerae	1	0	0	0	0	0	3	0	0	0	0	0	14	0	28	0	0	0	0	0	0	0	1	0	0	0	0	1	0	0	0	0	0	0	1	0	0	7	0	0	0	0	0	0	0	0
Desulfococcus biacutus	0	0	1	0	0	0	0	1	0	0	0	0	0	0	0	1	0	1	0	0	0	0	0	0	1	0	0	0	0	0	0	0	0	0	0	0	0	0	0	0	0	0	0	0	0	1
Desulfomicrobium norvegicum	0	0	0	0	0	0	0	0	0	0	0	0	0	0	0	0	0	0	0	0	0	0	0	0	0	0	0	0	23	0	0	0	0	0	0	0	0	0	0	0	0	0	0	0	0	0
Psychrobacillus psychrotolerans	0	2	0	0	0	0	0	0	0	2	2	0	0	0	1	1	0	2	0	0	0	0	0	0	0	1	0	0	4	2	1	0	0	0	0	4	0	0	0	0	0	2	1	0	0	0
Psychrobacillus psychrodurans	0	0	0	0	1	0	0	0	0	0	1	0	3	0	1	0	1	9	0	0	0	0	0	0	0	2	0	0	3	1	0	0	1	1	0	3	0	0	0	0	0	1	0	2	0	0
Bartonella schoenbuchensis	0	0	1	0	0	2	2	7	0	0	0	0	0	0	0	0	3	0	1	0	0	0	2	0	0	0	0	0	0	1	1	0	0	1	0	1	7	2	0	0	0	0	0	2	0	0
Mesorhizobium chacoense	0	0	7	0	2	1	0	0	0	7	2	0	0	0	0	0	0	1	0	0	0	0	22	0	1	0	1	0	1	10	21	1	0	4	1	0	0	3	0	0	0	4	2	0	0	0
Acinetobacter schindleri	4	582	2	24	253	9	9	295	43	798	830	153	22	0	8958	85	3	253	90	11	10	45	1242	34	1114	2805	216	26	200	3007	337	4	17	57	498	927	6	26	105	1037	19	7	63	215	18	33
Saccharomonospora halophila	0	0	1	0	0	1	0	1	0	1	0	0	0	0	0	0	0	0	0	0	0	0	0	0	0	0	0	0	2	2	0	0	1	0	0	0	0	0	0	0	0	0	0	0	0	0
Sporomusa malonica	0	0	0	0	0	0	0	0	1	556	1	0	2	0	2	0	0	0	0	1	1	0	0	0	0	0	0	2	0	1	0	0	0	0	0	0	0	0	0	0	0	0	0	1	0	0
Sporomusa sphaeroides DSM 2875	0	0	0	0	0	0	0	0	0	15	0	0	1	0	2	0	0	0	0	0	0	0	0	0	0	0	0	0	0	0	0	1	0	0	1	0	0	0	0	0	0	1	0	0	0	0
Propionispora vibrioides	0	0	0	0	0	0	0	0	0	1	0	0	0	0	0	0	0	0	0	0	0	0	0	0	0	0	0	0	0	0	0	0	0	0	0	0	0	0	0	0	0	0	0	0	0	0
Cellvibrio gandavensis	1	0	0	1	0	3	0	0	0	1	0	1	5	0	2	1	0	0	0	0	0	0	2	0	0	3	0	0	0	0	0	0	0	0	0	1	0	0	0	1	1	0	0	0	0	3
Cellvibrio fibrivorans	49	9	0	2	3	241	0	8	0	1	1	15	1	0	4	0	0	33	0	0	0	0	1	1	2	8	0	1	56	0	1	0	1	5	2	3	0	16	0	0	0	0	0	22	0	0
Limnobacter thiooxidans	0	4	6	2	4	2	1	1	0	4	0	6	5	6	35	27	87	137	101	15	111	31	304	21	94	75	68	4	1	5	1	11	0	0	259	6	0	1	102	46	15	35	25	26	7	6
Haemophilus pittmaniae	0	0	2	2	0	1	7	2	0	31	10	2	23	0	0	8	1	12	1	0	10	0	5	0	0	0	1	2	35	27	19	10	3	2	8	1	1	14	4	2	0	2	4	14	0	1
Arthrobacter nasiphocae	0	0	1	0	0	0	0	0	1	0	0	0	0	0	1	0	0	0	0	0	0	0	2	0	0	0	0	0	0	0	0	0	0	0	2	0	0	0	0	0	0	0	0	0	0	0
Acinetobacter parvus	15	82	2297	59	1658	1033	0	960	1	810	1846	1132	1512	0	391	3304	76	87	109	16	100	3	399	41	2312	4296	1392	156	4314	463	178	44	1428	345	383	416	4	263	27	883	4	3	807	2088	0	24
Geobacillus vulcani	0	0	0	0	0	0	0	0	0	0	0	0	0	0	0	0	0	0	0	0	0	0	1	0	0	0	0	0	0	0	0	0	0	0	0	0	0	0	0	0	0	0	0	2	0	0
Chelatococcus asaccharovorans	0	0	1	0	0	1	0	0	11	0	0	0	0	0	1	0	0	0	0	0	0	0	0	0	0	0	0	0	0	19	1	0	0	0	3	0	0	0	0	0	0	0	0	0	0	0
Asanoa ishikariensis	0	0	0	0	0	0	0	0	0	0	0	0	0	0	1	0	0	0	0	0	0	0	0	0	0	0	0	0	0	0	0	0	0	0	0	0	0	0	0	0	0	0	0	0	0	0
Chromohalobacter canadensis	0	0	0	0	0	0	0	0	0	0	0	0	0	0	0	0	0	0	0	0	0	0	0	0	0	0	0	0	0	3	0	0	0	0	0	0	0	0	0	0	0	0	0	0	0	0
Chromohalobacter israelensis	0	0	0	0	0	1	0	0	0	0	1	0	0	0	0	0	0	0	1	0	0	0	0	0	0	1	0	0	1	659	0	0	0	0	0	0	0	0	1	0	0	0	1	0	0	0
Oleiphilus messinensis	0	0	0	0	0	0	0	0	0	0	0	0	0	0	0	0	0	0	0	0	0	0	0	0	0	0	0	0	0	0	0	0	0	0	0	0	0	0	0	0	0	0	0	0	0	1
Corynebacterium testudinoris	0	0	0	0	0	0	0	0	0	0	0	0	0	0	0	0	0	0	0	0	0	0	0	0	0	0	0	0	0	0	0	0	0	0	0	0	0	1	0	1	0	0	0	0	1	0
Trichococcus palustris	0	0	0	0	4	0	1	1	1	17	0	0	10	0	2	9	1	2	3	0	0	0	0	1	0	0	1	2	10	3	0	2	0	0	4	3	4	8	6	0	0	1	4	5	3	0
Corynebacterium capitovis	0	0	0	0	0	0	0	1	0	0	0	0	1	0	0	0	0	0	0	0	0	0	1	0	0	0	0	0	1	0	0	0	0	0	0	0	0	1	0	0	0	0	0	0	0	0
Globicatella sulfidifaciens	0	0	2	0	0	0	2	10	1	1	1	0	2	0	0	0	0	0	25	0	0	0	0	0	0	0	0	2	1	2	2	0	1	3	2	10	0	0	0	0	0	0	6	2	0	0
Roseospira navarrensis	0	0	0	0	0	0	0	0	0	0	0	0	0	0	0	0	0	0	0	0	0	0	1	0	0	0	0	0	2	0	0	0	0	0	0	0	0	0	0	0	0	0	0	0	0	0
Thermomonas haemolytica	0	4	18	16	2	27	2	430	0	6	0	11	12	0	14	3	0	40	0	1	1	0	35	0	1	19	3	3	1	5	0	0	3	0	6	25	0	18	18	0	1	0	263	9	0	1
Arcanobacterium hippocoleae	0	0	0	0	0	0	0	0	0	0	0	0	0	0	0	0	0	0	0	0	0	0	0	0	0	0	0	0	0	9	0	0	0	0	0	0	0	0	0	0	0	0	0	0	0	0
Shewanella livingstonensis	0	0	0	0	0	0	0	0	0	1	0	0	0	0	0	0	0	0	0	0	0	0	0	0	3	0	0	0	0	0	0	0	0	0	0	0	0	0	0	0	0	0	0	0	0	0
Maricaulis virginensis	0	0	0	0	0	0	0	0	0	0	0	0	0	0	0	0	0	0	0	0	0	0	0	0	0	0	0	0	0	0	0	0	0	0	0	0	1	0	0	0	0	0	0	0	0	0
Isobaculum melis	0	2	3	0	22	1	3	5	8	25	1	5	19	0	26	12	2	6	0	3	1	0	2	5	1	7	3	0	7	4	12	3	0	1	17	5	0	9	4	9	0	2	5	12	4	3
Bacillus halodurans	0	3	0	0	7	4	0	1	4	9	3	0	12	0	19	50	6	12	3	0	9	0	10	1	2	6	3	1	268	5	3	2	16	16	21	8	3	11	7	4	0	2	3	2	2	1
Lactobacillus paraplantarum	0	0	0	0	0	0	0	0	0	0	0	0	3	0	0	1	0	0	0	0	0	0	0	0	0	1	0	0	0	0	0	0	0	0	2	0	0	1	0	0	0	0	0	0	0	0
Lactobacillus hamsteri	0	0	0	0	0	0	0	0	0	4	1	0	0	0	1	0	0	0	0	0	0	0	0	0	0	0	0	3	0	1	1	0	0	1	1	1	0	3	0	0	0	0	0	0	0	0
Lactobacillus intestinalis	0	1	0	0	0	0	0	2	1	6	0	0	0	0	0	0	0	0	0	0	0	1	0	0	2	0	0	0	0	4	4	0	0	0	3	1	0	1	0	0	0	0	1	0	0	0
Sterolibacterium denitrificans	0	0	0	0	1	0	0	5	0	51	0	1	15	0	4	2	8	8	2	1	0	1	18	0	8	6	0	0	0	0	1	1	1	0	0	0	0	0	1	0	0	1	0	0	0	0
Streptococcus gallinaceus	0	0	0	0	1	0	2	5	17	24	10	1	19	1	9	8	1	1	4	2	2	0	0	0	6	4	2	1	23	10	15	1	0	0	7	2	0	11	7	7	0	1	5	4	1	1
Ilyobacter insuetus	0	0	0	0	0	0	0	0	0	0	0	0	0	0	0	0	0	0	0	0	0	0	0	0	0	0	0	0	0	0	0	0	0	0	0	0	0	0	0	0	0	1	0	0	0	0
Propionivibrio limicola	0	0	0	0	0	0	0	2	0	3	0	0	0	0	2	0	0	4	0	0	0	0	5	1	3	0	2	2	0	0	0	0	0	0	0	0	0	1	2	1	0	0	2	1	1	0
Oceanicaulis alexandrii	0	0	0	0	0	0	1	0	0	0	0	0	0	0	0	0	0	0	0	0	0	0	0	1	0	0	0	0	0	0	1	0	0	0	0	1	0	0	0	0	0	0	0	0	0	0
Psychrobacter submarinus	0	0	4	7	2	0	1	3	0	10	2	12	3	0	12	6	0	5	0	0	0	0	3	1	3	1	0	1	4	13	8	1	0	1	2	4	0	1	1	0	0	0	0	0	0	1
Psychrobacter marincola	1	1	0	1	1	0	0	3	0	6	0	2	0	0	1	1	0	0	0	0	0	1	4	0	0	0	0	0	0	975	76	0	1	9	0	0	0	0	0	0	0	0	0	3	0	0
Halobacillus trueperi	0	1	0	0	0	0	0	16	1	0	0	0	0	0	0	1	0	0	0	0	0	0	0	0	0	0	0	0	0	0	0	0	0	0	1	0	0	1	0	0	0	0	0	1	0	0
Agreia pratensis	0	0	0	0	1	0	0	0	0	0	0	0	0	0	0	0	0	0	0	0	0	0	0	0	0	0	0	0	0	0	0	0	0	0	0	0	0	0	0	0	0	0	0	0	0	0
Plantibacter flavus	0	0	0	0	0	0	0	0	0	0	0	0	0	0	0	0	0	0	0	0	0	0	0	0	0	0	0	0	0	1	0	0	0	0	0	0	0	1	0	0	0	0	0	0	0	0
Sporocytophaga myxococcoides	0	1	14	0	14	81	0	2	0	0	0	28	1	0	105	0	0	4	0	0	0	1	212	0	0	19	0	2	0	42	0	0	2	1	3	1	0	2	0	0	8	0	0	0	0	0
Kibdelosporangium aridum	0	0	0	0	0	0	1	0	0	0	0	0	0	0	0	0	0	0	0	0	0	0	0	0	0	0	0	0	0	0	0	0	0	0	0	0	0	0	0	0	0	0	0	0	0	0
Fulvimonas soli	0	3	1	628	0	1	0	2	1	0	0	0	0	0	0	0	1	0	0	0	0	0	0	0	0	11	0	2	0	1	0	0	4	0	0	0	0	0	0	0	0	14	0	0	0	0
Planococcus antarcticus	0	0	0	0	0	1	0	0	0	2	0	0	2	0	1	0	0	1	7	0	0	0	0	0	1	2	0	0	2	2	0	0	0	0	0	0	0	1	1	0	0	0	1	0	0	0
Virgibacillus necropolis	0	0	0	0	0	0	0	0	0	0	0	0	0	0	2	0	0	5	0	4	0	0	0	0	0	0	0	0	8	0	0	0	0	0	0	1	0	3	0	0	0	1	0	0	0	0
Bacillus decolorationis	0	0	0	0	3	0	0	0	0	1	0	0	0	0	7	13	0	4	0	0	3	0	1	0	1	0	0	0	7	1	0	0	0	0	1	0	2	1	1	0	0	0	0	0	0	0
Paenibacillus stellifer	0	0	4	0	0	0	0	0	0	9	0	0	0	0	0	3	0	0	0	0	0	0	0	0	0	0	0	0	0	0	0	0	0	0	0	1	0	0	0	0	0	0	0	0	0	0
Vibrio brasiliensis	0	0	0	0	0	0	0	0	0	0	0	0	0	0	0	0	0	0	0	0	0	0	1	0	0	0	0	0	0	0	0	0	0	0	0	0	0	0	0	0	1	0	0	0	0	0
Virgibacillus carmonensis	0	0	0	0	0	0	0	3	0	0	0	0	0	0	1	0	0	2	0	0	0	0	0	0	0	0	0	0	2	0	0	0	0	0	1	1	0	0	0	0	0	2	0	0	0	0
Dysgonomonas mossii	0	0	0	0	0	0	0	0	0	2	0	0	0	0	0	0	0	0	0	0	0	0	0	0	0	0	0	0	0	0	0	0	0	0	0	0	0	0	0	0	0	0	0	0	0	0
Caminicella sporogenes	0	0	0	0	0	0	0	0	0	0	0	0	0	0	0	0	0	0	0	0	2	0	0	0	0	6	0	0	0	0	0	0	0	0	0	0	0	0	0	0	0	0	0	0	0	0
Halomonas muralis	0	0	0	0	0	0	0	0	0	0	0	0	12	0	0	1	0	0	0	0	0	0	0	0	0	0	0	0	0	2	0	0	0	0	0	2	0	0	0	0	0	0	0	0	0	0
Citricoccus muralis	0	0	0	0	0	0	1	1	1	7	0	0	0	0	10	3	0	0	0	0	0	0	8	0	0	0	0	0	8	4	4	0	0	1	3	0	0	1	0	0	0	0	1	0	0	0
Paenibacillus agarexedens	0	0	0	0	1	0	1	0	0	0	2	0	0	0	0	25	0	0	0	0	0	0	0	0	0	0	0	1	2	0	0	0	0	0	11	0	0	34	0	0	0	0	0	0	0	0
Paenibacillus agaridevorans	0	0	0	0	0	1	0	0	0	0	0	0	83	0	366	4	0	0	0	0	0	0	0	0	0	0	0	1	0	0	0	0	0	0	3	1	0	21	0	0	0	0	0	1	0	0
Salana multivorans	0	0	0	0	0	0	0	1	0	0	0	0	0	0	1	0	0	0	0	0	0	0	2	0	0	0	0	0	1	32	0	0	0	0	1	0	0	0	0	0	0	0	0	0	0	0
Corynebacterium felinum	0	0	0	0	0	0	0	0	0	0	0	0	0	0	0	0	0	0	0	0	0	0	0	0	0	0	0	0	0	0	1	0	0	0	0	0	0	0	0	0	0	0	0	0	0	0
Nautilia lithotrophica	0	0	0	0	0	0	0	0	0	0	0	0	0	0	0	0	0	0	0	0	0	0	0	0	0	0	0	0	0	2	0	0	0	0	0	0	0	0	0	0	0	0	0	0	0	0
Alkalilimnicola halodurans	0	0	0	0	0	0	0	0	0	0	0	0	0	0	0	0	0	0	0	0	0	0	2	0	1	0	0	0	0	0	0	0	0	0	0	0	0	0	0	0	0	0	1	0	0	0
Streptococcus entericus	0	0	2	0	0	0	1	0	6	8	3	0	5	0	2	1	0	1	0	1	0	0	0	0	1	1	1	0	7	1	3	0	0	0	1	0	0	1	3	5	0	0	1	1	0	0
Brachybacterium paraconglomeratum	1	1	21	1	72	0	0	25	0	240	8	15	0	0	136	137	0	6	2	0	1	4	342	6	5	13	2	2	7	0	17	2	1	7	58	10	0	6	0	0	0	1	0	0	0	5
Brachybacterium fresconis	0	0	0	0	1	0	0	0	0	2	0	0	0	0	1	0	0	0	0	0	0	0	7	0	0	0	0	0	0	2	0	0	0	0	0	0	0	2	0	0	0	0	0	0	0	0
Brachybacterium sacelli	0	0	0	0	0	0	0	0	0	0	0	0	0	0	1	0	0	0	0	0	0	0	4	0	0	0	0	0	0	0	0	0	0	0	0	0	0	0	0	0	0	0	0	0	0	0
Psychromonas profunda	0	0	0	0	0	0	0	0	0	0	0	0	1	0	0	0	0	0	0	0	0	0	0	0	0	0	0	0	0	0	0	0	0	0	0	0	0	0	0	0	0	0	0	0	0	0
Luteococcus sanguinis	0	0	0	0	2	0	0	0	1	3	0	0	1	0	0	0	0	0	0	0	0	0	0	0	0	0	0	0	3	1	1	0	0	0	2	2	0	0	0	0	0	1	0	0	0	0
Halomonas halocynthiae	0	0	0	0	0	0	0	0	0	0	0	0	0	0	0	0	0	0	0	0	0	0	0	0	0	0	0	0	0	0	1	0	0	0	0	0	0	0	0	0	0	0	0	0	0	0
Pseudoalteromonas agarivorans DSM 14585	0	0	0	0	0	2	0	19	0	92	0	0	0	0	0	0	0	0	0	0	0	0	0	0	0	0	0	0	0	0	0	0	0	0	0	0	0	0	2	0	0	0	0	0	5	0
Alicycliphilus denitrificans	1	0	2	3	3	2	1	2	0	1	2	3	0	0	27	5	2	10	0	0	8	1	9	0	2	11	22	1	2	0	0	4	0	0	1	23	0	3	1	0	0	0	2	8	0	3
Bacillus luciferensis	0	0	0	0	0	0	1	1	1	5	1	0	5	0	4	49	0	1	0	0	1	0	0	0	1	0	0	1	4	0	0	0	0	0	3	1	0	0	4	0	0	0	0	1	0	0
Acetobacter cerevisiae	0	0	0	0	0	0	0	0	0	0	0	0	0	0	0	0	0	0	0	0	0	0	0	0	0	0	0	0	0	0	0	0	0	0	1	0	0	0	0	0	0	5	0	0	0	0
Acetobacter malorum	0	0	0	0	0	0	0	0	0	0	0	0	0	0	0	1	0	0	0	0	0	0	0	0	0	0	0	0	0	0	0	0	0	0	0	0	0	0	0	0	0	2	0	0	0	0
Megamonas hypermegale	1	0	0	0	0	0	0	0	0	10	0	0	0	0	758	0	0	5	0	0	0	11	0	0	0	0	0	0	1	1	0	0	0	0	1	0	0	0	0	0	0	0	0	0	0	0
Actinomadura namibiensis	0	0	0	0	0	0	0	0	0	0	0	0	0	0	0	0	0	0	0	0	0	0	1	0	0	0	0	0	0	0	0	0	0	0	0	0	0	0	0	0	0	0	0	0	0	0
Streptococcus ratti	0	0	0	0	0	0	0	0	0	0	0	0	0	0	0	0	0	0	0	0	0	0	0	0	0	0	0	0	0	0	0	0	0	0	0	0	0	0	0	1	0	0	0	0	0	0
Staphylococcus sciuri	0	9	41	3	56	25	25	58	275	215	27	13	785	3	219	178	36	108	96	39	47	40	89	30	32	124	29	230	490	72	1452	75	5	35	224	38	15	243	699	92	2	35	49	48	23	27
Actinomyces cardiffensis	0	0	0	0	0	0	0	0	0	0	0	0	0	0	0	0	0	0	0	0	0	0	0	0	0	0	0	0	0	23	0	0	0	0	0	0	0	0	0	0	0	0	0	0	0	0
Oleispira antarctica RB-8	0	0	0	0	0	0	0	0	0	0	0	0	0	0	0	0	0	0	0	0	0	0	0	0	0	0	0	0	0	1	0	0	0	0	0	0	0	0	0	0	0	0	0	0	0	0
Actinomyces vaccimaxillae	0	0	0	0	0	0	0	0	0	0	0	0	0	0	0	0	0	0	0	0	0	0	0	0	0	0	0	0	0	3	0	0	0	0	0	0	0	0	0	0	0	0	0	0	0	0
Butyrivibrio hungatei	0	0	0	0	0	0	0	0	0	0	0	0	0	0	1	0	0	0	0	0	0	0	0	0	0	0	0	0	0	0	0	0	0	0	1	0	0	0	0	0	0	0	0	0	0	0
Mycobacterium agri	0	0	0	0	0	0	0	0	0	0	0	0	0	0	0	0	0	0	0	0	0	0	1	0	0	0	0	0	0	1	0	0	0	0	0	0	0	0	0	0	0	0	0	0	0	0
Mycobacterium rhodesiae	0	0	1	0	0	0	1	0	1	0	0	0	0	0	0	0	0	0	0	0	0	0	1	0	0	1	0	0	0	0	0	0	0	0	0	0	0	0	0	0	0	0	0	0	0	0
Comamonas kerstersii	1	0	13	3	4	12	0	1	1	0	0	0	0	0	180	265	29	48	1	0	48	13	9	1	2	5	9	0	1	3	0	119	0	0	26	1074	25	41	1	5	0	7	1	0	0	17
Psychrobacter luti	1	3	0	3	5	0	2	6	0	6	3	1	1	0	6	11	0	3	0	0	0	0	6	1	3	2	0	0	3	13	21	0	1	3	1	0	0	1	2	1	0	0	0	0	0	0
Cetobacterium somerae	0	0	0	0	0	0	0	0	0	0	7	0	0	0	0	0	0	0	0	0	0	0	0	0	0	0	0	0	0	8	0	0	0	0	0	0	0	0	0	0	0	0	0	0	0	0
Pedobacter cryoconitis	0	0	0	0	1	0	0	0	0	0	0	0	0	0	0	0	0	0	0	0	0	0	0	0	0	0	0	0	0	0	0	0	0	0	0	0	0	0	0	0	0	0	0	0	0	0
Pedobacter piscium	0	0	0	0	0	0	0	0	0	0	0	0	0	0	0	0	0	0	0	0	0	0	0	0	0	0	0	0	0	0	0	0	0	0	0	1	0	0	0	0	0	0	0	0	0	0
Sphingobacterium faecium	0	0	0	0	0	0	0	0	0	0	0	0	0	0	0	0	0	0	0	0	0	0	0	0	0	1	0	0	0	0	0	0	0	0	0	0	0	0	0	0	0	0	0	0	0	0
Corynebacterium atypicum	0	0	0	0	0	0	0	0	0	1	0	0	0	0	0	0	0	0	0	0	0	0	0	0	0	0	0	0	0	0	0	0	0	0	0	0	0	0	0	0	0	0	0	0	0	0
Rheinheimera baltica	9	0	0	0	0	1	1	0	0	0	0	0	0	0	1	0	0	0	0	0	0	0	1	0	0	6	0	0	6	0	0	0	0	0	0	0	0	0	0	0	0	0	0	0	0	0
Clostridium diolis	0	0	0	0	0	0	0	0	0	0	0	0	0	0	0	0	0	0	0	0	0	0	0	0	0	0	0	0	0	0	0	0	0	0	1	0	0	0	0	0	0	0	0	0	0	0
Methylocystis echinoides	0	0	0	0	0	0	0	1	0	1	0	0	0	0	3	0	0	2	0	0	0	0	0	0	0	0	0	0	3	25	2	0	0	0	1	0	0	15	6	0	0	0	0	0	0	0
Halobacillus karajensis	0	0	0	0	0	0	0	0	0	2	0	0	2	0	0	2	0	0	0	0	0	0	0	0	0	0	0	0	1	0	0	0	0	0	0	0	0	0	0	0	0	0	0	1	0	0
Glaciecola mesophila	0	0	0	0	0	0	0	0	0	0	0	0	0	0	0	0	0	0	0	0	0	0	1	0	0	0	0	0	0	0	0	0	0	0	0	0	0	0	0	0	0	0	0	0	0	0
Microbacterium paraoxydans	0	0	0	47	0	1	0	0	0	4	0	0	0	0	50	157	0	0	0	0	0	0	15	0	18	18	15	0	0	6	0	0	0	5	0	0	0	0	0	0	0	1	7	0	1	0
Pseudomonas tremae	0	0	0	0	0	0	0	1	0	0	0	0	0	0	0	0	0	0	0	0	0	0	0	0	0	0	0	0	0	0	0	0	0	0	2	0	0	0	0	0	0	0	0	0	0	0
Desulfosporosinus auripigmenti	0	0	0	0	0	0	0	4	0	0	0	0	0	0	0	0	0	0	0	0	0	0	0	0	0	0	0	0	3	1	0	0	0	0	0	0	0	0	0	0	0	0	0	0	0	0
Cellvibrio ostraviensis	1	2	0	1	0	1	0	0	0	2	1	0	0	0	1	0	0	1	0	0	0	0	0	0	0	0	0	0	3	0	0	0	0	1	0	1	0	1	0	0	0	0	0	0	0	0
Planococcus rifietoensis	0	11	0	0	23	0	0	0	0	2	0	0	2	0	1	5	2	14	0	0	0	0	0	0	0	2	0	4	2	5	1	0	0	1	26	10	0	0	1	0	3	1	0	0	0	0
Bacillus saliphilus	0	0	0	0	0	0	0	0	0	1	0	0	0	0	0	2	0	1	0	0	0	0	0	0	0	0	0	1	0	0	0	0	0	0	0	0	0	0	0	0	0	0	0	0	0	0
Tepidiphilus margaritifer	0	0	0	0	0	0	0	0	0	0	0	0	0	0	1	0	0	0	0	0	0	0	0	0	0	0	0	0	0	0	0	0	0	0	0	0	0	1	0	0	0	0	0	0	0	0
Bacillus aeolius	0	0	0	0	0	0	0	0	2	0	0	0	0	0	0	8	1	0	0	0	1	0	1	0	1	0	0	0	1	0	0	0	0	0	1	0	0	1	0	0	0	0	0	1	0	0
Amycolatopsis decaplanina	0	0	0	0	0	0	0	0	0	0	0	0	0	0	2	0	0	0	0	0	0	2	0	0	0	0	0	0	0	0	0	0	0	0	0	0	0	0	0	0	0	0	1	0	0	0
Kosakonia cowanii	0	0	0	5	0	0	0	0	0	4	1	0	0	0	0	0	0	1	0	0	0	0	0	0	0	0	0	0	2	0	0	0	0	0	0	0	0	0	0	0	0	0	0	0	0	0
Clostridium bolteae	0	0	7	0	0	0	4	7	0	13	0	54	6	0	400	0	1	1	0	0	0	0	0	0	0	0	2	3	71	7	46	0	0	6	1	16	0	0	0	0	0	1	0	0	0	0
Actinomyces nasicola	0	0	0	0	0	0	0	0	0	0	0	0	0	0	1	0	0	0	0	0	0	0	0	0	0	0	0	0	1	10	0	0	0	0	0	0	0	0	0	0	0	0	0	0	0	0
Escherichia albertii	0	0	0	0	0	0	2	1	0	0	0	0	0	0	8	2	0	3	0	0	0	0	8	0	0	0	0	1	0	0	0	0	0	3	0	0	0	0	3	0	0	1	8	2	0	0
Kibdelosporangium aridum subsp	0	0	0	0	0	0	0	0	0	0	0	0	0	0	0	0	0	0	0	0	0	0	0	0	0	0	0	0	0	1	0	0	0	0	0	0	0	0	0	0	0	0	0	0	0	0
Paenisporosarcina macmurdoensis	0	0	1	0	2	1	2	0	2	9	0	0	7	0	3	2	1	8	1	0	0	0	2	0	0	1	0	2	5	1	1	0	1	0	4	1	0	1	2	1	0	2	2	0	0	2
Grimontia hollisae	0	0	0	0	0	1	0	0	0	0	0	0	0	0	0	0	0	0	0	0	0	0	0	1	0	0	0	1	0	0	0	0	0	0	1	0	0	0	0	0	0	0	0	0	0	0
Vibrio fortis	21	0	0	1	0	0	0	0	0	0	0	0	0	0	1	0	0	0	0	0	0	0	1	0	0	0	0	0	2	149	0	0	0	0	0	0	0	0	0	0	0	0	0	0	0	0
Ochrobactrum gallinifaecis	0	0	3	1	2	2	0	2	0	2	0	0	0	0	0	0	0	1	1	0	0	0	3	0	0	0	0	0	0	0	0	0	0	0	1	0	0	1	0	0	1	0	0	1	0	0
Thermomonas fusca	0	0	94	3	0	13	0	183	0	0	0	0	2	0	3	1	1	44	0	0	0	0	17	0	2	25	0	1	0	0	0	0	1	0	1	47	0	1	68	0	0	1	112	5	0	2
Thermomonas brevis	1	11	130	337	57	1435	31	33684	0	438	99	99	260	0	693	15	6	577	7	36	7	9	911	20	231	1046	50	37	8	12	19	35	12	43	104	55	0	158	235	26	2	0	19009	262	17	62
Lactobacillus spicheri	0	0	0	0	2	0	0	0	0	0	0	0	0	0	0	0	0	1	0	0	0	0	0	0	0	1	0	0	0	0	1	0	0	0	2	0	0	0	0	0	0	1	0	0	0	0
Bacillus galactosidilyticus	0	1	0	0	6	1	0	0	0	1	0	0	2	0	9	21	0	0	0	0	1	0	3	0	0	1	1	2	2	1	0	0	0	1	3	0	0	1	0	0	0	1	0	0	0	0
Labrys monachus	0	0	0	0	0	0	0	0	0	0	0	0	0	0	0	0	0	0	0	0	0	0	0	0	0	0	0	0	1	0	0	0	0	0	0	0	0	0	0	0	0	0	0	0	0	0
Stella humosa	0	0	6	0	5	2	0	0	0	11	0	0	0	0	9	0	0	0	0	0	0	0	1	2	0	0	0	0	0	0	0	0	0	0	2	3	88	1	14	1	0	1	0	2	1	1
Stella vacuolata	0	0	7	0	0	1	0	2	0	2	1	1	0	0	0	0	0	0	1	0	2	0	0	2	0	2	0	0	0	0	0	0	1	0	1	0	7	0	2	0	0	0	0	0	0	0
Mycobacterium avium	0	0	0	0	0	0	0	0	0	0	0	0	1	0	0	0	0	0	0	0	0	0	0	0	0	0	0	0	0	0	0	0	0	0	0	0	0	0	0	0	0	0	0	0	0	0
Aeromonas simiae	0	0	0	0	0	0	0	0	0	2	0	3	0	0	0	0	0	1	0	0	0	0	2	0	0	0	0	0	0	0	0	0	0	0	1	0	0	0	1	0	0	0	0	0	0	0
Pseudomonas antarctica	0	0	0	0	0	0	0	4	0	0	0	0	0	0	0	0	0	0	0	0	0	0	0	0	0	0	0	0	0	0	0	0	0	0	0	0	0	0	0	0	0	0	0	0	0	0
Pseudomonas meridiana	0	0	0	0	0	0	0	0	0	0	0	0	0	0	0	0	0	0	0	0	0	0	0	0	0	0	0	0	0	0	0	0	0	0	1	0	0	0	0	0	0	0	0	0	0	0
Pseudomonas proteolytica	0	0	20	4	1	9	0	0	0	0	1	3	7	0	42	18	11	14	9	4	1	9	117	2	16	7	7	0	0	1	51	0	0	0	58	1	2	8	49	5	2	9	5	4	1	2
Bacillus vireti	0	0	0	0	0	0	0	0	0	0	0	0	0	0	0	0	0	0	0	0	0	0	0	0	0	0	0	0	2	1	0	0	0	0	0	0	0	0	0	0	0	0	0	0	0	0
Bacillus soli	0	0	0	0	1	0	0	0	0	0	0	0	0	0	0	29	0	0	0	0	0	0	0	0	0	0	0	0	1	0	0	0	0	0	0	0	0	0	2	0	0	0	0	0	0	0
Planococcus maitriensis	0	1	0	0	0	0	0	0	0	1	0	0	0	0	0	0	0	0	0	0	0	0	0	0	0	0	0	0	0	1	0	0	0	0	0	0	0	0	0	0	0	0	0	0	0	0
Oceanisphaera litoralis	0	0	0	0	0	0	0	0	0	1	0	0	0	0	0	0	0	0	0	0	0	0	0	0	0	0	0	0	0	0	0	0	0	0	0	1	0	0	0	0	0	0	0	0	0	0
Erysipelothrix inopinata	0	0	0	0	0	0	0	0	0	0	0	0	0	0	0	0	0	10	0	0	0	15	11	0	0	0	4	0	0	0	0	0	0	0	0	0	4	0	0	0	0	0	0	0	0	0
Fictibacillus gelatini	0	0	1	0	2	2	0	0	0	3	0	0	5	0	2	1	0	2	1	0	1	0	2	1	2	0	0	0	4	3	0	1	0	0	1	2	1	1	2	0	0	1	0	2	0	0
Methylocella tundrae	0	0	0	0	0	0	0	0	0	1	0	0	0	0	0	0	0	0	1	0	0	0	0	0	1	0	1	0	0	2	0	0	0	0	0	0	0	0	1	0	0	0	0	0	0	0
Flavobacterium frigoris	0	0	1	0	0	0	0	0	0	0	0	0	0	0	0	0	0	0	0	0	0	0	0	0	0	0	0	0	0	0	0	0	0	0	0	0	0	0	0	0	0	0	0	3	0	0
Arsenicicoccus bolidensis	0	0	0	0	0	0	0	0	0	2	0	0	0	0	384	1	0	0	1	0	0	1	0	0	13	23	0	4	0	0	0	0	0	1	0	0	0	16	0	0	0	0	2	0	0	0
Algoriphagus winogradskyi	0	0	0	0	0	0	0	0	0	0	0	0	0	0	1	0	0	0	0	0	0	0	0	0	0	0	0	0	0	0	0	0	0	0	0	0	0	0	0	0	0	0	0	0	0	0
Algoriphagus aquimarinus	0	0	0	0	1	0	0	0	0	0	0	0	0	0	16	0	0	0	0	0	0	0	0	0	0	0	0	0	0	1	0	0	0	0	0	0	0	0	0	0	0	0	0	0	0	0
Algoriphagus chordae	0	0	0	0	0	0	0	0	0	0	0	0	0	0	1	0	0	0	0	0	0	0	0	0	0	0	0	0	0	0	0	0	0	0	0	1	0	0	0	0	0	0	0	0	0	0
Algoriphagus antarcticus	0	0	0	0	0	0	0	0	0	0	0	0	0	0	0	0	0	0	0	0	0	0	0	0	0	0	0	0	0	0	0	0	0	0	0	1	0	0	0	0	0	0	0	0	0	0
Woodsholea maritima	0	0	0	0	0	0	0	0	0	1	0	0	0	0	0	0	0	0	0	0	0	0	0	0	0	0	0	0	1	0	1	0	0	0	0	0	0	0	0	0	0	0	0	0	0	0
Helcococcus sueciensis	0	2	0	0	0	0	0	0	0	0	0	0	0	0	0	0	0	0	0	0	0	0	0	0	0	0	0	0	0	0	3	0	0	0	3	0	0	242	0	0	0	0	0	1	0	0
Loktanella fryxellensis	0	0	1	0	0	0	0	1	0	0	0	0	0	0	0	0	0	0	0	0	0	0	0	0	0	0	0	0	0	0	0	0	0	0	0	0	0	0	0	0	0	0	0	0	0	0
Roseisalinus antarcticus	0	0	0	0	0	0	0	0	0	0	0	1	0	0	0	0	0	0	0	0	0	0	0	0	0	0	0	0	0	1	0	0	0	0	0	2	0	0	0	0	0	0	0	0	0	0
Shewanella decolorationis	7	0	0	0	0	0	0	0	0	0	0	0	0	0	0	0	0	0	0	0	0	0	0	0	0	0	0	0	0	0	0	0	0	0	0	0	0	0	0	0	0	0	0	0	0	0
Arthrobacter bergerei	0	0	0	0	0	1	0	1	0	1	0	0	0	0	3	6	0	0	1	0	0	0	2	0	0	1	0	0	2	0	0	0	0	1	0	0	0	0	0	0	0	0	0	0	1	0
Arthrobacter mysorens	0	0	0	0	0	0	0	0	2	0	0	0	0	0	1	2	0	0	0	0	0	0	3	0	0	0	0	0	1	1	0	0	0	0	0	1	0	0	0	0	0	0	0	0	0	0
Brevibacterium picturae	0	0	0	0	0	0	0	0	0	0	0	0	0	0	0	0	0	0	0	0	0	0	0	1	0	0	0	0	0	0	0	0	0	0	0	0	0	0	0	0	0	0	0	0	0	0
Enterococcus italicus	0	0	1	0	0	1	0	9	1	193	0	0	1	0	2	0	0	1	3	0	0	0	3	1	0	0	0	7	2	1	2	0	2	1	3	2	1	1	3	1	26	0	0	1	0	0
Bacillus humi	0	0	0	0	0	0	1	2	1	0	3	0	0	0	8	820	0	3	0	0	2	0	4	0	0	0	0	0	4	6	0	0	2	0	49	0	0	0	38	0	0	0	0	2	1	4
Viridibacillus arvi	0	1	0	0	5	1	0	1	0	0	0	3	2	0	3	0	0	3	0	0	0	0	1	0	0	0	2	1	4	1	0	0	0	1	3	1	0	0	0	0	0	0	0	0	0	0
Viridibacillus arenosi	0	0	3	0	8	1	2	2	3	13	2	2	21	0	6	8	0	5	2	0	3	0	1	0	2	4	1	1	13	2	8	2	2	1	8	4	0	5	0	2	0	1	5	3	0	0
Rhodovarius lipocyclicus	0	0	0	0	0	0	0	1	0	1	0	0	0	0	3	1	0	0	0	0	0	0	0	0	0	0	0	0	1	0	1	1	0	1	0	0	2	0	0	0	0	0	0	0	0	0
Streptococcus marimammalium	0	0	0	3	0	0	2	3	6	3	6	0	10	0	3	4	0	2	0	0	1	0	0	1	3	0	1	0	9	1	16	0	0	0	2	2	0	2	0	2	0	0	0	2	0	0
Methylobacterium aquaticum	3	5	983	96	43	53	145	176	163	411	93	364	175	0	644	190	3	17	3	0	2	5	95	28	14	30	13	6	2	762	2	5	18	268	260	1031	63	77	50	0	1	0	16	77	8	1
Methylobacterium hispanicum	0	3	1644	68	29	45	112	1584	0	0	7	4	10	0	118	529	0	35	1	1	10	3	1	18	78	64	0	3	1	302	131	1	42	1198	1105	224	7	11	230	0	12	2	9	438	3	40
Actinomyces dentalis	0	0	0	0	0	0	0	0	1	0	0	0	0	0	13	0	0	0	0	0	0	0	0	0	0	0	0	0	112	0	3	0	0	0	1	0	0	1	0	0	0	0	0	0	0	0
Aquiflexum balticum	0	0	0	0	0	1	0	0	0	0	0	1	0	0	0	0	3	0	0	0	0	3	0	0	0	0	0	0	0	0	0	0	0	0	0	0	0	0	0	0	0	0	0	0	0	0
Klebsiella variicola	0	0	0	0	0	0	0	1	0	9	1	0	0	0	2	0	0	0	1	0	0	0	2	1	0	0	0	0	0	0	0	0	0	0	0	1	0	0	0	0	0	0	0	0	0	0
Leisingera methylohalidivorans	0	0	0	0	0	0	0	0	0	0	0	0	0	0	0	0	0	0	0	0	0	0	0	0	0	0	0	0	1	0	0	0	0	0	0	0	0	0	0	0	0	0	0	1	0	0
Desulfotomaculum thermobenzoicum	0	0	0	0	0	1	0	0	0	0	0	0	0	0	0	0	0	0	0	0	0	0	0	0	0	0	0	0	0	0	0	0	0	0	0	0	0	0	0	0	0	0	0	0	0	0
Weissella soli	0	0	0	0	0	0	0	3	0	0	0	0	1	0	0	0	0	0	0	0	0	2	0	0	1	1	0	0	4	0	0	0	0	0	2	2	0	1	0	0	0	0	0	0	0	0
Jeotgalicoccus halotolerans	0	0	4	0	4	4	1	1	1	5	1	26	163	0	11	4	0	7	2	1	3	1	2	1	2	6	2	6	7	5	0	0	1	4	29	3	0	2	2	3	0	3	0	5	1	4
Jeotgalicoccus psychrophilus	0	0	2	0	21	0	1	3	3	9	1	0	11	0	9	4	0	2	1	0	1	0	3	4	2	3	0	1	2	4	1	0	1	0	7	5	0	2	59	0	0	3	2	2	0	0
Salinicoccus hispanicus	0	0	0	0	0	0	0	0	0	1	1	0	1	0	0	1	0	1	0	1	0	0	0	0	0	0	0	1	3	0	0	0	0	0	4	2	0	0	24	0	0	1	0	0	0	2
Afipia massiliensis	0	0	0	0	1	2	0	17	0	0	0	0	0	0	0	0	0	2	0	0	0	0	0	0	0	0	0	0	0	2	0	0	0	0	0	1	0	0	0	0	0	2	0	0	0	0
Pseudoleptotrichia goodfellowii DSM 19756	0	0	0	0	0	0	0	0	0	0	0	0	0	0	0	0	0	0	0	0	0	0	0	0	0	0	0	0	0	0	0	0	0	0	1	0	0	0	0	0	0	1	0	0	0	0
Anaerobacillus macyae	0	0	0	0	3	0	1	0	0	1	0	0	0	0	0	73	0	2	0	0	0	0	1	0	0	0	0	0	1	0	0	0	0	1	1	0	0	0	0	0	0	0	0	0	0	0
Clostridium lactatifermentans	0	0	0	0	1	0	0	0	0	0	0	0	0	0	126	0	0	0	0	0	0	0	0	0	0	0	0	0	1	0	4	0	0	0	1	2	0	0	0	0	0	0	0	0	0	0
Actinomadura nitritigenes	0	0	0	0	0	0	0	0	0	0	0	0	0	0	0	0	0	0	0	0	0	0	0	0	0	0	0	0	1	0	0	0	0	0	0	0	0	0	0	0	0	0	0	0	0	0
Pseudoalteromonas distincta	2	0	0	0	0	0	0	36	0	16	0	2	0	0	1	0	0	0	0	0	0	0	0	0	0	0	0	0	0	0	0	0	0	0	0	0	0	0	2	0	0	0	4	0	0	0
Pseudoalteromonas translucida KMM 520	0	0	0	0	0	0	0	1	0	3	0	1	0	0	0	0	0	0	0	0	0	0	0	0	0	0	0	0	0	0	0	0	0	0	0	0	0	1	0	0	0	0	0	0	0	0
Burkholderia hospita	0	0	0	0	1	0	0	0	0	0	1	4	0	0	7	9	14	25	16	4	0	3	31	3	11	13	9	2	0	0	0	1	0	1	0	0	0	0	15	4	1	5	3	4	3	0
Geobacillus lituanicus	0	0	0	0	0	0	0	0	0	0	0	0	0	0	0	0	0	0	0	0	0	0	0	0	0	0	0	0	0	1	0	0	0	0	0	0	0	0	0	0	0	0	0	0	0	0
Saccharothrix algeriensis	0	0	0	0	0	0	0	1	1	0	0	0	0	0	0	0	0	1	0	0	0	0	0	0	0	0	0	0	0	0	0	0	0	0	1	0	0	0	0	0	0	0	0	0	0	0
Lentibacillus salicampi	0	0	0	0	0	0	0	0	0	0	0	0	40	0	0	0	0	0	0	0	0	0	0	0	0	0	0	1	0	0	0	0	0	0	0	0	0	0	0	0	0	0	0	0	0	0
Streptomyces koyangensis	0	0	0	0	0	0	0	0	0	0	0	0	0	0	0	0	0	0	0	0	0	0	0	0	0	0	0	0	0	0	0	0	0	0	1	0	0	0	0	1	0	0	0	0	0	0
Anoxybacillus gonensis	0	0	0	0	0	0	0	0	0	0	0	0	0	0	0	0	0	0	0	0	0	0	0	0	0	0	0	0	0	0	1	0	0	0	0	0	0	1	0	0	0	0	0	1	0	0
Zooshikella ganghwensis	0	0	0	0	1	0	0	0	0	0	0	0	0	0	0	0	1	0	0	0	0	0	0	0	0	0	0	0	0	0	0	0	0	0	0	0	0	0	0	0	0	1	0	0	0	0
Kerstersia gyiorum	0	0	0	0	0	0	0	0	0	0	0	0	0	0	0	0	0	1	1	0	0	0	0	0	0	1	0	0	0	0	0	0	0	0	0	0	0	0	0	0	0	0	0	0	0	0
Pseudoflavonifractor capillosus	0	0	0	0	0	0	1	0	0	0	0	0	2	0	0	0	0	12	0	0	0	0	0	0	0	0	0	0	2	0	2	0	0	0	1	0	0	0	0	0	0	0	0	0	0	0
Marinobacter lipolyticus	0	0	0	0	0	1	0	0	0	0	0	0	0	0	3	0	0	0	0	0	0	0	0	0	0	0	0	0	0	0	0	0	0	0	0	0	0	0	0	0	0	0	0	0	0	0
Schlegelella thermodepolymerans	1	0	11	10	9	27	2	24	0	43	1	16	8	1	49	34	16	33	19	3	5	7	65	6	20	35	14	4	18	39	21	11	0	0	30	48	2	18	33	8	2	9	17	8	3	14
Vibrio superstes	0	0	0	0	0	0	0	0	0	0	0	0	0	0	0	0	0	0	0	0	0	0	2	0	0	3	0	0	2	0	0	0	0	0	0	0	0	0	0	0	0	0	0	0	0	0
Dialister invisus	0	2	2	0	0	0	0	0	0	1	50	137	2	0	1	0	1	2	0	5	0	0	27	2	0	20	78	3	207	0	3	0	2	6	17	0	1	275	0	0	0	0	5	0	0	12
Mesoplasma corruscae	0	0	0	0	0	0	0	0	0	0	0	0	0	0	0	0	0	0	0	0	0	0	1	0	0	0	0	0	0	1	0	0	0	0	0	0	0	0	0	0	0	0	0	0	0	0
Achromobacter insolitus	2	0	0	0	0	0	0	0	12	0	0	1	0	0	0	0	0	0	0	0	0	0	0	0	0	0	0	0	0	0	0	0	0	0	0	0	0	0	0	0	0	0	0	0	0	0
Achromobacter spanius	0	0	0	0	0	0	0	0	0	0	0	0	0	0	0	0	0	0	0	0	0	0	0	0	0	0	0	0	0	9	0	0	0	0	0	0	0	0	0	0	0	0	0	0	0	0
Garciella nitratireducens	0	0	0	0	0	0	0	1	0	0	0	0	0	0	2	0	0	0	0	0	0	0	0	0	0	0	0	0	0	0	22	0	0	0	0	0	0	0	0	0	0	0	0	0	0	0
Vagococcus carniphilus	0	0	6	0	15	1	0	22	1	2	0	4	8	0	7	8	1	2	27	0	1	20	4	40	0	5	1	25	55	1	0	25	0	5	3	3	2	5	8	8	0	0	1	1	1	13
Marinobacter excellens	0	1	2	1	0	1	0	0	0	2	1	1	1	0	10	0	0	2	1	0	0	0	0	0	2	2	1	0	0	0	0	0	0	0	0	2	0	1	0	1	0	1	0	1	0	0
Sulfitobacter dubius	0	0	0	0	1	0	1	2	1	3	0	0	1	0	2	1	0	1	0	0	0	0	1	0	0	0	0	0	1	2	0	0	0	0	1	2	0	0	0	0	0	1	0	0	0	0
Sulfitobacter delicatus	0	0	0	0	0	0	0	1	0	2	0	0	0	0	0	1	0	1	0	0	2	0	0	0	2	0	0	0	0	1	2	0	0	0	0	3	0	0	0	1	0	0	0	0	0	0
Desulfatibacillum aliphaticivorans	0	0	1	0	0	0	0	0	0	0	0	0	0	0	2	0	0	0	0	0	0	0	0	0	0	0	0	0	0	0	0	0	0	0	1	0	0	0	0	0	0	0	0	1	0	0
Spiroplasma turonicum	0	0	0	0	1	0	0	0	0	0	0	0	0	0	0	0	0	0	0	0	0	0	0	0	0	0	0	0	0	0	0	0	0	0	0	0	0	0	0	0	0	0	0	0	0	0
Spiroplasma velocicrescens	0	0	0	0	0	0	0	0	0	0	0	0	0	0	0	0	0	0	0	0	0	0	0	0	0	0	0	0	0	0	0	0	0	0	0	2	0	0	0	0	0	0	0	0	0	0
Paracoccus haeundaensis	0	0	4	0	8	1	4	10	0	6	0	0	1	0	4	16	0	5	0	0	0	0	2	0	0	0	0	0	1	8	2	0	0	0	2	6	0	0	0	0	0	2	0	1	0	0
Halobacillus locisalis	0	0	1	1	0	0	0	0	3	5	0	0	2	0	0	12	0	1	0	0	0	0	1	0	0	2	0	0	3	0	0	0	0	0	0	1	0	2	1	1	0	2	0	0	0	0
Jeotgalibacillus campisalis	0	0	0	0	0	0	0	0	0	0	0	0	1	0	0	4	0	1	0	0	0	0	0	0	0	0	0	0	0	1	0	0	0	0	0	1	0	0	0	0	0	1	0	0	0	0
Kocuria marina	0	2	25	49	1	2	31	67	0	4541	119	22	143	0	5064	25	0	20	10	1	6	39	1345	23	171	270	0	6	495	527	143	6	8	32	137	6	0	106	40	0	0	8	69	9	6	78
Volucribacter psittacicida	0	0	0	0	0	0	0	0	0	0	0	0	0	0	0	0	0	0	1	0	0	0	0	0	0	0	0	0	0	0	1	0	0	0	0	0	0	0	0	0	0	0	0	0	0	0
Tepidiphilus succinatimandens	0	0	0	34	0	0	0	0	0	5	0	0	29	0	0	0	0	0	0	0	0	0	0	0	0	0	0	0	0	26	0	0	0	0	0	0	0	1	0	0	0	0	0	0	0	0
Brevibacterium celere	0	1	0	0	0	0	0	0	0	8	10	0	2	0	123	0	0	1	0	0	0	2	1	0	0	1	0	0	8	0	2	0	0	0	8	0	0	0	1	0	0	0	0	0	0	0
Mesoplasma syrphidae	0	0	0	0	0	0	0	0	0	0	0	0	0	0	0	0	0	0	0	0	0	0	0	0	0	0	0	0	0	0	0	0	0	0	0	1	0	0	0	0	0	0	0	0	0	0
Streptococcus minor	0	2	0	0	0	0	33	1	7	2	4	1	11	0	3	2	0	2	0	0	1	1	1	0	2	0	0	0	10	0	7	0	0	0	2	1	0	2	0	6	0	1	1	3	0	0
Brevibacterium permense	0	0	0	0	25	0	0	0	0	0	0	0	0	0	0	0	0	0	0	0	0	0	0	0	0	0	0	0	1	1	0	0	0	0	0	0	0	0	0	0	0	0	0	0	0	0
Anoxybacillus kestanbolensis	0	0	0	0	0	0	0	0	0	0	0	0	0	0	0	0	0	0	0	0	0	0	0	0	1	0	0	0	0	1	2	0	0	0	1	0	0	0	0	0	0	0	0	6	0	0
Paenibacillus lactis	0	0	0	0	0	0	0	0	0	0	0	0	0	0	1	2	0	2	0	0	0	0	0	0	0	0	0	0	0	0	0	0	0	0	0	0	0	0	0	0	0	0	0	0	0	0
Vibrio gallicus	2	0	0	0	0	1	0	0	0	0	0	0	0	0	0	0	0	0	0	0	0	0	0	0	0	0	0	0	0	1	0	0	0	0	0	0	0	0	0	0	0	0	0	0	0	0
Bacillus patagoniensis	0	0	0	0	0	0	0	0	0	0	0	0	0	0	0	0	0	0	0	0	0	0	1	0	0	0	0	1	0	0	0	0	0	0	0	0	0	1	0	0	0	0	0	0	0	0
Chitinibacter tainanensis	0	0	0	0	0	0	0	0	0	0	0	0	1	0	1	0	0	0	0	0	0	0	5	0	2	2	0	0	1	0	0	0	0	0	0	1	0	0	1	1	0	0	0	0	0	1
Algoriphagus mannitolivorans	0	0	3	5	14	0	0	0	0	0	0	0	0	0	0	0	0	1	0	1	0	0	0	0	0	0	0	0	0	0	0	0	0	0	0	0	0	0	0	0	0	0	0	0	0	0
Syntrophomonas curvata	0	0	0	0	0	0	0	0	0	5	0	0	0	0	0	0	0	0	0	0	0	0	0	0	0	0	0	0	9	0	0	0	0	0	0	0	0	1	0	0	0	0	0	0	0	0
Paenibacillus sanguinis	0	0	1	0	0	0	0	0	0	0	0	0	0	0	0	3	0	0	0	0	0	0	0	0	0	0	0	1	0	0	0	0	0	0	0	1	0	1	1	0	0	0	0	0	0	0
Tepidimonas aquatica	0	0	0	0	0	1	0	0	0	2	1	0	0	0	1	1	0	0	1	0	0	0	3	0	1	4	1	0	1	3	0	1	0	0	0	5	1	0	1	0	0	0	0	1	0	0
Cryptanaerobacter phenolicus	0	0	0	0	0	0	3	0	0	3	0	0	0	0	1	0	0	11	0	0	0	0	3	0	0	3	0	0	24	63	0	0	0	1	1	0	0	1	1	0	0	0	1	0	0	0
Mahella australiensis 50-1 BON	0	0	0	0	0	0	0	0	0	0	0	0	0	0	0	0	0	0	0	0	0	0	0	0	0	0	0	0	0	2	0	0	0	0	0	0	0	0	0	0	0	0	0	0	0	0
Soehngenia saccharolytica	0	0	0	0	0	0	0	5	0	1	0	0	0	0	0	0	0	0	0	0	0	0	1	1	0	0	0	1	0	1	15	0	2	0	0	0	0	0	0	0	0	0	0	0	0	0
Veillonella caviae	0	0	0	0	0	0	0	0	0	0	0	0	0	0	1	1	0	0	0	0	0	0	0	0	0	0	0	0	0	0	1	0	0	0	0	0	0	1	1	2	0	0	0	0	0	0
Aquicella lusitana	0	0	0	0	0	6	0	0	0	0	0	0	0	0	0	0	0	0	0	0	0	0	0	0	1	0	0	0	0	2	0	0	0	0	0	3	0	21	0	0	0	0	0	0	0	0
Aquicella siphonis	0	1	0	3	0	167	0	0	0	0	0	0	0	0	0	0	0	0	4	1	0	0	0	0	2	0	0	0	0	21	0	0	0	1	0	1	0	3	1	0	0	2	0	0	0	0
Desulfovibrio longus	0	0	0	0	0	0	0	0	0	0	0	0	0	0	0	0	0	0	0	0	0	0	0	0	0	0	0	0	4	0	0	0	0	0	0	0	0	0	0	0	0	0	0	0	0	0
Desulfovibrio bastinii	0	0	0	0	0	0	0	0	0	0	0	0	0	0	0	0	0	0	0	0	0	0	0	0	0	0	0	0	0	0	0	0	0	0	2	0	0	0	0	0	0	0	0	0	0	0
Duganella violaceinigra	0	0	0	0	0	0	0	5	0	2	2	1	0	0	1	3	0	0	0	0	0	1	35	0	5	12	0	2	0	0	0	0	0	0	0	3	0	0	0	3	0	0	0	1	0	0
Citricoccus alkalitolerans	0	0	0	0	1	0	0	1	0	2	1	0	1	0	0	1	0	0	0	0	0	1	2	0	0	0	0	0	1	5	2	0	0	1	1	0	0	0	0	0	0	0	0	0	0	0
Microbulbifer maritimus	0	0	0	0	0	8	0	0	0	0	0	0	0	0	1	0	0	0	0	0	0	0	2	0	0	0	0	0	2	0	0	0	0	0	0	0	0	0	1	0	0	0	0	0	0	0
Serinicoccus marinus	0	0	0	1	1	0	1	0	0	0	0	0	0	0	1	0	0	0	0	0	0	0	0	0	0	3	0	0	0	1	0	0	0	0	0	0	0	0	0	0	0	0	0	0	0	0
Pseudoalteromonas aliena	0	0	0	0	0	0	0	5	0	4	0	0	0	0	0	0	0	0	0	0	0	0	0	0	0	0	0	0	0	0	0	0	0	0	0	0	0	0	0	0	0	0	1	0	0	0
Nocardioides aestuarii	0	0	0	0	0	0	0	0	0	0	0	0	2	0	0	0	0	0	0	0	0	0	0	0	0	0	0	0	0	0	0	0	0	0	0	0	0	0	0	0	0	0	0	0	0	0
Vibrio ezurae	2	0	0	0	0	1	0	0	0	0	0	0	0	0	3	0	1	0	0	0	0	0	0	0	0	0	0	0	0	0	2	0	0	0	0	0	0	0	0	0	0	0	0	0	0	0
Planomicrobium stackebrandtii	0	0	0	0	0	0	0	0	0	0	0	0	2	0	1	2	0	1	1	0	0	0	1	0	0	0	0	0	0	1	0	0	0	0	1	0	0	1	0	0	0	0	0	0	0	0
Bacillus farraginis	0	0	0	0	0	0	0	0	0	0	0	0	0	0	0	1	0	0	0	0	0	0	0	0	0	0	0	0	0	0	0	0	0	0	0	0	0	0	0	0	0	0	0	0	0	0
Bacillus fordii	0	0	0	0	0	0	0	0	0	0	0	0	0	0	0	1	0	0	0	0	0	0	1	0	0	0	0	0	1	2	1	0	0	0	0	0	0	0	0	0	0	0	0	0	0	0
Mycobacterium cosmeticum	0	0	0	0	0	0	0	1	0	0	0	0	0	0	0	0	0	0	0	0	0	0	0	0	0	0	0	0	0	0	0	0	0	0	0	0	0	0	0	0	0	0	0	0	0	0
Thiomonas intermedia	0	0	1	0	0	0	0	0	0	0	0	0	0	0	0	1	3	2	1	0	0	0	5	1	0	0	0	0	0	0	0	0	0	0	0	0	0	0	1	0	0	0	0	0	0	0
Erythrobacter aquimaris	0	1	3	0	4	0	0	4	20	5	0	0	0	0	0	13	0	4	0	0	0	0	30	0	0	0	1	1	9	6	4	1	1	0	13	12	0	1	1	0	0	0	0	0	0	0
Shewanella marisflavi	0	0	0	0	0	0	0	0	0	1	0	0	0	0	0	0	0	0	0	0	0	0	0	0	0	0	0	0	0	0	0	0	0	0	0	0	0	0	0	0	0	0	0	0	0	0
Shewanella aquimarina	0	0	0	0	0	0	0	0	0	0	0	0	0	0	0	0	0	0	0	0	0	0	2	0	0	0	0	0	0	0	0	0	0	0	0	0	0	0	0	0	0	0	0	0	0	0
Desulfatibacillum alkenivorans	0	0	4	0	12	3	0	2	0	4	0	0	3	0	2	4	2	3	3	1	0	3	2	0	2	3	0	0	3	2	0	0	1	0	14	0	0	2	1	0	1	0	0	6	0	0
Clostridium jejuense	0	0	0	0	0	0	0	19	0	0	4	0	0	0	0	0	0	3	2	0	0	0	0	1	0	0	0	3	36	0	0	0	0	1	0	0	0	0	0	0	0	0	0	0	0	0
Psychrobacter alimentarius	0	15	9	10	23	1	1	41	2	31	5	14	4	0	40	274	1	28	16	0	1	3	22	0	9	22	2	1	22	76	12	20	7	9	35	12	2	6	8	3	0	7	3	3	16	0
Marinobacter flavimaris	0	0	0	0	0	0	0	0	0	0	0	0	0	0	0	0	0	0	0	0	0	0	0	0	0	0	0	0	0	1	0	0	0	0	0	0	0	0	0	0	0	0	0	0	0	0
Marinobacter daepoensis	0	0	0	0	0	0	1	0	0	0	0	0	0	0	1	0	0	0	0	0	0	0	1	0	0	0	0	0	0	0	1	0	0	0	0	0	0	0	0	0	0	0	0	0	0	0
Kangiella aquimarina	0	0	0	0	0	0	0	0	0	1	0	1	1	0	0	0	0	0	0	0	0	0	1	0	0	0	0	0	0	0	0	0	0	0	0	0	0	0	0	0	0	0	0	0	0	0
Winogradskyella thalassocola	0	0	0	0	0	0	0	0	0	0	0	0	0	0	0	0	0	0	0	0	0	0	0	0	0	0	0	0	0	1	0	0	0	0	0	0	0	0	0	0	0	0	0	0	0	0
Winogradskyella eximia	0	0	0	0	0	0	0	0	0	0	0	0	0	0	0	0	0	0	0	0	0	0	0	0	0	0	0	0	0	4	0	0	0	0	0	0	0	0	0	0	0	0	0	0	0	0
Janibacter melonis	0	0	0	0	0	0	5	0	0	214	0	1	3	0	230	3	1	0	0	0	0	0	22	0	1	0	2	0	88	8	2	0	0	4	15	0	0	3	48	0	0	0	0	1	0	1
Aeromonas molluscorum	0	0	0	0	0	0	1	0	0	2	0	0	0	0	15	0	0	0	0	0	0	0	4	7	0	0	0	2	0	2	0	0	1	0	3	0	0	0	73	0	0	0	0	0	0	0
Algoriphagus marincola	0	0	0	0	4	0	0	0	1	0	0	0	0	0	0	0	0	1	0	0	0	0	0	0	0	0	0	0	0	0	0	0	0	0	0	2	0	0	0	0	0	0	0	0	0	1
Chryseobacterium jeonii	0	0	0	0	0	0	0	0	0	0	0	0	0	0	0	0	0	0	0	0	0	0	0	0	0	0	0	0	1	0	0	0	0	0	0	0	0	0	0	0	0	0	0	0	0	0
Photobacterium lipolyticum	0	0	0	0	0	0	0	0	0	0	0	0	0	0	0	0	0	0	0	0	0	0	0	0	1	0	0	2	0	1	0	0	0	0	0	0	0	0	0	0	0	0	0	0	0	0
Sphingopyxis flavimaris	0	0	1	0	0	0	0	0	0	0	0	0	0	0	1	1	0	0	0	0	0	0	1	0	0	0	0	0	0	0	0	0	0	0	0	1	0	0	0	0	0	0	0	0	0	0
Silanimonas lenta	0	0	0	0	0	0	0	5	0	1	0	0	0	0	0	0	0	0	0	0	0	0	2	0	0	0	0	0	0	0	0	0	0	0	0	0	0	0	0	1	0	0	0	1	0	0
Porphyrobacter donghaensis	0	1	6	3	17	1	0	36	0	1	0	0	0	0	1	0	0	0	0	0	0	0	3	0	1	1	0	0	3	55	0	0	0	1	5	7	0	2	0	0	0	0	0	0	0	0
Erythrobacter seohaensis	0	0	7	0	9	0	0	4	2	1	0	0	0	0	0	14	0	10	0	0	1	1	8	1	1	0	0	0	2	3	0	1	0	0	1	6	0	0	3	0	0	0	2	2	1	0
Erythrobacter gaetbuli	0	2	14	12	377	2	42	226	0	68	19	145	6	0	75	708	4	7	0	3	17	32	637	1	0	14	90	1	139	27	3	20	6	12	21	39	0	8	32	4	0	21	13	6	21	2
Anoxybacillus tepidamans	0	0	0	0	0	0	0	0	55	0	0	0	0	0	0	2	0	0	1	0	0	0	0	0	0	0	0	0	0	0	0	2	0	0	0	0	0	0	0	0	0	0	1	0	0	0
Roseivirga ehrenbergii	0	0	0	0	0	0	0	0	0	0	0	0	0	0	1	0	0	0	0	0	0	0	0	0	0	0	0	0	0	0	0	0	0	0	0	0	0	0	0	0	0	0	0	0	0	0
Idiomarina seosinensis	0	0	0	2	0	0	0	0	0	5	0	0	1	0	63	0	0	0	0	0	0	0	0	0	0	0	0	0	0	0	0	0	0	0	0	0	0	0	0	0	0	0	0	0	0	0
Bizionia paragorgiae	0	0	0	0	0	0	0	0	0	0	0	0	0	0	0	0	0	0	0	0	0	0	0	0	0	0	0	0	1	0	0	0	0	0	0	0	0	0	0	0	0	0	0	0	0	0
Rhizobium galegae	0	0	1	1	0	0	0	1	0	0	0	0	0	0	0	0	0	0	0	0	0	0	3	0	1	0	0	0	0	5	0	0	0	0	0	0	0	0	0	0	0	0	0	1	0	0
Rhodospirillum centenum	0	0	4	0	0	0	0	0	0	0	0	0	0	0	0	0	0	0	0	0	1	0	0	0	0	0	0	0	0	0	0	0	0	0	3	0	0	0	0	0	0	0	0	0	0	0
Brevundimonas bullata	0	1	9	1	23	12	4	45	1	195	51	200	11	0	6	30	1	11	3	2	1	1	9	2	3	28	2	0	2	52	1	4	5	62	11	31	0	2	3	0	1	3	2	14	7	1
Duganella zoogloeoides	0	1	3	0	0	0	0	0	0	0	1	0	0	0	1	3	0	0	0	0	0	0	13	0	0	2	0	5	1	1	0	0	0	1	0	6	0	0	1	1	0	0	0	0	0	0
Brachymonas denitrificans	1	0	0	1	1	0	0	2	0	1	3	0	0	0	9	5	1	2	0	0	2	0	0	0	0	38	1	0	1	3	0	2	0	0	0	47	0	2	0	0	0	0	0	1	0	1
Phaeospirillum fulvum	0	0	0	0	0	0	0	0	0	0	0	0	0	0	0	0	0	0	0	0	0	0	0	0	0	0	0	0	0	1	0	0	0	0	0	0	1	0	0	0	0	0	0	0	0	0
Mesorhizobium loti	0	0	1	0	1	2	0	4	0	3	2	0	1	0	1	0	1	0	0	0	0	0	2	0	1	3	0	0	1	0	0	0	0	1	1	2	0	0	0	0	0	1	1	0	0	0
Novosphingobium capsulatum	0	0	1	0	3	0	0	4	0	8	0	331	7	0	1	6	1	0	25	0	0	0	30	0	0	16	0	0	2	2	0	0	0	2	11	30	40	0	2	0	0	0	2	1	4	1
Rhodocyclus tenuis	0	0	0	0	0	0	0	3	0	1	0	0	1	0	1	0	0	0	0	0	0	0	0	0	3	0	0	0	0	0	0	0	0	0	0	1	0	0	0	0	0	0	0	0	0	0
Rhodoferax fermentans	1	0	0	0	3	1	0	8	0	0	0	4	5	0	9	3	3	4	1	0	1	1	4	1	0	19	2	0	1	3	0	0	0	2	0	30	0	0	3	1	0	0	1	0	0	0
Rubrivivax gelatinosus	0	0	0	2	0	14	0	1	1	5	0	0	3	0	0	4	1	0	2	0	0	0	3	1	2	5	1	1	3	9	0	1	0	0	3	1	0	0	2	0	0	0	1	0	0	0
Bacillus firmus	0	1	1	0	0	0	1	4	2	501	0	9	0	0	7	38	13	3	0	3	0	0	1	1	0	0	0	0	35	0	0	4	1	2	17	8	0	48	4	0	0	5	0	1	3	0
Rhodovulum strictum	0	0	0	0	0	1	0	6	0	2	0	0	0	0	1	0	0	0	0	1	1	0	0	0	0	0	0	0	0	0	0	0	0	0	0	0	0	0	0	0	0	0	0	0	0	0
Moritella japonica	0	0	0	0	0	0	0	0	0	0	0	0	0	0	1	0	0	0	0	0	0	0	0	0	0	0	0	0	0	0	0	0	0	0	0	0	0	0	0	0	0	0	0	0	0	1
Acidocella aminolytica	0	0	0	0	0	0	0	0	0	0	0	0	0	0	0	0	0	0	0	0	0	0	0	0	0	0	0	0	0	0	0	1	0	0	0	0	0	0	0	0	0	0	0	0	0	0
Acidocella facilis	0	0	0	0	0	0	0	1	0	0	0	0	0	0	0	0	0	0	0	0	0	0	0	0	0	0	0	0	0	0	0	0	0	0	0	0	0	0	0	0	0	0	0	0	0	0
Acidiphilium rubrum	0	0	0	0	0	0	0	0	0	0	0	0	0	0	0	0	0	0	0	0	0	0	0	0	0	0	0	0	0	0	0	0	0	0	1	0	0	0	0	0	0	0	0	0	0	0
Methylobacterium extorquens	0	0	0	0	0	0	0	4	0	0	0	0	0	0	0	0	0	0	0	0	0	0	1	0	0	0	0	0	0	0	0	0	0	5	2	1	0	0	0	0	0	0	0	0	0	0
Paracoccus thiocyanatus	0	0	4	0	5	0	3	5	0	36	2	4	2	0	13	7	1	11	0	2	0	3	7	0	2	8	0	0	13	7	7	0	1	2	27	7	0	7	3	1	1	10	0	8	0	1
Orientia tsutsugamushi	0	0	1	0	0	2	0	0	0	2	0	0	0	0	0	0	0	0	0	0	0	0	0	0	0	0	0	0	0	0	0	0	0	0	1	6	17	0	0	0	0	2	0	1	0	0
Granulicatella adiacens	6	11	135	10	5	128	32	8	5	58	267	108	1230	0	149	203	105	88	236	164	135	50	79	32	175	73	80	53	1734	104	316	280	29	45	752	130	209	731	345	251	0	47	1006	531	57	49
Abiotrophia defectiva	5	33	73	60	0	221	196	1	953	1	317	813	2241	0	9	1070	15	151	50	128	125	220	1	56	0	23	55	53	1248	0	0	7	31	47	406	95	2	305	65	370	64	3	17	2759	31	20
Planomicrobium okeanokoites	0	0	0	0	0	1	0	0	0	1	0	0	2	0	1	2	0	3	0	0	0	0	1	0	0	1	0	0	0	1	0	0	0	0	0	2	0	2	0	0	5	3	0	0	0	0
Streptomyces scabiei	0	0	0	0	0	0	0	0	0	0	0	0	0	0	0	0	0	0	0	0	0	0	0	0	0	0	0	0	0	0	0	0	0	0	0	0	0	0	0	0	0	0	1	0	0	0
Streptomyces neyagawaensis	0	0	0	0	0	0	0	0	0	0	0	0	0	0	0	0	0	0	0	0	0	0	0	0	0	0	0	0	0	1	0	0	0	0	0	0	0	0	0	0	0	0	0	0	0	0
Streptomyces eurythermus	0	0	0	0	1	0	0	0	0	0	0	0	0	0	0	0	0	0	0	0	0	0	0	0	0	0	0	0	0	0	0	0	0	0	0	0	0	0	0	0	0	0	0	0	0	0
Streptomyces sampsonii	0	0	0	0	1	0	0	0	0	0	0	0	0	0	0	0	0	0	0	0	0	0	0	0	0	0	0	0	0	0	0	0	0	0	0	0	0	0	0	30	0	0	0	0	0	0
Spirilliplanes yamanashiensis	0	0	0	0	0	0	0	0	0	0	0	0	0	0	0	0	0	0	0	0	0	0	1	0	0	0	0	0	0	1	0	0	0	0	0	0	0	0	0	0	0	0	0	0	0	0
Lactobacillus paracasei	0	0	0	0	2	0	0	1	287	1	0	0	0	0	0	0	0	0	0	0	0	0	0	0	0	41	0	1	0	0	0	0	0	6	129	0	0	9	0	13	0	70	0	27	1	0
Pseudomonas oryzihabitans	43	25	82	29	1	110	217	463	4	3555	549	42	145	0	43	3	43	65	3	4	21	184	1308	25	256	74	3	28	293	82	413	13	20	90	1675	1677	4	72	213	296	59	138	53	128	36	7
Paenibacillus amylolyticus	0	0	0	0	4	0	0	0	0	0	0	0	0	0	0	0	0	0	0	0	0	0	1	0	0	0	0	0	0	0	0	0	0	1	0	0	0	0	0	0	0	0	0	0	0	0
Cryptosporangium arvum	0	0	0	0	0	0	0	0	0	0	0	0	0	0	1	0	0	0	0	0	0	0	1	0	0	0	0	0	0	0	0	0	0	0	0	0	0	0	0	0	0	1	0	0	0	0
Roseibium denhamense	0	0	0	0	0	0	0	0	0	0	0	0	0	0	2	0	0	0	0	0	0	0	0	0	0	1	0	0	1	0	0	0	0	0	0	0	0	0	0	0	0	0	0	0	0	0
Ahrensia kielensis	0	0	3	0	2	0	2	1	0	0	0	0	0	0	0	0	1	0	0	0	0	0	0	0	3	0	0	0	1	0	0	0	0	0	0	0	2	0	0	0	0	0	0	0	0	0
Tetragenococcus muriaticus	0	0	0	0	1	0	0	0	0	1	0	14	1	0	0	1	0	1	1	0	0	0	0	0	0	0	0	0	0	0	0	0	0	0	1	1	0	0	0	0	0	0	0	2	0	0
Bartonella elizabethae	0	0	0	0	0	0	1	36	0	3	0	0	0	0	0	0	3	0	3	0	0	0	1	0	0	1	0	0	0	0	7	0	0	1	0	0	0	0	0	0	0	0	0	0	0	0
Halomonas halodenitrificans	0	0	0	0	0	0	0	1	0	0	0	0	0	0	0	0	0	0	0	1	0	0	0	0	0	0	0	0	0	0	0	0	0	0	0	0	0	0	0	0	0	0	0	0	0	0
Kingella oralis	0	0	1	0	3	1	0	0	0	1	36	0	11	0	2	2	0	0	0	0	0	0	4	0	0	0	0	0	10	0	0	1	0	7	19	1	0	3	59	15	0	0	0	0	0	0
Neisseria flavescens	0	0	2	0	1	0	2	0	4	1	0	1	4	0	1	1	0	0	1	1	0	0	0	0	0	0	0	0	9	0	5	8	0	3	7	0	1	0	4	0	0	0	0	0	0	0
Neisseria elongata	1	2	219	0	0	19	33	0	219	74	81	5	263	0	1	1	9	66	0	12	1	0	1	9	16	93	24	0	7	509	669	5	8	63	211	6	0	127	239	16	0	0	0	0	0	0
Vitreoscilla stercoraria	0	0	9	1	6	0	1	8	0	1	2	0	16	0	10	4	0	0	0	0	0	0	4	0	0	1	1	2	24	0	0	2	1	3	5	0	0	3	23	0	0	0	0	0	0	0
Geobacter metallireducens	0	0	13	0	32	11	0	2	84	2	4	29	1	0	8	6	2	5	5	0	3	0	4	0	7	7	1	1	68	1	0	16	0	0	58	26	0	1	0	1	0	1	9	0	0	14
Thermoanaerobacter brockii	0	0	0	0	0	0	0	0	0	0	0	0	0	0	1	0	0	0	0	0	0	0	1	0	0	0	0	0	0	0	0	0	0	0	0	0	0	0	0	0	0	0	0	0	0	0
Thermoanaerobacter thermocopriae	0	0	0	0	0	0	0	0	0	0	0	0	0	0	2	0	0	0	0	0	0	0	0	0	0	0	0	0	0	4	0	0	0	0	0	0	0	0	0	0	0	0	0	0	0	0
Caloramator fervidus	0	0	3	0	0	0	0	0	0	0	1	0	0	0	0	0	0	0	0	0	0	0	0	0	0	1	0	0	0	0	0	0	0	0	0	0	0	0	0	0	0	0	0	0	0	0
Thermus aquaticus	0	0	0	0	0	0	0	0	1	0	0	0	0	0	0	0	0	0	0	0	0	0	0	0	0	0	0	0	0	0	0	0	0	0	0	0	0	0	0	0	0	0	0	0	0	0
Neisseria weaveri	0	1	8	0	1	2	6	0	5	9	3	1	15	0	5	2	1	8	3	0	1	0	6	0	1	0	0	0	19	1	12	8	0	4	19	0	1	13	15	0	0	1	0	0	0	0
Gemella haemolysans	5	3	148	124	23	103	147	455	300	367	720	265	2547	0	2	154	30	32	298	79	51	1	32	17	126	111	9	75	1220	0	2502	116	62	31	739	2386	1	689	70	484	0	63	95	123	53	10
Gemella morbillorum	7	17	99	7	0	7	20	63	0	36	25	84	137	5	0	421	50	29	3	21	19	47	0	15	2	0	82	38	153	116	15	23	4	6	223	57	122	66	16	0	0	0	0	65	2	29
Arcobacter cryaerophilus	0	0	0	0	0	0	0	0	0	0	0	0	0	0	0	0	0	0	0	0	0	0	0	0	0	48	0	7	0	0	0	0	0	0	0	0	0	0	0	0	0	0	0	0	0	0
Arcobacter nitrofigilis	0	0	0	0	0	0	2	0	0	6	0	0	0	0	0	0	0	1	0	0	0	0	0	4	0	0	2	0	3	0	3	0	0	0	0	0	0	0	1	0	0	0	0	0	0	0
Alistipes putredinis	0	0	0	0	0	0	0	0	0	0	0	0	0	0	0	0	0	0	0	0	0	0	0	0	0	2	0	0	0	0	0	0	0	0	0	0	0	0	0	0	0	0	0	0	0	0
Limosilactobacillus reuteri	0	0	0	0	0	0	0	0	0	0	0	0	0	0	2	0	0	0	0	0	0	0	0	0	0	0	0	0	0	0	0	0	0	0	0	0	0	0	0	0	0	0	0	0	0	0
Mycoplasma gallinaceum	0	0	0	0	0	0	0	0	0	0	0	0	0	0	0	0	0	0	0	0	0	0	0	0	0	0	0	0	0	2	1	0	0	0	0	0	0	0	0	0	0	0	0	0	0	0
Leptothrix discophora	1	0	4	4	4	43	1	23	4	14	4	18	3	0	40	14	6	19	11	2	0	4	30	5	23	19	4	31	8	12	16	10	1	0	9	10	1	9	7	12	2	5	4	5	1	1
Acetivibrio cellulolyticus	1	4	0	0	1	2	0	1	0	1	0	0	0	0	1	1	2	1	0	0	0	0	1	0	0	1	0	2	161	11	30	0	0	2	28	1	0	0	2	1	0	1	0	1	0	0
Pseudobacteroides cellulosolvens ATCC 35603 = DSM 2933	0	1	0	0	0	0	0	1	0	0	0	0	0	0	0	1	1	1	0	0	0	0	0	0	0	0	0	1	219	1	3	0	0	0	11	0	0	0	0	0	0	0	0	0	0	0
Rickettsia massiliae	0	0	0	0	0	0	0	3	0	0	0	0	0	0	0	0	0	0	0	0	0	0	0	0	0	0	0	0	0	0	0	0	0	1	0	0	0	0	0	0	0	0	0	0	0	0
Rickettsia montanensis	0	0	2	0	0	0	0	0	0	0	0	0	0	0	0	0	0	0	0	0	0	0	0	0	0	0	0	0	0	0	0	0	0	0	2	1	1	0	0	0	0	0	0	0	0	0
Staphylococcus warneri	6	17	243	10	3001	53	271	212	1614	2181	434	168	1405	10	302	1453	87	562	194	22	215	76	370	28	269	265	294	58	2983	259	2453	109	105	50	2036	163	17	293	440	404	25	131	2380	1186	90	68
Flavobacterium hibernum	0	0	0	0	0	0	0	0	0	0	0	0	0	0	0	0	0	0	0	0	0	0	0	0	0	0	0	0	0	24	0	0	0	0	0	0	0	0	0	0	0	0	0	0	0	0
Blastococcus aggregatus	0	0	0	0	8	1	1	3	0	104	7	38	0	0	64	0	0	44	5	0	0	0	37	5	0	0	0	0	16	105	0	0	2	1	5	19	0	0	0	0	0	0	6	5	0	0
Halomonas pacifica	0	0	2	0	0	7	0	4	0	0	2	0	0	0	5	0	0	0	0	0	1	0	0	0	0	3	0	0	3	2	0	0	0	0	0	4	0	1	0	0	0	0	0	1	0	0
Ruminococcus bromii	0	9	0	0	0	0	602	0	0	37	0	0	0	0	653	0	0	24	0	0	0	0	132	1	0	0	0	0	0	291	0	0	4	1	0	39	0	1	0	0	0	0	0	0	0	0
Ruminococcus flavefaciens	0	0	0	0	0	0	0	0	0	0	0	0	0	0	0	0	2	0	0	0	0	0	0	0	0	0	0	0	0	0	1	0	0	0	0	0	0	0	0	0	0	0	0	0	0	0
Heliobacterium chlorum	0	0	0	0	0	0	0	0	0	0	0	0	0	0	0	0	0	1	0	0	0	0	0	0	0	3	0	0	0	2	1	0	0	0	1	2	0	3	0	0	0	0	0	0	0	0
Cardiobacterium hominis	0	0	0	0	0	0	55	0	0	0	0	0	0	0	0	0	0	0	0	0	0	0	0	0	0	0	0	0	327	0	0	0	1	1	5	1	0	3	0	0	0	0	0	0	0	0
Helicobacter felis	0	0	1	3	0	0	0	0	0	1	0	0	0	0	0	0	0	0	0	0	0	0	2	0	0	0	0	0	2	1	3	0	0	0	0	0	0	0	0	0	0	0	0	0	0	0
Haemophilus parahaemolyticus	0	0	1	0	0	1	137	125	1	14	176	61	65	0	0	2	0	78	1	13	2	0	27	2	1	0	1	9	15	7	6	26	15	9	46	3	0	60	5	1	0	0	3	31	0	2
Helicobacter cinaedi	0	0	0	0	0	0	0	0	0	0	0	0	0	0	0	0	0	0	0	0	0	0	1	0	0	0	0	0	0	0	0	0	0	0	0	0	0	0	0	0	0	0	0	0	0	0
Wolinella succinogenes	0	0	0	0	0	0	0	0	0	0	0	0	0	0	0	0	0	0	0	0	0	0	1	0	3	0	0	0	0	2	0	0	0	0	0	0	0	0	0	0	0	0	0	0	0	0
Halothiobacillus hydrothermalis	0	0	0	0	0	1	0	0	0	0	0	0	0	0	0	0	0	0	0	0	0	0	0	0	0	0	0	0	1	0	0	0	0	0	0	0	0	0	0	0	0	0	0	0	0	0
Aeromonas allosaccharophila	1	2	0	0	0	0	0	3	0	0	0	1	0	0	1	0	0	1	0	0	0	0	3	0	0	0	0	8	0	2	0	0	0	1	0	1	0	0	0	0	0	0	0	0	0	1
Carnobacterium funditum	0	0	0	0	3	1	1	1	0	2	0	1	84	0	8	4	0	0	0	0	1	0	24	2	0	0	0	3	2	4	4	0	0	0	1	1	1	0	5	0	0	1	0	0	0	0
Pseudomonas flavescens	19	1	1	1	0	0	0	2	0	6	2	1	0	0	9	0	0	2	1	0	0	1	5	1	3	6	0	0	3	5	3	0	0	2	7	33	0	2	4	0	0	0	0	1	0	0
Campylobacter helveticus	0	0	0	0	0	0	0	0	0	0	0	0	0	0	0	0	0	1	0	0	0	0	0	0	0	0	0	0	0	0	0	0	0	0	0	0	0	0	0	0	0	0	0	0	0	0
Bordetella bronchiseptica	1	0	0	0	0	0	0	0	0	0	0	0	0	0	0	0	0	0	0	0	0	0	2	0	0	0	0	0	0	0	0	0	0	0	0	0	0	0	0	0	0	0	0	0	0	0
Bordetella parapertussis	0	0	0	0	0	0	0	0	0	0	0	0	0	0	0	1	0	0	0	0	0	0	0	0	0	0	0	0	0	0	0	0	0	0	0	0	0	0	0	0	0	0	1	0	0	0
Bordetella pertussis	0	0	0	0	0	0	0	0	0	0	0	0	0	0	0	0	0	0	0	0	0	0	1	0	0	0	0	0	0	0	0	0	0	0	0	0	0	0	0	1	0	0	0	0	0	0
Mesorhizobium ciceri	0	0	0	0	0	1	0	0	0	1	0	0	0	0	0	0	0	0	0	0	0	0	0	0	1	0	0	0	0	1	1	0	0	1	1	0	0	0	0	0	0	0	0	0	0	0
Thermoanaerobacter brockii subsp	0	0	0	0	0	0	0	0	0	0	0	0	0	0	1	1	0	0	0	0	0	0	0	0	1	0	0	0	0	1	0	0	0	0	0	0	0	0	0	0	0	0	0	0	0	0
Polaromonas vacuolata	0	0	0	0	0	1	0	1	0	0	0	0	0	0	0	0	0	0	0	0	0	0	0	0	1	1	0	0	0	0	0	0	1	0	0	0	0	0	0	0	0	0	0	0	0	0
Rickettsia honei	0	0	0	0	1	1	0	3	0	4	0	0	0	0	1	0	0	0	2	0	0	0	0	0	0	1	0	0	0	0	0	0	0	1	1	4	7	0	0	0	0	0	0	0	0	0
Thermodesulforhabdus norvegica	0	0	0	0	0	0	1	0	0	1	0	0	0	0	0	0	0	1	0	0	0	0	0	0	0	0	0	0	0	0	0	0	0	0	0	0	0	0	0	0	0	0	0	0	0	0
Mycoplasma putrefaciens KS1	0	0	0	0	0	0	0	0	0	0	0	0	0	0	1	0	0	0	0	0	0	0	0	0	0	0	0	0	0	0	0	0	0	0	0	0	0	0	0	0	0	0	0	0	0	0
Pseudomonas balearica	0	0	0	0	0	0	2	0	0	1	12	12	0	0	2	0	0	0	0	0	0	0	2	0	0	2	0	0	0	0	3	0	0	0	37	7	0	0	0	0	0	0	0	1	0	0
Desulfuromonas palmitatis	0	0	0	0	0	0	0	0	0	8	0	0	2	0	0	0	0	0	0	0	0	0	1	0	0	0	0	0	2	0	0	1	0	0	0	0	0	0	0	0	0	0	0	0	0	0
Geobacter hydrogenophilus	0	0	0	0	0	0	0	0	0	0	0	0	0	0	0	0	0	0	0	0	0	0	0	0	0	0	0	0	0	0	0	0	0	0	1	0	0	0	0	0	0	0	0	0	0	0
Ralstonia syzygii	0	0	138	41	179	2	1	0	0	0	4	52	5	82	798	949	3027	4321	3638	535	112	1245	8576	824	3614	2912	2655	65	24	50	10	505	1	0	0	10	0	0	3588	1352	394	950	876	1149	406	148
Piscirickettsia salmonis	0	0	0	0	0	0	0	0	0	0	0	0	0	0	0	0	0	0	1	0	0	0	0	0	0	0	0	0	0	0	0	0	0	0	0	0	0	0	0	0	0	0	0	0	0	0
Butyrivibrio fibrisolvens	0	0	0	0	0	0	0	0	0	0	0	0	0	0	0	0	0	0	0	0	0	0	0	0	0	0	0	0	0	0	0	0	0	0	1	0	0	0	0	0	0	0	0	0	0	0
Geobacter chapellei	0	0	0	0	0	0	0	1	0	0	0	0	0	0	0	0	0	0	0	0	0	0	0	0	0	0	0	0	0	0	0	0	0	0	0	0	0	0	0	0	0	0	0	0	0	0
Desulfonema magnum	0	0	0	0	0	1	0	0	0	0	0	0	0	0	0	0	0	0	0	0	0	0	0	0	0	0	0	0	0	1	0	0	0	0	0	0	0	0	0	0	0	0	0	0	0	0
Desulfonema ishimotonii	0	0	0	0	0	0	0	0	0	0	0	0	0	0	0	0	0	0	0	0	0	0	0	0	0	0	0	0	0	1	0	0	0	0	0	0	0	0	0	0	0	0	0	0	0	0
Nonomuraea polychroma	0	0	0	0	0	0	0	0	0	0	0	0	0	0	2	0	0	0	0	0	0	0	0	0	0	0	0	0	0	0	0	0	0	0	0	0	0	0	0	0	0	0	0	0	0	0
Nonomuraea spiralis	0	0	0	0	0	0	0	0	0	1	0	0	0	0	0	0	0	0	0	0	0	0	0	0	0	0	0	0	0	0	0	0	0	0	0	0	0	0	0	0	0	0	0	0	0	0
Actinomadura coerulea	0	0	0	0	0	0	0	0	0	0	0	0	0	0	0	0	0	0	0	0	0	0	0	0	0	0	0	0	0	0	0	0	0	0	1	0	0	0	0	0	0	0	0	0	0	0
Actinomadura verrucosospora	0	0	0	0	0	0	0	0	0	0	0	0	0	0	0	0	0	0	0	0	0	0	1	0	0	0	0	0	0	0	0	0	0	0	0	0	0	0	0	0	0	0	0	0	0	0
Bacillus sporothermodurans	0	0	0	0	0	1	0	1	2	1	0	0	0	0	0	20	0	0	0	0	0	0	0	0	4	0	0	0	2	1	0	0	0	0	2	1	0	0	0	0	0	0	0	1	0	0
Mycobacterium hassiacum	0	0	0	0	0	1	0	2	0	0	0	0	0	0	0	0	0	0	0	0	0	0	0	0	0	0	0	0	1	0	0	0	0	1	0	0	0	0	0	0	0	0	0	0	0	0
Desulfuromonas chloroethenica	0	0	0	0	0	0	0	0	0	0	0	0	0	0	0	0	1	0	0	0	0	0	0	0	0	0	0	0	0	0	0	0	0	0	0	0	0	0	0	0	0	0	0	0	0	0
Clostridium chauvoei	0	0	0	0	0	0	4	0	0	1	0	0	0	0	0	0	0	0	0	0	0	0	0	0	1	0	0	1	0	0	1	0	0	0	1	0	0	1	0	0	0	1	0	0	0	0
Massilia timonae	0	268	233	9	84	45	8	83	35	1509	460	137	2160	0	1394	476	39	539	2	8	42	27	1435	224	109	680	408	32	219	152	3	16	37	23	170	244	0	501	61	1471	30	3	69	354	3	18
Halothiobacillus halophilus	0	0	0	0	0	0	0	0	0	0	0	0	0	0	0	0	0	0	0	0	0	0	0	0	0	0	0	0	1	0	1	0	0	0	0	0	0	0	0	0	0	0	0	0	0	0
Sagittula stellata	0	0	0	0	0	0	0	1	0	0	0	0	0	0	0	0	0	0	0	0	0	0	0	0	0	0	0	0	0	0	1	0	0	0	0	0	0	0	0	0	0	0	0	0	0	0
Actinoplanes philippinensis	0	0	0	0	0	0	1	0	0	0	0	0	2	0	1	0	0	0	0	0	0	0	0	0	0	0	0	0	0	3	0	0	0	0	0	0	0	0	0	0	0	0	0	0	0	0
Clostridium septicum	0	0	1	0	0	0	0	0	0	1	0	0	0	0	0	0	0	1	0	1	0	0	0	0	0	0	0	0	12	5	2	0	0	0	2	0	0	0	0	0	0	0	0	0	0	0
Prosthecobacter dejongeii	0	0	0	0	0	2	0	12	0	0	0	0	0	0	50	0	0	0	0	0	0	0	0	0	0	0	0	0	0	0	0	0	2	0	0	0	0	0	0	0	0	0	0	0	0	0
Prosthecobacter vanneervenii	0	0	0	0	0	3	0	0	0	0	0	0	0	0	0	0	0	0	0	0	0	0	0	0	0	0	0	0	0	0	0	0	0	0	0	0	0	0	0	0	0	0	0	0	0	0
Prosthecobacter debontii	0	0	0	0	0	0	0	0	0	0	0	0	0	0	0	0	0	0	0	0	0	0	0	0	0	0	0	0	0	0	0	0	3	0	0	0	0	0	0	0	0	0	0	0	0	0
Prosthecobacter fusiformis	0	0	0	0	0	0	0	0	0	0	0	0	0	0	1	0	0	0	0	0	0	0	0	0	0	0	0	0	0	0	0	0	0	1	0	0	0	0	0	0	0	0	0	0	0	0
Helicobacter trogontum	0	0	0	0	0	0	0	0	0	0	0	0	0	0	0	0	0	0	0	0	0	0	0	0	3	0	0	0	0	0	0	0	0	0	0	0	0	0	0	0	0	0	0	0	0	0
Actinobacillus porcinus	0	0	2	0	0	0	0	0	0	0	0	0	1	1	0	1	0	0	0	0	1	1	0	0	0	0	0	0	3	0	2	0	0	0	0	0	0	0	1	0	0	0	0	0	0	0
[Eubacterium] saphenum	0	0	0	0	0	0	0	0	0	0	22	0	0	0	0	0	0	0	0	0	0	0	0	0	0	0	0	1	0	0	0	0	0	1	0	0	0	5	0	0	0	0	0	0	0	0
Pasteurella aerogenes	0	0	0	0	0	0	0	0	0	3	0	0	0	0	0	0	0	0	1	0	0	0	0	0	0	0	0	0	2	0	0	0	0	0	1	0	0	0	0	0	0	0	1	0	0	0
Methylosphaera hansonii	0	0	6	0	2	0	0	0	0	1	0	0	0	0	0	0	0	0	0	0	0	0	0	0	0	0	0	0	0	0	0	0	0	0	0	0	0	0	0	0	0	0	0	0	0	0
Mycoplasma cottewii	0	0	0	0	0	0	0	0	0	0	0	0	0	0	3	0	0	0	0	0	0	0	4	0	0	0	0	0	0	0	0	0	0	0	0	0	0	0	0	0	0	0	0	0	0	0
Mycoplasma yeatsii	0	0	0	0	0	0	0	0	0	0	0	0	0	0	0	0	0	0	0	0	0	0	2	0	0	0	0	0	0	0	0	0	0	0	0	0	0	0	0	0	0	0	0	0	0	0
Desulfitobacterium chlororespirans	0	0	0	0	0	0	0	0	0	0	0	0	0	0	0	0	0	0	0	0	0	0	0	0	0	2	0	0	1	0	0	0	0	0	0	0	0	0	0	0	0	0	0	0	0	0
Ochrobactrum intermedium	0	0	1	0	0	0	1	2	0	2	0	0	0	0	0	0	8	1	0	1	0	0	0	0	0	0	1	0	4	13	4	0	0	0	1	0	0	0	0	0	0	0	0	0	0	0
Octadecabacter arcticus	0	0	0	0	0	0	0	0	0	1	0	2	0	0	0	0	0	0	0	0	0	0	0	0	0	0	0	0	0	0	2	0	0	0	0	0	0	0	0	0	0	0	0	0	0	0
Rickettsia aeschlimannii	0	0	0	0	0	6	0	0	0	0	0	0	0	0	0	0	0	0	0	0	3	0	0	0	0	0	0	0	0	0	0	0	0	0	0	2	0	0	0	0	0	0	0	0	0	0
Pantoea ananatis	0	0	0	0	0	0	2	1	12	13	0	0	5	0	4	0	1	6	3	0	2	13	186	0	5	1	3	1	1	20	6	12	1	0	6	9	0	8	10	4	0	3	1	0	0	1
Pectobacterium wasabiae	0	0	1	0	0	0	0	0	1	0	0	0	1	0	0	0	0	1	0	0	0	0	3	0	2	0	1	1	2	2	0	0	0	0	0	1	0	0	1	0	0	1	0	0	0	0
Erwinia persicina	1	0	0	0	0	0	1	0	0	4	0	0	1	0	1	1	0	0	1	0	0	0	2	0	0	53	0	3	0	1	0	0	1	1	2	0	0	1	3	4	0	0	1	1	0	0
Brenneria salicis	0	0	0	0	0	0	0	0	0	0	0	0	0	0	0	0	0	0	0	0	0	0	0	0	0	0	0	0	0	0	0	0	0	0	1	0	0	0	0	0	0	0	0	1	0	0
Colwellia psychrotropica	0	0	0	0	0	0	0	0	0	0	0	0	0	0	1	0	0	0	0	0	0	0	0	0	0	0	0	0	0	0	0	0	0	0	0	0	0	0	0	0	0	0	0	0	0	0
Shewanella frigidimarina	0	0	0	0	0	0	0	0	0	0	0	0	0	0	0	0	0	0	0	0	0	0	0	0	6	1	0	0	0	0	0	0	0	0	0	0	0	0	0	0	0	0	0	0	0	0
Shewanella gelidimarina	0	0	0	0	0	0	0	0	0	0	0	0	0	0	0	0	0	0	0	0	0	0	0	0	0	0	0	0	1	1	0	0	0	0	0	0	0	0	0	0	0	0	0	0	0	0
Rhizobium giardinii	2	0	0	4	2	22	1	171	0	12	14	1	6	0	3	50	0	6	2	0	1	0	3	0	0	2	0	0	1	7	2	1	3	2	16	5	0	2	1	1	0	10	1	18	0	1
Amaricoccus tamworthensis	5	15	201	0	2	240	606	5440	369	4522	139	200	603	0	9982	244	24	536	170	42	267	76	2478	225	318	115	59	39	5619	5592	319	36	352	326	1901	209	1	392	524	143	4	11	17	1028	13	21
Desulfotomaculum halophilum	0	0	0	0	0	0	0	0	0	0	1	0	0	0	0	0	0	0	0	0	0	0	0	0	0	0	0	1	6	0	0	0	0	1	0	0	0	0	0	0	0	0	0	0	0	0
Methylocaldum tepidum	0	0	0	0	0	1	0	0	0	0	0	0	0	0	0	1	0	0	0	0	0	0	0	0	0	0	0	0	0	0	0	0	0	0	0	1	0	0	0	0	0	0	0	0	0	0
Methylocaldum gracile	0	0	0	0	0	0	0	0	0	0	0	0	0	0	0	1	0	0	0	0	0	0	0	0	0	0	0	0	0	0	0	0	0	0	0	0	0	0	0	0	1	0	0	1	0	0
Methylocaldum szegediense	0	0	1	0	1	0	0	9	1	0	0	0	0	0	0	0	0	0	0	0	0	1	0	0	0	0	0	0	0	1	0	0	0	0	0	2	0	1	1	0	0	0	2	0	0	0
Helicobacter salomonis	0	0	0	0	0	0	0	0	0	1	0	0	0	0	0	0	0	0	0	0	0	0	0	0	0	4	0	1	1	2	1	0	0	0	0	0	0	0	0	0	0	0	0	0	0	0
Rhizobium mongolense	0	0	1	0	0	0	0	4	0	2	0	0	0	0	1	0	0	0	0	0	0	0	2	0	0	0	0	0	0	4	1	0	1	0	0	0	0	0	0	0	0	0	0	0	0	0
Rhizobium tropici	0	0	0	0	1	0	0	5	0	1	1	0	0	0	1	0	23	41	14	4	0	5	19	5	51	39	23	0	3	12	1	6	0	2	3	2	0	1	134	5	0	7	27	17	8	0
Kitasatospora azatica	0	0	0	0	0	0	0	0	0	1	0	0	0	0	0	0	0	0	0	0	0	0	0	0	0	0	0	0	0	0	0	0	0	0	0	0	0	0	0	0	0	0	0	0	0	0
Kitasatospora mediocidica	0	0	0	0	0	0	0	0	0	0	0	0	0	0	0	0	0	0	0	0	0	0	0	0	0	0	0	0	0	1	0	0	0	0	0	0	0	0	0	0	0	0	0	0	0	0
Mycobacterium duvalii	0	0	0	0	0	0	0	0	0	0	0	0	0	0	0	0	0	0	0	0	0	0	0	0	0	0	0	0	0	0	0	0	0	0	0	0	0	1	0	0	1	0	0	0	0	0
Helicobacter rodentium	0	0	0	0	0	0	0	0	0	0	0	0	0	0	0	0	0	0	0	0	0	0	0	0	0	0	0	0	0	2	1	0	0	0	0	0	0	0	0	0	0	0	0	0	0	0
Geobacter bremensis	0	0	0	0	0	0	0	0	4	0	0	0	0	0	1	0	0	0	0	0	0	0	0	0	0	0	0	0	0	0	1	0	0	0	0	0	0	0	0	0	0	0	0	0	0	0
Geobacter pelophilus	0	0	1	1	2	6	0	1	0	5	2	1	1	0	3	0	0	0	0	1	0	0	1	0	0	0	0	0	0	1	1	0	0	1	2	3	0	2	0	0	0	0	0	0	0	0
Pseudomonas aeruginosa	25	4	2	7	0	5	17	5	0	283	23	3	4	0	20	1	1	7	0	9	8	48	14	1	241	27	0	10	121	28	48	6	12	10	8	2611	0	81	208	0	0	0	12	107	0	1
Neisseria gonorrhoeae	0	0	2	0	0	0	0	0	2	1	1	0	3	0	1	1	0	0	4	0	0	0	0	0	1	0	0	0	4	0	0	3	0	0	2	0	2	0	1	0	0	0	0	0	0	0
Mycobacterium simiae	0	0	0	0	0	0	0	0	0	0	0	0	0	0	1	0	0	0	0	0	0	0	1	0	0	0	0	0	0	1	0	0	0	0	0	0	0	0	0	0	0	0	0	0	0	0
Fusobacterium nucleatum subsp	0	2	40	0	0	0	1	0	288	0	45	0	10854	2	762	17	0	3	0	1	0	0	88	0	86	0	0	2	1536	2254	195	23	4	10	247	0	0	30	3	0	0	20	36	6	0	0
Fusobacterium periodonticum	0	1	0	0	0	0	2	0	240	0	3	0	22	0	2	12	0	0	0	0	0	0	2	0	0	0	0	0	259	1387	4	0	1	0	47	0	0	3	0	0	0	0	22	0	0	0
Alloiococcus otitis	2	7	0	0	2	1	0	2	139	2	2	91	121	0	2	252	0	3	0	0	1	0	1	20	1	14	0	0	8	2	0	0	0	4	94	35	0	7	0	0	0	0	1	0	0	0
Planococcus citreus	0	0	0	0	1	0	0	0	0	1	0	1	1	0	3	0	0	3	0	0	0	0	1	1	0	2	0	0	1	0	1	0	0	1	1	0	0	0	0	0	0	1	0	0	0	0
Planococcus kocurii	0	0	0	0	0	0	0	1	1	3	0	1	0	0	1	3	0	1	1	0	0	0	0	0	0	0	0	1	1	0	0	1	0	0	0	0	0	1	0	0	0	0	1	1	0	0
Sinorhizobium saheli	0	0	1	2	2	0	0	0	0	1	0	0	1	0	0	0	0	0	0	0	0	0	0	0	0	0	0	0	1	0	0	0	0	0	0	2	0	0	0	0	0	0	0	2	0	0
Actinomyces hyovaginalis	0	0	0	0	0	0	0	0	0	0	0	0	0	0	0	0	0	0	0	0	0	0	0	0	0	0	0	0	0	38	0	0	0	0	0	0	0	0	0	0	0	0	0	0	0	0
Dolosigranulum pigrum	0	0	110	0	32	153	0	1	31	18	13	0	384	0	6	5	3	6	8	3	0	0	0	0	383	13	2	7	1093	37	8	20	12	8	75	31	2	112	14	28	0	55	34	7	2	0
Clostridium aldrichii	0	0	0	0	0	1	1	4	0	2	0	0	1	0	5	0	1	0	1	0	0	0	0	0	0	1	3	0	5	12	2	0	0	0	2	22	0	1	0	0	0	0	1	0	0	0
Clostridium celerecrescens	0	0	0	0	0	0	0	0	0	1	0	0	0	0	4	0	0	0	0	0	0	0	0	0	0	0	0	0	5	0	4	0	0	0	0	0	0	0	0	0	0	0	0	0	0	0
Clostridium papyrosolvens	0	0	0	0	0	0	4	0	0	0	0	0	0	0	0	0	1	0	0	0	0	0	0	0	0	0	0	0	13	3	16	0	0	1	6	1	0	0	0	0	0	0	0	0	0	0
Clostridium populeti	0	0	0	0	0	0	0	0	0	0	11	0	0	0	0	0	0	0	0	0	0	0	0	0	0	0	0	6	0	1	1	0	0	0	0	0	0	1	0	0	0	0	0	0	0	0
Clostridium cellobioparum	0	0	0	0	0	0	4	0	0	0	0	0	0	0	0	1	0	0	0	0	0	0	0	0	0	0	0	0	33	0	0	0	0	0	18	0	0	0	0	0	0	0	0	0	0	0
Eubacterium cellulosolvens	0	0	0	0	0	0	0	0	0	0	0	0	0	0	0	0	0	0	0	0	0	0	0	0	0	0	0	0	1	0	0	0	0	0	1	0	0	0	0	0	0	0	0	0	0	0
Acetobacter pasteurianus	0	0	0	0	0	0	0	0	0	0	0	0	0	0	0	0	1	0	0	0	0	0	0	0	0	0	0	0	0	0	0	0	0	0	0	0	0	0	0	0	0	0	0	0	0	0
Ideonella dechloratans	0	2	17	56	3	471	0	62	1	50	5	115	18	1	39	9	6	32	47	21	0	0	25	21	7	63	6	31	33	76	46	5	1	1	44	25	1	6	129	6	0	5	6	5	3	4
Methylomonas fodinarum	0	0	0	0	0	1	0	0	0	0	0	0	0	0	0	0	0	0	0	0	0	0	0	0	0	0	0	0	0	0	0	0	0	0	0	0	0	0	0	0	0	0	0	0	0	0
Phascolarctobacterium faecium	0	0	0	0	0	0	60	1	0	511	0	0	0	0	377	0	79	0	0	0	0	0	0	0	0	0	0	0	0	0	0	0	0	0	0	0	0	0	0	0	0	0	0	0	0	0
Clostridium thermopalmarium	0	0	0	0	1	5	0	0	0	4	0	0	0	0	0	0	0	0	0	0	0	0	0	0	0	0	0	0	0	0	0	0	0	0	5	0	0	0	0	0	0	0	0	0	0	0
Roseococcus thiosulfatophilus	0	0	0	0	0	1	0	0	0	0	0	1	0	0	0	0	0	0	0	0	0	0	0	1	0	0	0	0	0	0	0	0	0	1	1	0	1	0	0	0	0	0	1	0	0	0
Rhizobium aggregatum	0	0	0	0	0	0	0	2	0	4	0	0	0	0	0	0	0	0	0	0	0	0	1	1	0	0	0	0	0	4	0	0	2	0	0	1	1	0	0	0	0	0	0	0	0	0
Blastobacter capsulatus	0	0	0	0	0	0	0	1	0	0	0	0	0	0	0	0	0	0	0	0	0	0	1	0	0	0	0	0	1	0	0	0	0	0	0	0	0	0	0	0	0	0	0	0	0	0
Gluconobacter oxydans	0	0	1	0	1	0	0	0	0	1	0	0	0	0	1	0	0	0	0	0	0	0	1	0	0	0	0	1	0	0	1	0	0	0	42	1	0	0	1	0	0	0	0	0	0	0
Turicella otitidis	0	0	0	0	0	0	4	0	0	0	10	0	23	0	0	115	1	0	0	0	0	0	0	0	5	0	21	0	3	0	1	0	0	0	13	0	0	0	0	3	0	0	0	0	0	0
Acetobacter aceti	0	0	0	0	0	0	0	0	0	0	0	0	0	0	1	0	0	0	0	0	0	0	0	0	0	0	0	0	1	0	3	0	0	0	0	0	0	0	0	0	0	0	0	0	0	0
Vibrio diazotrophicus	7	0	0	0	0	0	0	0	0	1	0	0	1	0	1	1	0	0	0	0	0	0	2	0	1	4	1	0	2	0	0	0	0	0	1	0	0	0	0	0	0	0	0	0	0	0
Vibrio nereis	0	0	0	0	0	0	0	0	0	0	0	0	1	0	1	0	0	0	1	0	0	0	1	0	1	0	0	0	0	0	0	0	0	0	0	0	0	0	0	0	0	0	0	0	0	0
Vibrio proteolyticus	0	0	0	0	0	0	0	0	0	0	0	0	0	0	1	0	0	0	0	0	0	0	0	0	0	0	0	0	0	0	0	0	0	0	0	0	0	0	0	0	0	0	0	0	0	0
Zoogloea ramigera	0	0	1	0	1	0	0	3	0	0	0	1	1	0	2	1	4	7	7	0	0	3	29	0	9	4	10	0	1	1	0	1	0	0	0	2	0	0	8	1	2	2	0	2	1	0
Gluconacetobacter liquefaciens	0	0	2	0	0	0	0	4	0	0	0	0	36	0	33	2	0	1	0	0	0	0	0	0	0	0	0	0	0	0	3	0	1	2	1	4	2	1	1	0	0	1	0	0	0	0
Komagataeibacter hansenii	0	0	0	0	0	0	0	0	0	0	0	0	0	0	1	0	0	0	0	0	0	0	0	0	0	0	0	0	0	0	0	0	0	0	1	0	0	0	0	0	0	0	0	0	0	0
Caloramator indicus	0	0	0	0	0	0	0	0	0	0	0	0	0	0	0	0	0	0	0	0	0	0	0	0	0	1	0	0	0	0	0	0	0	0	0	0	0	1	0	0	0	0	0	0	0	0
Clostridium paraputrificum	0	0	2	0	0	1	50	4	0	0	1	0	37	0	0	0	0	0	0	0	0	0	0	0	0	0	0	2	0	0	15	2	0	0	2	0	0	0	0	0	0	1	0	0	0	0
Bacillus cohnii	0	0	9	2	4	3	5	3	17	49	34	11	20	0	206	136	6	119	2	0	9	2	40	2	6	7	6	1	34	29	25	6	3	2	62	52	4	23	5	3	0	8	6	7	0	2
Bacillus pseudofirmus	0	1	2	0	5	2	17	4	4	16	3	0	14	0	14	13	5	10	0	3	2	0	5	1	1	4	3	0	15	7	8	3	0	0	9	2	1	7	91	2	0	1	5	7	0	1
Bacillus clausii	0	0	0	0	64	0	0	0	0	0	0	0	0	0	1	3	0	0	0	0	1	0	1	0	0	0	1	0	0	0	0	0	0	0	2	0	0	1	1	0	0	0	0	0	0	0
Bacillus clarkii	0	0	0	0	0	0	0	0	0	0	0	0	0	0	0	3	0	0	0	0	0	0	0	0	0	0	0	0	0	2	0	0	0	0	0	0	0	0	0	0	0	0	0	0	0	0
Bacillus agaradhaerens	0	0	0	0	0	1	0	0	0	0	0	0	0	0	1	0	0	0	0	0	0	0	0	0	0	0	0	0	1	0	0	0	0	0	0	0	0	0	0	0	0	0	0	0	0	0
Bacillus gibsonii	0	0	0	0	9	0	0	0	535	0	10	0	0	0	0	6	6	0	0	0	0	0	0	5	0	0	0	7	0	0	0	0	0	0	0	6	0	9	0	0	0	0	0	0	0	0
Bacillus halmapalus	0	0	0	0	4	1	1	0	5	1	1	2	5	0	8	18	0	0	0	0	4	1	3	0	1	3	2	0	6	3	2	0	0	0	10	1	0	1	2	1	0	1	0	1	0	1
Bacillus pseudalcaliphilus	0	0	0	0	0	1	0	0	0	1	0	0	0	0	1	16	0	0	0	0	0	0	0	0	0	0	0	0	0	0	0	0	0	0	0	1	0	0	2	0	0	0	0	1	0	0
Sarcina ventriculi	0	0	0	0	0	0	1	0	0	0	0	0	0	1	0	0	0	0	0	0	0	0	0	0	0	0	0	0	1	0	0	0	0	0	0	1	0	0	0	0	0	0	0	0	0	0
Sarcina maxima	0	0	0	0	0	0	0	0	0	1	0	0	0	0	0	0	0	0	0	0	0	0	0	0	0	0	0	0	0	0	0	0	0	0	0	0	0	0	0	0	0	0	0	0	0	0
Clostridium quinii	0	0	2	0	0	0	2	0	0	0	0	3	0	0	0	0	0	0	2	2	0	0	0	0	0	0	0	0	0	0	7	0	0	0	0	0	0	0	0	0	0	0	0	0	11	0
Clostridium neopropionicum	0	0	0	0	0	0	0	0	0	0	0	0	0	0	4	0	0	0	0	0	0	0	0	0	0	0	0	0	0	0	0	0	0	0	0	0	0	0	0	0	0	0	0	0	0	0
Clostridium colinum	0	0	0	0	0	0	1	0	0	3	0	0	0	0	3	1	0	0	0	0	0	0	0	5	0	0	0	0	16	0	0	0	0	0	4	0	0	29	0	0	0	0	0	0	0	0
Thauera aromatica	0	0	0	0	0	0	0	0	0	10	0	0	0	0	0	0	0	0	0	0	0	0	0	0	0	1	0	0	51	1	0	0	0	0	2	0	0	4	0	0	0	0	0	0	0	0
Pelobacter acidigallici	0	0	0	0	0	2	0	2	0	0	0	0	0	0	11	0	1	0	0	0	0	0	0	0	0	1	0	0	3	5	0	0	1	0	0	1	0	0	2	0	0	0	0	0	0	0
Curtobacterium luteum	0	0	0	0	0	0	0	0	0	4	1	0	0	0	3	0	0	0	0	0	0	0	0	0	0	0	0	0	1	0	0	0	0	0	2	0	0	0	0	0	0	0	0	0	0	0
Microbacterium lacticum	0	1	8	12	0	0	2	0	0	6	0	1	0	0	15	156	36	0	4	0	1	0	19	1	0	2	0	0	0	4	2	1	6	0	0	0	0	2	0	0	0	0	0	1	36	10
Microbacterium liquefaciens	0	0	0	0	0	0	0	0	0	2	0	0	0	0	0	1	0	0	0	0	0	0	0	0	0	0	16	0	0	4	1	0	0	0	0	0	0	0	0	0	0	0	0	0	0	0
Microbacterium testaceum	0	0	0	0	0	0	8	0	0	0	0	2	1	0	6	0	0	0	0	0	0	0	0	0	0	0	0	0	1	28	0	0	1	0	1	0	0	2	0	0	0	0	0	0	0	0
Microbacterium barkeri	0	0	0	0	0	0	0	0	0	0	0	0	0	0	0	1	0	0	0	0	0	0	1	0	0	0	0	0	0	0	0	0	0	0	0	0	0	0	0	0	0	0	0	0	0	0
Brevibacterium linens	0	0	0	0	0	0	0	0	0	0	0	0	0	0	2	0	0	0	0	0	0	0	1	0	0	0	0	0	1	5	0	0	0	0	0	0	0	1	0	0	0	0	0	0	0	0
Cetobacterium ceti	0	0	0	0	0	0	0	0	0	0	1	0	0	0	0	0	0	0	0	0	0	0	0	0	0	0	0	0	0	0	0	0	0	0	0	0	0	0	0	0	0	1	0	0	0	0
Coriobacterium glomerans	0	0	0	0	0	0	0	0	0	0	0	0	0	0	0	0	0	0	0	0	0	0	0	0	0	0	0	0	0	0	0	0	0	0	0	0	2	0	0	0	0	0	0	0	0	0
Thermocrispum agreste	0	0	0	0	0	0	0	0	0	1	0	1	0	0	2	1	0	0	0	0	0	0	3	0	0	2	0	0	0	0	0	0	0	0	0	0	0	0	0	0	0	0	0	0	0	0
Thermocrispum municipale	0	0	0	0	0	0	0	0	0	0	0	0	0	0	1	0	0	0	0	0	0	0	0	0	0	0	0	0	0	0	0	0	0	0	0	0	0	0	0	0	0	0	0	0	0	0
Mycobacterium chlorophenolicum	0	0	0	0	0	0	0	1	0	0	0	0	0	0	0	0	0	0	0	0	0	0	2	0	0	0	0	0	0	3	0	0	0	0	0	0	0	1	0	0	0	0	0	0	0	0
Streptomyces mashuensis	0	0	0	0	0	0	0	0	0	1	0	0	0	0	0	1	0	0	0	0	0	0	0	0	0	0	0	0	0	0	0	0	0	0	0	0	0	1	0	0	0	0	0	0	0	0
Desulfuromusa bakii	0	0	0	0	0	0	0	0	0	0	0	0	0	0	0	0	0	0	0	0	0	0	0	0	0	0	0	0	0	0	1	0	0	0	1	0	0	0	0	1	0	0	0	0	0	0
Actinotalea fermentans	0	0	0	0	0	0	0	0	0	1	0	0	0	0	1	0	0	0	0	0	0	0	4	0	0	0	0	0	0	0	3	0	0	0	1	0	0	0	0	0	0	0	0	0	0	0
Clostridium acetireducens	0	0	0	0	0	0	0	0	0	0	0	0	0	0	0	0	0	0	0	0	0	0	0	0	0	0	0	0	1	0	0	0	0	0	0	0	0	1	0	0	0	0	0	0	0	0
Actinomyces howellii	0	0	0	0	0	0	0	0	0	0	0	0	0	0	0	0	0	0	0	0	0	0	0	0	0	0	0	0	0	0	0	0	0	0	0	2	0	0	0	0	0	0	0	0	0	0
Actinomyces georgiae	0	0	0	0	0	0	0	0	0	0	0	0	0	0	0	4	0	0	0	0	0	0	0	0	0	0	0	0	0	0	7	0	0	0	0	0	0	0	0	0	0	0	0	0	0	0
Rhodococcus marinonascens	0	0	0	0	0	0	0	1	0	1	0	0	0	1	0	1	9	38	16	0	0	11	75	3	10	7	15	0	2	1	0	0	0	0	0	1	0	0	12	0	0	0	0	0	0	0
Rhodococcus globerulus	0	0	0	0	0	0	0	0	0	0	0	0	0	0	0	0	0	0	0	0	0	0	4	0	0	0	1	0	0	0	1	0	0	0	0	0	0	0	3	0	0	0	0	0	0	0
Rhodococcus ruber	0	0	0	0	0	0	0	0	0	3	1	0	0	0	1	1	0	0	1	0	0	0	1	0	0	1	1	0	0	2	0	0	0	0	0	0	0	0	0	0	0	0	0	0	0	1
Arthrobacter globiformis	0	0	0	0	0	0	0	0	0	13	0	0	0	0	12	1	0	0	0	0	0	0	6	0	0	0	0	0	1	5	0	0	0	1	0	1	0	1	0	0	0	0	0	0	0	0
Arthrobacter citreus	0	0	0	0	0	0	0	0	0	0	0	0	0	0	0	0	0	0	0	0	0	0	0	0	0	0	0	0	0	0	1	0	0	0	0	0	0	0	0	0	0	0	0	0	0	0
Arthrobacter crystallopoietes	0	1	0	1	2	1	2	0	0	20	1	0	3	0	18	7	1	2	1	0	0	0	21	0	0	1	1	0	6	5	3	0	0	3	7	1	0	1	0	1	0	1	0	1	0	1
Arthrobacter nicotianae	0	0	2	0	1	0	0	2	0	19	2	1	1	0	3	2	0	1	0	0	0	0	16	0	1	1	0	4	4	16	6	0	0	2	2	1	0	1	0	2	0	0	2	0	0	1
Arthrobacter pascens	0	0	2	0	0	0	2	4	3	41	2	1	6	0	18	2	0	8	1	0	1	4	41	0	0	2	0	0	11	26	14	2	1	4	10	5	1	4	8	6	0	1	1	2	1	2
Arthrobacter polychromogenes	0	0	0	0	0	0	0	0	0	0	0	0	0	0	0	0	0	0	0	0	0	0	0	0	0	0	0	0	0	1	0	0	1	0	0	0	0	0	0	0	0	0	0	0	0	0
Arthrobacter nicotinovorans	0	0	0	0	0	0	0	0	0	0	0	0	0	0	2	0	0	0	0	0	0	0	1	0	0	0	0	0	1	0	0	0	0	0	0	0	0	0	0	1	0	1	0	0	0	0
Arthrobacter protophormiae	0	0	0	0	0	1	0	1	0	1	0	0	1	0	1	1	0	0	0	0	0	1	3	0	0	1	0	0	0	5	1	0	4	1	0	0	0	1	0	0	0	0	0	0	0	1
Sinomonas atrocyanea	0	0	0	0	0	0	0	0	0	0	0	0	0	0	1	2	0	0	0	0	0	0	0	0	0	1	0	0	0	2	0	0	0	0	2	0	0	0	0	0	0	0	0	0	0	0
Nesterenkonia halobia	0	0	0	0	0	0	0	1	0	0	0	0	0	0	0	1	0	1	0	0	0	0	0	0	0	1	0	0	0	0	0	0	0	0	0	0	0	0	0	0	0	0	0	0	0	0
Arthrobacter agilis	0	0	7	0	0	0	0	0	0	0	0	0	0	0	5	0	0	0	0	0	0	0	1	0	1	1	0	0	0	0	1	0	0	0	0	0	0	0	0	0	0	0	0	0	0	0
Kocuria kristinae	0	0	0	0	28	68	3	3	1	24	1	9	113	0	167	222	0	80	7	4	0	5	21	4	157	3	0	15	943	69	70	1	3	13	22	1	27	308	1	44	0	2	42	0	16	5
Micrococcus lylae	0	0	5	2	0	0	1	8	1	186	9	31	10	0	208	7	0	188	1	7	0	2	324	2	0	3	77	7	138	126	25	0	4	18	40	0	1	2	9	9	0	2	0	2	1	8
Clostridium viride	0	0	0	0	0	0	1	0	0	1	0	0	12	0	0	0	0	6	0	0	0	0	0	0	0	0	0	0	4	0	5	0	0	0	0	0	0	0	0	0	0	0	0	0	0	0
Succiniclasticum ruminis	0	0	0	0	0	0	0	0	0	1	0	0	0	0	0	0	0	0	0	0	0	0	0	0	0	0	0	0	0	1	0	0	0	0	0	0	0	0	0	0	0	0	0	0	0	0
Acinetobacter haemolyticus	71	659	127	18	80	57	16	4463	1385	262	177	69	205	0	2306	898	22	123	39	3	72	23	423	20	489	895	141	74	179	595	378	141	145	43	176	684	82	40	72	295	1	11	87	147	14	21
Acinetobacter lwoffii	2	45	62	3	4	1	1	78	0	4	3937	25	6	0	1694	449	9	77	10	6	11	2	43	4	620	406	16	16	102	1	5	30	7	36	16	19	0	2	18	178	0	204	16	2	2	4
Acinetobacter radioresistens	1	40	8	4	2	19	0	35	2	1123	5	185	5	0	389	11	0	62	3	4	1	0	64	3	125	321	44	0	13	10	175	6	12	15	53	28	0	5	77	126	0	33	2	5	1	0
Corynebacterium auris	0	0	0	0	0	0	0	0	0	1	0	0	0	0	0	1	0	0	0	0	0	0	0	1	0	0	0	0	2	3	1	0	0	0	0	0	0	0	0	0	0	0	0	0	0	0
Corynebacterium pilosum	0	0	0	0	0	0	0	0	0	1	0	0	0	0	0	2	0	0	0	0	0	0	0	0	1	0	0	0	2	3	0	0	0	0	0	1	0	0	0	0	0	0	0	0	0	0
Corynebacterium xerosis	0	0	0	0	0	0	2	0	0	2	1	0	0	0	0	0	0	0	1	0	0	0	0	2	1	0	0	3	0	1	2	0	0	0	7	1	0	10	0	0	0	0	0	0	1	0
Corynebacterium afermentans	0	0	0	0	0	0	0	0	0	2	0	0	0	0	0	0	0	0	0	0	0	0	1	0	0	0	0	0	0	0	0	0	0	0	0	0	0	1	0	0	0	0	0	0	0	0
Corynebacterium amycolatum	0	0	0	0	0	0	0	1	0	62	1	0	0	0	1	0	0	0	0	0	0	0	0	0	0	0	0	0	13	5	112	0	0	1	0	2	0	1	0	0	0	0	0	0	0	0
Corynebacterium matruchotii	0	0	16	0	0	1	0	0	0	0	1	0	20	0	0	0	0	0	0	0	0	0	0	0	0	0	0	1	0	0	0	0	0	0	3	0	0	20	0	0	0	0	0	0	0	0
Pseudoalteromonas atlantica	0	0	0	0	0	0	0	1	0	1	0	0	0	0	0	0	0	0	0	0	0	0	0	0	0	0	0	0	0	0	0	0	0	0	0	0	0	0	0	0	0	0	0	0	0	0
Pseudoalteromonas nigrifaciens	0	0	0	0	0	0	0	3	0	3	0	0	0	0	0	0	0	0	0	0	0	0	0	0	0	0	0	0	0	0	0	0	0	0	0	0	0	0	0	0	0	0	0	0	0	0
Gluconobacter frateurii	0	0	85	0	2	0	0	0	0	0	28	0	0	0	0	0	0	0	0	0	0	0	0	1	0	0	0	0	0	0	0	0	0	3	51	0	6	0	0	0	0	0	87	0	0	0
Actinomyces hordeovulneris	0	0	0	0	0	0	0	1	0	0	0	0	0	0	0	0	0	0	0	0	0	0	0	0	0	0	0	0	0	0	0	0	0	0	0	0	0	0	0	0	0	0	1	0	0	0
Dialister pneumosintes	0	0	0	0	0	30	0	0	0	0	6	0	3374	0	0	0	0	0	0	0	0	0	0	0	0	0	0	1	0	0	0	0	0	0	0	0	0	0	0	0	0	0	0	0	0	0
Porphyromonas catoniae	0	0	0	0	0	0	0	0	0	3	0	0	0	0	0	9	0	0	0	0	0	0	0	0	0	0	0	0	0	0	0	0	1	0	5	0	0	0	0	0	0	0	0	0	0	0
Arthrobacter aurescens	0	0	0	0	0	0	0	0	0	0	0	1	0	0	0	0	0	0	0	0	0	0	0	0	0	0	0	0	0	0	1	0	0	0	0	0	0	0	2	0	0	0	0	0	0	0
Arthrobacter histidinolovorans	0	0	0	0	0	0	0	0	0	1	0	0	0	0	1	0	0	0	0	0	0	0	2	0	0	0	0	0	0	1	0	0	0	0	0	0	0	1	0	0	0	0	0	2	0	0
Arthrobacter ilicis	0	0	0	0	0	0	0	0	0	2	0	0	0	0	0	1	0	0	0	0	0	0	0	0	0	1	0	0	0	0	0	0	0	0	0	0	0	0	1	0	0	0	0	0	0	0
Arthrobacter uratoxydans	0	0	0	0	0	0	0	0	0	3	0	0	1	0	2	0	0	2	0	0	0	0	2	0	0	0	0	0	0	1	2	0	0	1	3	0	0	0	0	0	0	0	0	0	0	0
Oerskovia enterophila	0	0	0	0	0	0	0	0	0	0	0	0	0	0	0	0	0	0	0	0	0	0	0	0	0	0	0	0	0	0	1	0	0	0	0	1	0	0	0	0	0	0	0	0	0	0
Brevibacterium iodinum	0	0	0	0	0	0	0	0	0	0	0	0	0	0	0	0	0	0	0	0	0	0	9	0	0	0	0	0	0	0	0	0	0	0	0	0	0	0	0	0	0	0	0	0	0	0
Rhabdochromatium marinum	0	0	0	0	0	3	0	0	0	0	0	0	0	0	2	0	0	0	0	0	0	0	0	0	0	0	0	0	1	0	0	0	0	0	0	0	0	0	0	0	0	0	0	0	0	0
Catonella morbi	0	0	0	0	0	0	0	0	0	2	0	0	3679	0	0	0	0	0	0	14	0	0	0	0	0	0	0	1	0	1667	0	5	0	0	0	13	0	0	0	0	0	0	0	0	0	0
Sphingobium chlorophenolicum	1	0	3	2	8	0	0	10	0	0	1	1	1	0	4	15	1	0	0	0	0	0	0	0	0	5	0	0	1	6	0	0	1	14	1	9	6	0	0	0	0	0	4	1	0	0
Methylophaga marina	1	1	1	0	0	1	0	1	0	0	1	0	1	0	1	0	0	3	0	0	0	0	0	0	1	4	0	0	2	1	0	0	0	0	0	18	0	0	0	2	0	0	0	1	0	0
Methylophaga thalassica	1	0	1	0	0	1	0	2	0	0	0	0	0	0	0	0	0	0	0	0	0	0	1	0	0	3	0	0	0	5	1	0	0	0	0	1	0	0	0	0	0	0	1	0	0	0
Gordonia hydrophobica	0	0	0	0	0	0	0	0	0	0	0	0	0	0	0	0	0	0	0	0	0	0	2	0	0	0	0	0	0	0	0	0	0	0	0	0	0	0	0	0	0	0	0	0	0	0
Kytococcus sedentarius	1	7	25	2	230	93	3	11	1	131	3	0	211	0	331	196	0	186	0	9	11	0	608	1	2	51	33	8	112	10	75	26	1	66	65	16	1	184	0	9	0	0	5	20	1	4
Halanaerobium saccharolyticum subsp	0	0	0	0	0	0	0	0	0	0	0	0	0	0	1	0	0	0	0	0	0	0	0	0	0	0	0	0	0	0	0	0	0	0	0	0	1	1	0	0	0	0	0	0	0	0
Streptosporangium album	0	0	0	0	0	0	0	0	0	0	0	0	0	0	0	0	0	0	0	0	0	0	0	0	0	0	0	0	1	0	0	0	0	0	0	0	0	0	0	0	0	0	0	0	0	0
Caloramator proteoclasticus	0	0	0	0	0	0	0	0	0	0	0	0	0	0	0	0	0	1	0	0	0	0	0	0	0	0	0	0	0	0	0	0	0	0	0	0	0	0	0	0	0	0	0	0	0	0
Verrucomicrobium spinosum DSM 4136 = JCM 18804	0	0	0	0	0	6	0	35	0	1	0	0	0	0	0	0	0	0	0	0	0	0	0	0	0	0	0	0	0	0	0	6	2	0	0	0	0	0	0	0	0	0	0	0	0	0
Marinococcus halophilus	0	0	0	0	0	0	0	0	0	0	0	0	0	0	0	1	0	0	1	0	0	0	0	0	0	0	0	0	11	16	0	0	0	0	0	0	0	0	0	0	0	0	0	0	0	0
Brachybacterium alimentarium	0	0	0	0	1	0	4	0	0	7	0	1	0	0	1	1	0	0	0	1	0	0	115	0	0	0	0	0	2	0	10	0	0	0	1	0	0	0	0	2	0	0	0	0	0	0
Brachybacterium nesterenkovii	0	0	0	0	0	0	1	0	0	5	0	1	2	0	5	7	0	2	0	0	0	0	186	2	0	36	0	6	3	3	26	0	0	3	62	0	0	3	0	1	0	0	0	0	1	1
Dermabacter hominis	0	4	0	0	0	0	1	5	0	63	0	2	0	0	13	1	0	0	0	0	0	2	11	0	0	0	0	0	3	3	2	1	1	0	42	5	0	1	0	1	1	0	1	0	0	0
Brachybacterium tyrofermentans	0	0	0	0	0	0	1	0	0	0	0	0	0	0	0	1	0	0	0	0	0	0	6	0	0	0	0	0	0	0	0	0	1	0	0	0	0	0	0	0	0	0	0	0	0	0
Dietzia natronolimnaea	0	0	0	0	0	0	0	0	0	0	0	0	0	0	0	0	0	1	0	0	0	1	2	0	0	0	0	0	0	1	0	0	0	0	0	1	0	0	0	0	0	0	0	0	0	0
Halomonas desiderata	0	1	0	0	0	0	0	0	0	0	0	0	0	0	0	0	0	1	0	0	0	0	0	0	0	9	0	0	0	0	1	0	0	0	0	0	0	0	1	0	0	0	1	0	0	0
Paucimonas lemoignei	0	0	3	0	1	3	0	1	1	4	3	44	3	1	11	53	15	22	21	1	0	3	44	4	20	10	2	0	2	0	1	3	2	0	2	7	0	0	23	9	0	2	7	7	2	1
Micromonospora halophytica	0	0	0	0	0	0	0	0	0	0	0	0	0	0	0	0	0	0	0	0	0	0	0	0	0	1	0	0	0	0	0	0	0	0	0	0	0	0	0	0	0	0	0	0	0	0
Micromonospora rosaria	0	0	0	0	0	0	0	0	0	0	0	0	0	0	0	0	0	0	0	0	0	0	0	0	0	0	0	0	0	1	0	0	0	0	0	0	0	0	0	0	0	0	0	0	0	0
Tolumonas auensis	0	0	0	0	0	0	0	1	0	0	0	0	1	0	4	0	0	1	0	0	0	0	2	0	0	0	0	2	0	0	1	0	8	0	1	0	0	11	3	1	0	0	17	0	0	0
Pilimelia anulata	0	0	0	1	0	0	0	0	0	2	0	0	0	0	1	0	0	0	0	0	0	0	0	0	0	0	0	0	0	0	0	0	0	0	1	0	0	1	0	0	0	0	1	0	0	1
Pilimelia terevasa	0	0	0	0	0	1	0	0	0	3	0	0	0	0	0	1	0	0	0	0	0	0	3	0	0	0	0	0	0	0	0	0	0	0	0	0	0	0	0	0	0	0	0	0	0	0
Dactylosporangium vinaceum	0	0	0	0	0	0	0	0	0	0	0	0	0	0	1	0	0	0	0	0	0	0	0	0	0	0	0	0	0	0	0	0	0	0	1	0	0	0	0	0	0	0	0	0	0	0
Couchioplanes caeruleus	0	0	0	0	0	0	0	0	0	0	0	0	0	0	0	0	0	0	0	0	0	0	1	0	0	0	0	0	0	0	0	0	0	0	0	0	0	0	0	0	0	0	0	0	0	0
Halomonas pantelleriensis	0	0	0	0	0	0	0	0	0	0	0	0	0	0	0	0	0	0	0	0	0	0	0	0	0	0	0	0	0	0	0	0	0	1	0	0	0	0	0	0	0	0	0	0	0	0
Brevibacterium mcbrellneri	0	0	0	0	0	0	0	1	0	4	0	0	0	0	1	0	0	0	0	0	0	0	0	0	0	0	0	0	0	0	1	0	0	0	0	0	0	0	0	0	0	0	0	0	0	0
Desulfovibrio vietnamensis	0	0	0	0	0	0	0	0	0	2	0	0	0	0	0	0	0	0	0	0	0	0	0	0	0	0	0	0	1	0	0	0	0	0	3	0	0	0	0	0	0	0	0	0	0	0
Sphingobium xenophagum	1	0	84	3	55	11	0	65	0	0	2	2	3	0	13	38	4	5	0	0	0	0	4	0	0	3	9	1	2	17	7	0	5	28	0	22	0	5	0	0	0	0	2	3	18	0
Georgenia muralis	0	0	0	0	0	0	0	1	0	0	0	0	0	0	1	1	0	0	0	0	0	0	7	0	0	0	0	0	0	0	0	0	0	0	0	0	0	0	0	0	0	0	0	0	0	0
Xanthobacter agilis	0	0	0	0	1	2	2	1	0	4	0	48	2	0	1	1	0	0	0	0	0	0	0	0	0	0	0	0	0	10	0	0	0	0	1	0	0	0	0	0	0	0	0	1	0	0
Xanthobacter flavus	0	0	0	1	2	36	0	102	0	0	0	1	1	0	92	1	0	0	0	2	0	0	80	0	0	1	0	2	1	0	0	0	2	0	93	1	0	20	8	0	0	0	0	0	0	0
Xanthobacter autotrophicus	0	1	3	2	0	91	1	11	0	0	0	2	0	0	5	30	3	0	0	10	0	1	1	0	1	2	2	0	3	2	5	2	4	1	7	0	0	24	2	4	0	0	0	0	0	2
Lactobacillus oris	0	0	0	0	0	0	0	1	0	0	0	0	0	0	0	0	0	0	0	0	0	0	0	0	0	1	0	0	0	0	0	5	0	0	0	0	0	6	0	79	0	0	0	0	0	0
Lactobacillus panis	0	0	0	0	0	0	0	78	1	0	0	0	0	0	430	0	0	7	0	0	0	0	22	0	0	6	0	1	0	0	0	0	1	0	0	6	0	0	0	136	0	0	0	0	0	0
Salinicoccus roseus	1	2	15	1	14	4	7	7	12	113	3	4	28	0	70	16	2	17	2	3	10	5	23	3	6	121	37	9	188	17	20	5	7	6	35	14	7	13	19	6	1	14	14	16	3	29
Blautia schinkii	0	2	0	0	0	1	12	0	0	1	0	0	0	0	4	0	0	1	0	0	0	0	0	0	0	0	0	0	0	0	8	0	2	0	0	7	0	0	0	0	0	0	0	0	0	0
Methylophaga sulfidovorans	0	0	0	0	0	0	0	1	0	0	0	0	0	0	0	1	0	0	0	0	0	0	0	0	0	0	0	0	0	0	0	0	0	0	1	0	0	0	0	0	0	0	0	0	0	0
Blautia hydrogenotrophica	0	1	0	0	0	0	1	1	0	1	0	0	0	0	6	0	0	0	0	0	0	0	0	0	0	0	0	0	0	0	0	0	0	0	0	0	0	0	0	0	0	0	0	0	0	0
Pseudobutyrivibrio ruminis	0	0	0	0	0	0	0	0	0	0	0	0	0	0	4	0	0	0	0	0	0	0	0	0	0	0	0	0	1	0	0	0	0	0	0	0	0	0	0	0	0	0	0	0	0	0
Xanthomonas albilineans	0	0	3	0	0	3	0	21	0	2	0	0	0	0	2	0	1	1	0	0	1	0	5	0	0	0	1	0	2	0	1	0	1	0	0	7	0	1	0	0	0	0	4	0	0	1
Xanthomonas axonopodis	0	0	2	0	0	3	0	48	0	11	1	4	1	0	5	1	0	4	1	0	2	0	3	0	0	4	0	1	0	3	0	0	0	0	0	20	0	3	1	0	0	0	5	2	1	0
Xanthomonas fragariae	0	0	0	0	0	0	0	5	0	1	0	0	0	0	1	0	0	0	0	0	0	0	1	0	0	2	0	0	0	0	1	0	0	0	0	1	0	1	0	0	0	0	1	0	0	0
Xanthomonas oryzae	0	1	0	2	1	1	0	33	0	6	0	1	3	0	2	0	0	3	0	0	0	0	3	0	0	4	0	0	4	1	2	0	1	0	0	5	0	3	0	0	0	1	7	2	0	1
Xanthomonas populi	0	0	0	0	0	0	0	0	0	3	0	0	1	0	1	0	0	0	0	0	0	0	0	0	0	0	0	0	0	0	0	0	0	0	1	0	0	0	0	0	0	0	0	0	0	0
Clostridium pascui	0	0	0	0	0	0	0	0	0	3	0	0	0	0	0	0	0	0	0	0	0	0	1	0	1	0	0	1	0	2	14	0	0	1	2	0	0	0	0	0	0	0	0	1	0	0
Acetobacterium woodii	0	0	0	0	0	0	0	0	0	1	0	0	0	0	0	0	0	0	0	0	0	0	0	0	0	0	0	0	0	0	1	0	0	0	0	0	0	0	0	0	0	0	0	0	0	0
Acetobacterium carbinolicum	0	0	1	0	0	0	0	0	0	1	0	0	0	0	0	0	0	0	0	0	0	0	0	0	0	0	0	0	0	0	1	0	0	0	0	0	0	0	0	0	0	0	0	0	0	0
Acetobacterium paludosum	0	0	0	0	1	0	0	0	0	0	0	0	0	0	1	0	0	0	0	0	0	0	0	0	0	0	0	0	1	0	0	0	0	0	0	0	0	0	0	0	0	0	1	0	0	0
Acetobacterium fimetarium	0	0	0	0	0	0	0	1	0	0	0	0	0	0	0	1	0	0	0	0	0	0	0	0	0	0	0	0	0	0	0	0	0	0	0	0	0	0	0	0	0	0	0	0	0	0
Acetobacterium bakii	0	0	0	0	0	0	0	0	0	1	0	0	0	0	0	0	0	0	0	0	0	0	0	0	0	1	0	0	2	0	0	0	0	0	0	0	0	0	0	0	0	0	0	0	0	0
Eubacterium callanderi	0	0	0	0	1	0	0	0	0	0	0	0	0	0	0	0	0	0	0	0	0	0	0	0	0	0	0	0	0	0	0	0	0	0	0	0	0	1	0	0	0	0	0	0	0	0
Shigella flexneri	0	0	0	3	0	0	3	0	0	2	1	0	2	0	67	6	0	70	0	2	0	0	24	1	1	0	13	3	0	0	1	2	1	6	0	2	0	3	1	0	0	2	153	4	0	4
Shigella dysenteriae	0	0	0	0	0	1	0	1	2	0	0	0	2	0	9	0	0	1	0	0	0	0	8	0	0	1	0	4	0	1	0	0	0	0	0	0	1	9	0	0	1	0	4	1	0	0
Leptothrix mobilis	1	19	18	0	7	38	11	81	0	71	6	117	22	0	172	44	26	40	15	5	9	3	27	10	25	60	5	18	32	59	18	13	0	6	18	24	0	46	54	7	1	2	8	1	1	9
Legionella lytica	0	0	0	21	32	1082	0	14	0	0	0	0	1	0	1	2	0	3	0	0	0	0	0	3	1	0	0	0	0	21	2	0	1	1	0	1	0	0	0	1	0	0	0	1	0	1
Legionella drancourtii	0	0	0	0	0	0	0	0	0	0	0	0	0	0	0	0	0	0	2	0	0	0	1	0	4	0	0	0	0	0	0	0	0	0	0	0	0	0	2	0	0	2	0	0	0	0
Clostridium vincentii	0	0	0	0	2	1	0	0	0	1	0	0	3	0	0	0	0	0	0	0	0	0	0	0	0	0	0	0	1	0	5	0	0	0	0	0	0	2	0	0	0	0	0	0	0	0
Sphingomonas trueperi	0	1	16	0	9	57	3	3	2	18	0	11	5	0	3	2	2	7	0	0	1	0	140	0	1	3	0	0	1	5	0	0	0	6	26	28	1	0	17	0	0	0	1	0	0	0
Actinomadura madurae	0	0	0	0	0	0	0	0	0	0	0	0	0	0	0	0	0	1	0	0	0	0	0	0	0	0	0	0	1	0	0	0	0	0	0	0	0	0	0	0	0	0	0	0	0	0
Microtetraspora glauca	0	0	0	0	0	0	0	0	0	0	0	0	0	0	0	0	0	0	0	0	0	0	0	0	0	0	0	0	0	0	0	0	0	0	0	0	0	0	0	0	0	0	0	1	0	0
Desulfotomaculum aeronauticum	0	0	0	0	0	0	0	0	0	0	0	0	0	0	1	0	0	0	0	0	0	0	0	0	0	0	0	0	0	0	0	0	0	0	16	0	0	0	0	0	0	0	1	0	0	0
Listeria grayi	0	3	0	0	2	1	1	0	3	9	0	0	15	0	4	5	0	4	0	0	0	0	1	1	0	4	1	1	9	3	1	0	0	1	5	0	1	5	2	2	0	3	3	1	1	2
Desulfonatronovibrio hydrogenovorans	0	0	0	0	0	0	1	1	0	0	0	0	0	0	1	0	0	0	0	0	0	0	0	0	0	0	0	0	0	0	0	0	0	0	0	0	0	0	0	0	0	0	0	0	0	0
Desulfovibrio africanus	0	0	0	0	0	0	0	0	0	0	0	0	0	0	0	0	0	0	0	0	0	0	0	0	0	0	0	0	1	0	0	0	0	0	0	0	0	0	0	0	0	0	0	0	0	0
Thermobrachium celere	0	0	0	0	0	0	0	0	1	0	0	1	3	0	0	0	0	6	0	0	0	0	0	0	0	0	0	0	0	0	1	0	0	0	0	0	0	1	0	0	0	0	0	0	0	0
Xanthobacter tagetidis	0	0	0	0	0	2	0	0	0	0	0	0	0	0	1	0	0	1	0	1	0	0	0	0	0	0	0	0	0	1	0	0	0	0	0	0	0	0	0	4	0	1	0	0	0	0
Streptomyces griseocarneus	0	0	0	0	0	0	0	0	0	0	0	0	0	0	1	0	0	0	0	0	0	0	1	0	0	0	0	0	0	0	0	0	0	0	0	0	0	0	0	0	0	0	0	0	0	0
Peptoniphilus harei	2	79	0	0	49	39	360	265	0	2470	341	147	1050	0	2	34	60	460	11	7	0	0	220	3	52	45	0	10	7	0	1609	20	26	17	848	343	17	85	0	134	0	0	140	6	0	65
Peptoniphilus ivorii	0	0	0	0	0	0	0	0	0	0	0	3	61	0	0	1	3	0	0	0	0	0	0	0	0	2	0	0	2	1155	5	0	0	0	9	0	0	24	0	1	0	0	0	0	0	1
Anaerococcus octavius	2	101	23	0	130	33	472	1046	231	493	20	61	1258	0	0	194	144	430	140	8	94	4	249	9	93	627	45	61	17	2	257	187	55	77	2116	253	15	480	171	41	0	77	86	80	25	23
Janibacter limosus	0	0	0	0	1	0	0	0	0	49	0	7	2	0	27	1	26	0	7	6	0	1	59	0	0	0	0	0	5	4	12	0	0	0	2	1	0	7	5	0	0	0	0	1	0	2
Janthinobacterium agaricidamnosum	0	0	3	0	2	0	5	0	0	0	0	1	0	0	3	1	0	0	0	0	0	0	12	0	5	1	0	0	0	0	0	0	0	0	1	12	0	0	0	4	0	2	1	0	0	0
Janthinobacterium lividum	0	1	0	0	7	6	24	1	1	66	2	1	3	0	8	18	0	1	0	0	0	1	70	0	2	9	2	0	5	2	1	3	0	0	70	13	0	1	2	17	0	8	3	77	2	0
Coprothermobacter platensis	0	0	0	0	0	0	0	0	0	1	0	0	0	0	0	0	0	0	0	0	0	0	0	0	0	0	0	0	0	0	0	0	0	0	0	0	0	0	0	0	0	0	0	0	0	0
Streptococcus thoraltensis	0	0	1	0	0	1	0	0	0	0	0	0	0	0	0	0	0	0	0	0	0	0	0	0	0	0	0	0	1	0	0	0	0	0	1	0	0	1	0	0	0	0	0	0	0	0
Corynebacterium imitans	0	0	0	0	0	0	0	1	0	0	0	0	0	0	1	0	0	0	0	0	0	0	0	0	0	0	0	0	263	0	0	0	0	0	0	0	0	0	0	0	0	0	0	0	0	0
Corynebacterium lipophiloflavum	0	4	13	0	0	3	0	85	0	386	3	10	2	0	51	7	0	64	8	6	0	0	53	2	3	12	0	1	81	247	206	0	5	12	46	1	0	10	0	17	0	1	2	3	0	1
Helicobacter bizzozeronii	0	0	0	0	0	0	0	0	0	0	0	0	0	0	0	0	0	0	0	0	0	0	0	0	0	0	0	0	0	0	1	0	0	0	0	0	0	0	0	0	0	0	0	0	0	0
Sphingomonas pruni	0	2	309	0	31	0	19	71	28	40	4	16	8	0	10	119	3	27	3	0	1	0	28	3	23	10	3	3	2	18	8	2	8	35	44	38	4	8	3	4	0	8	15	14	0	1
Sphingomonas mali	0	0	2623	1	71	3	55	135	10	58	25	8	14	0	13	81	23	8	5	5	0	1	50	1	10	7	1	1	13	42	7	1	40	54	127	53	5	13	5	6	0	3	6	24	4	4
Corynebacterium sundsvallense	0	0	0	0	0	0	0	2	0	0	0	0	1	0	0	0	0	1	0	0	0	0	0	5	0	0	0	0	0	0	0	2	0	0	0	0	0	0	0	0	0	0	0	0	0	0
Corynebacterium mastitidis	0	0	0	0	0	0	0	0	0	132	0	0	12	0	1	0	0	0	0	0	0	0	0	0	1	0	0	0	0	1	0	0	0	0	0	3	0	0	0	0	0	0	0	0	0	0
Treponema amylovorum	0	0	0	0	0	1	0	0	0	0	0	0	0	0	0	0	0	0	0	0	0	0	0	0	0	0	0	0	0	0	0	0	0	0	0	0	0	0	0	0	0	0	0	0	0	0
Sporomusa silvacetica	0	0	0	0	0	0	0	0	0	0	0	0	0	0	0	0	0	0	0	0	0	0	0	0	0	0	0	0	0	0	0	0	0	0	0	0	0	1	0	0	0	1	0	0	0	0
Corynebacterium phocae	0	0	0	0	0	0	0	0	0	2	0	0	0	0	0	0	0	0	0	0	0	0	0	0	0	0	0	0	0	2	0	0	0	0	0	0	0	0	0	0	0	0	0	0	0	0
Magnetospirillum magnetotacticum	0	0	0	0	45	5	0	19	0	55	0	0	10	0	7	0	1	8	0	0	0	0	1	0	1	1	0	0	1	11	0	0	0	0	3	0	0	1	0	0	0	1	0	2	0	0
Sandaracinobacter sibiricus	1	3	2	33	8	632	219	3	130	778	14	39	48	0	123	3	34	18	22	2	2	12	7	11	1	12	7	8	329	376	72	13	0	53	202	49	3	538	288	13	0	19	3	6	2	2
Xanthomonas vasicola	0	0	0	0	0	0	0	1	0	0	0	0	0	0	0	0	0	0	0	0	0	0	0	0	0	0	0	0	0	0	0	0	0	0	0	8	0	0	0	0	0	0	0	0	0	0
Xanthomonas melonis	0	0	0	0	0	4	0	2	0	0	0	0	0	0	0	0	0	0	0	0	0	0	1	0	0	0	0	0	0	0	0	0	0	0	0	2	0	1	0	0	0	0	1	2	0	0
Xanthomonas pisi	0	0	0	1	1	1	0	42	0	5	0	0	0	0	1	0	0	1	0	0	0	0	1	0	0	2	0	0	0	2	0	0	0	2	0	8	3	1	0	0	0	0	5	0	0	0
Xanthomonas cucurbitae	0	0	0	1	1	2	0	14	0	5	0	1	0	0	2	2	0	3	0	0	0	0	0	0	0	2	0	0	1	2	0	0	0	0	1	1	0	0	0	0	0	0	1	2	0	0
Xanthomonas vesicatoria	0	0	0	1	0	1	0	23	0	0	0	0	1	0	2	0	0	1	0	0	0	0	3	0	0	4	0	0	0	0	0	0	0	0	0	0	0	0	0	0	0	0	2	0	0	0
Xanthomonas cassavae	0	0	0	0	0	0	0	4	0	1	0	1	0	0	0	0	0	0	0	0	0	0	0	0	0	0	0	0	0	0	0	0	0	0	0	3	0	0	0	0	0	0	0	0	0	0
Xanthomonas bromi	0	0	0	1	0	0	0	1	0	0	0	0	0	0	0	0	0	0	0	0	0	0	0	0	0	1	0	0	0	1	0	0	0	0	0	1	0	0	0	0	0	0	1	0	0	0
Xanthomonas codiaei	0	0	2	2	6	2	0	166	0	5	1	0	0	0	2	2	3	3	0	0	0	0	1	0	0	9	1	1	0	1	0	0	1	1	0	5	0	1	0	0	0	0	1	1	0	0
Xanthomonas sacchari	0	5	20	2	55	111	1	2709	0	21	2	2	6	0	15	24	35	20	0	1	3	0	10	3	5	75	2	5	2	0	1	1	8	6	5	189	0	5	2	0	0	1	194	10	0	0
Facklamia hominis	0	2	0	0	0	0	95	2	0	0	0	0	83	0	0	0	0	50	1	8	2	0	0	6	1	1	0	2	0	683	224	12	12	0	99	2	0	0	2	0	0	1	1	3	0	0
Corynebacterium singulare	0	0	0	0	0	0	0	0	0	1	0	0	0	0	0	0	0	2	0	0	0	0	0	0	0	0	0	0	0	3	0	0	0	0	0	0	0	0	0	0	0	0	0	0	0	0
Pseudomonas graminis	6	2	1	0	0	12	2	1	0	7	1	1	0	0	6	1	2	2	0	0	0	0	3	1	1	2	1	1	0	3	165	0	0	0	4	12	1	0	0	0	0	0	0	0	0	0
Corynebacterium mucifaciens	0	0	0	1	0	0	4	8	0	83	4	1	70	0	200	12	0	15	1	3	4	3	39	0	8	6	0	3	100	64	6	11	2	16	31	4	0	9	0	1	0	3	0	1	0	0
Thiorhodococcus minor	0	0	0	0	0	2	0	0	0	0	0	0	0	0	0	0	0	1	0	0	0	0	0	0	0	0	0	0	0	0	0	0	0	0	0	0	0	0	0	0	0	0	0	0	0	0
Deinococcus grandis	0	1	0	0	0	0	0	17	0	3	0	0	0	0	3	1	0	17	0	0	0	0	1	0	0	10	1	1	0	58	0	0	6	0	0	3	0	0	0	0	0	33	1	1	0	9
Deinococcus radiodurans	0	0	0	0	0	2	0	6	0	42	0	0	0	0	0	0	0	12	1	0	1	0	15	0	0	1	2	0	0	0	1	0	0	1	8	1	0	2	0	0	0	0	0	1	0	3
Deinococcus radiophilus	0	0	0	0	0	0	0	0	0	0	0	0	15	0	4	1	0	0	0	0	0	0	1	0	0	1	0	0	0	502	0	0	0	0	0	3	0	1	0	0	0	0	0	0	0	0
Deinococcus radiopugnans ATCC 19172	0	0	0	0	131	0	0	0	0	4	0	0	0	0	8	0	0	0	0	0	0	0	1	0	6	0	0	1	1	1	0	0	0	0	1	1	0	0	0	0	0	1	0	0	0	0
Lactobacillus kunkeei	0	0	1	0	2	0	0	0	0	0	0	0	0	0	1	0	0	0	0	0	0	0	0	0	0	0	1	0	1	1	0	0	0	0	0	0	1	0	1	0	0	0	0	0	0	0
Roseovarius tolerans	0	0	0	0	0	0	0	0	0	0	0	0	0	0	0	0	0	0	0	0	0	0	0	0	0	0	0	0	0	0	0	0	0	0	0	1	0	0	0	0	0	0	0	0	0	0
Antarctobacter heliothermus	0	0	0	0	0	0	0	0	0	0	0	0	0	0	0	0	0	0	0	0	0	0	0	0	0	0	0	0	0	0	0	0	0	0	0	0	2	0	0	0	0	0	0	0	0	0
Desulfuromonas thiophila	0	0	0	0	0	2	0	0	0	2	0	0	0	0	0	0	0	0	0	0	0	0	0	0	0	1	0	0	8	0	0	0	0	0	1	0	0	0	0	0	0	0	0	0	0	0
Sulfurospirillum arcachonense	0	0	0	0	0	1	0	0	0	0	0	0	0	0	0	0	0	0	0	0	0	0	0	0	0	0	0	0	0	2	1	0	0	0	1	0	0	0	0	0	0	0	0	0	0	0
Desulfotomaculum guttoideum	0	0	0	0	4	0	2	2	0	0	0	14	0	0	13	0	0	0	0	0	0	0	0	0	0	1	0	0	5	1	36	2	1	2	0	21	0	0	0	0	0	0	0	0	0	0
Desulfosporosinus orientis	0	0	0	0	0	1	0	0	0	0	0	0	0	0	0	0	2	0	0	0	0	0	0	0	0	2	0	0	1	1	0	0	1	0	0	0	0	0	0	0	0	0	0	0	0	0
Terracoccus luteus	0	0	0	0	0	0	0	3	0	1	1	0	0	0	2	1	0	0	0	0	0	0	2	2	0	0	0	0	10	1	2	0	0	0	0	0	0	0	0	0	0	0	0	0	0	0
Thiolamprovum pedioforme	0	0	0	0	0	0	0	0	0	0	0	0	0	0	0	0	0	0	0	0	0	0	0	0	0	0	0	0	1	0	1	0	0	0	0	0	0	0	0	0	0	0	0	0	0	0
Deinococcus murrayi	0	43	0	0	1	0	5	10	7	116	24	2	8	0	52	0	0	34	0	0	0	0	432	1	10	26	0	2	10	572	4	1	5	17	42	17	0	163	1	0	1	0	0	12	103	114
Sulfitobacter pontiacus	0	0	1	0	0	0	3	0	2	8	0	1	1	0	0	0	0	0	0	0	0	1	3	0	0	0	0	0	1	2	1	0	0	0	3	1	0	0	1	0	0	1	0	0	0	0
Gemella sanguinis	0	3	0	9	0	7	74	0	0	515	137	0	103	0	406	0	0	45	0	46	52	0	61	23	136	0	16	17	280	0	2	16	17	21	87	1	5	90	126	15	0	0	68	0	0	10
Paracoccus alkenifer	0	0	7	0	0	0	1	6	1	18	0	0	2	0	5	5	1	6	0	0	0	0	3	0	0	1	0	0	3	5	6	1	1	1	8	3	0	1	5	0	1	0	1	2	0	1
Demetria terragena	0	0	0	0	3	0	0	0	1	1	0	0	0	0	1	2	0	0	0	0	0	0	2	0	0	0	0	0	2	6	0	0	0	0	0	1	0	0	1	0	0	0	0	0	0	0
Hyphomicrobium hollandicum	0	0	3	0	0	1	0	2	0	0	0	0	0	0	0	0	0	1	0	0	1	0	0	0	0	1	0	0	0	1	0	0	0	1	0	0	0	2	0	1	0	0	0	0	0	0
Hyphomicrobium zavarzinii	0	0	6	0	0	21	1	0	0	0	0	1	0	0	0	0	1	9	0	1	0	0	2	0	20	0	0	0	0	1	0	0	0	1	11	0	0	1	0	0	0	26	0	0	0	0
Hyphomicrobium methylovorum	0	0	0	0	0	1	6	0	0	0	0	0	6	0	0	0	0	0	0	0	0	0	0	0	0	0	0	0	0	0	0	0	0	0	0	0	1	3	0	0	0	0	0	0	0	0
Ammoniphilus oxalaticus	0	0	0	0	0	0	0	0	0	1	0	0	0	0	0	1	0	0	0	0	0	0	0	0	0	0	0	0	0	0	0	0	0	0	0	0	0	0	0	0	0	0	0	0	0	0
Ammoniphilus oxalivorans	0	0	0	0	0	0	0	0	0	1	0	0	1	0	2	0	0	0	0	0	0	0	0	0	0	0	0	0	1	0	1	0	0	0	0	0	0	0	0	0	0	0	0	0	0	0
Corynebacterium riegelii	0	0	0	0	0	0	0	0	0	13	1	3	0	0	0	0	0	1	2	0	0	0	14	0	0	0	0	0	11	37	1	0	0	2	0	1	0	1	0	0	0	0	0	1	0	0
Komagataeibacter intermedius	0	0	0	0	0	0	0	1	0	0	0	0	0	0	0	0	0	0	0	0	0	0	0	0	0	0	0	0	0	0	0	0	0	0	2	0	0	0	1	1	0	0	0	0	0	0
Psychromonas antarctica	0	0	0	0	0	0	0	0	0	0	0	0	0	0	0	0	0	0	1	0	0	0	0	0	0	0	0	0	0	0	0	0	0	0	0	0	0	0	0	0	0	0	0	0	0	0
Microbacterium resistens	0	0	0	0	0	0	0	0	3	2	0	0	0	0	1	3	0	0	0	1	0	0	0	0	0	0	0	0	0	0	0	0	0	0	0	0	0	0	0	0	0	0	0	0	0	0
Azoarcus anaerobius	0	0	1	2	0	0	0	0	0	1	0	0	1	0	2	0	1	1	4	1	0	0	14	1	0	8	0	0	1	0	0	0	0	0	0	1	0	2	0	0	0	0	0	0	0	0
Rhodovulum iodosum	0	0	0	0	0	0	0	0	0	0	0	0	0	0	0	0	0	0	0	0	0	0	0	0	0	0	0	0	0	0	0	0	0	0	0	0	0	0	0	1	0	0	0	0	0	0
Rhodovulum robiginosum	0	0	0	0	0	0	0	1	0	0	0	0	0	0	0	0	0	1	0	0	0	0	1	0	0	0	0	0	0	0	0	0	0	0	0	1	0	0	0	0	0	0	0	0	1	0
Aquamicrobium defluvii	0	0	0	0	0	1	0	0	0	0	0	0	0	0	0	1	0	0	0	0	0	0	0	0	0	0	0	0	3	0	0	0	0	0	0	0	0	0	0	0	0	0	0	0	0	0
Facklamia ignava	0	9	0	0	0	0	0	0	0	0	166	10	0	0	0	0	0	0	0	15	3	0	0	0	0	3	0	1	1	1	718	35	0	0	5	2	0	0	0	0	0	0	0	0	0	1
Arthrobacter rhombi	0	0	0	0	0	0	0	0	0	0	0	0	0	0	1	0	0	0	0	0	0	0	0	0	0	0	0	0	0	1	0	0	0	0	0	0	0	0	0	0	0	0	0	0	0	0
Corynebacterium confusum	0	0	0	0	0	0	0	2	0	2	0	0	0	0	0	0	0	0	0	0	0	0	0	0	0	0	0	0	0	6	0	0	0	0	0	0	0	0	0	0	0	0	0	0	0	0
Ruminobacter amylophilus	0	0	0	0	0	0	0	0	0	0	0	0	0	0	0	0	0	0	0	0	0	0	0	0	0	0	0	0	0	0	0	0	0	0	0	0	0	0	1	0	0	0	0	0	0	0
Kocuria palustris	0	9	112	45	638	63	13	77	0	214	1	130	302	0	179	1943	2	68	26	9	2	35	1274	37	192	155	75	13	139	67	75	1	15	49	212	43	52	132	135	1	0	47	20	30	15	88
Kocuria rhizophila	1	7	30	1	9	13	190	37	0	831	11	82	69	0	136	180	2	19	21	21	3	17	790	12	8	70	0	6	494	1105	6	0	25	42	271	69	0	150	1	0	12	39	8	2	1	116
Ignavigranum ruoffiae	0	0	0	0	0	0	0	0	0	0	0	1	2	0	0	0	0	0	0	0	0	0	0	0	0	0	0	0	0	1	0	0	0	0	0	0	0	0	0	0	0	0	0	0	0	0
Granulicatella balaenopterae	0	0	2	1	0	1	2	1	2	7	3	1	10	0	1	2	0	2	1	1	0	0	1	0	1	0	0	0	12	1	3	3	0	0	15	3	0	2	4	2	0	1	12	7	1	1
Natronincola histidinovorans	0	0	0	0	0	0	0	0	0	0	0	0	0	0	0	0	0	0	0	0	0	0	0	0	0	0	0	0	0	3	0	0	0	0	0	0	0	0	0	0	0	0	0	0	0	0
Paracoccus pantotrophus	0	0	0	2	1	0	1	1	0	0	1	0	0	0	0	1	0	0	1	0	0	0	1	0	0	0	0	0	0	1	3	0	0	0	0	1	0	0	1	0	0	0	0	1	0	0
Thermoanaerobacter sulfurophilus	0	0	0	0	0	0	0	0	0	0	0	0	0	0	1	0	0	0	0	0	0	0	0	0	0	0	0	0	0	0	0	0	0	0	0	0	0	0	0	0	0	0	0	0	0	0
Burkholderia caribensis	0	0	0	0	0	0	0	0	0	0	0	0	0	0	1	0	0	0	2	0	0	0	4	0	0	1	0	0	0	0	0	0	0	0	0	0	0	0	0	0	0	0	0	0	0	0
Rhizobium undicola	0	0	0	0	2	1	0	3	0	1	0	0	0	0	1	0	0	2	0	0	0	0	1	0	0	0	0	0	2	3	0	0	0	0	1	1	0	0	0	0	0	0	0	0	0	0
Ferribacterium limneticum	0	0	0	0	0	0	0	14	0	0	0	0	0	0	0	0	0	0	0	0	0	0	2	0	0	0	0	0	0	0	0	0	0	0	0	0	0	0	0	0	0	0	0	0	0	0
Balneatrix alpica	0	0	0	0	0	0	0	1	0	2	0	0	0	0	0	0	0	0	0	0	0	0	0	0	0	0	0	0	0	1	0	0	0	0	0	0	0	0	1	0	0	0	0	0	0	0
Methylocella palustris	0	0	0	0	0	0	0	0	0	1	0	0	1	0	0	0	0	0	1	0	0	0	2	0	0	0	0	0	0	2	0	0	0	0	0	0	0	0	1	0	0	0	0	0	0	0
Vagococcus lutrae	0	0	0	0	0	0	0	0	0	0	0	0	1	0	1	0	0	0	0	0	0	0	0	0	0	2	0	1	0	0	0	0	0	0	1	0	0	3	1	0	0	0	0	0	0	0
Microbacterium esteraromaticum	0	0	0	0	0	0	0	0	0	1	0	0	88	0	0	0	0	0	0	0	0	2	2	0	0	0	0	5	0	0	0	0	0	0	0	0	0	0	0	0	0	28	0	0	0	0
Gemella palaticanis	2	0	0	0	0	0	0	0	0	0	0	0	1	0	0	0	0	0	0	0	0	0	0	0	0	0	0	0	0	0	0	0	0	0	0	1	0	0	0	0	0	0	0	0	0	0
Hymenobacter actinosclerus	0	0	0	0	60	0	0	0	0	0	0	0	0	0	0	0	0	0	0	0	0	0	0	0	0	0	0	0	0	0	0	0	0	0	0	0	0	0	0	0	0	0	0	0	0	0
Sulfitobacter mediterraneus	0	0	1	0	0	0	0	0	2	0	0	1	0	0	0	0	0	0	0	0	1	0	0	0	0	0	0	0	0	0	0	0	0	0	0	0	0	0	1	0	0	0	0	0	0	0
Thauera mechernichensis	0	0	0	0	0	0	0	2	0	4	0	0	0	0	0	0	0	0	1	0	0	0	0	0	0	9	0	0	999	2	0	0	0	3	0	0	0	17	3	0	0	0	0	3	0	0
Thauera selenatis	0	0	0	0	0	0	0	0	0	8	0	0	0	0	3	0	0	0	0	0	0	0	0	0	0	1	0	0	24	1	0	0	0	0	0	0	0	27	0	0	0	0	0	0	0	0
Propionivibrio dicarboxylicus	0	0	0	0	0	0	0	2	0	0	0	0	0	0	4	0	0	1	2	0	0	0	2	0	0	0	1	0	0	1	0	0	0	0	0	1	0	3	0	0	0	0	1	0	0	0
Formivibrio citricus	0	0	0	0	0	0	0	0	0	0	0	0	0	0	1	0	1	0	2	0	0	0	10	0	3	3	0	0	0	0	0	1	0	0	1	3	0	1	1	0	0	0	0	0	0	0
Malonomonas rubra	0	0	0	0	0	0	0	0	0	0	0	0	0	0	0	0	0	0	0	0	0	0	0	0	0	0	0	0	1	4	0	0	0	0	1	0	0	0	0	0	0	0	0	0	0	0
Eremococcus coleocola	0	4	2	3	0	56	82	53	3	0	4	7	3	0	1	2	0	1	39	0	0	11	93	0	19	86	0	3	65	0	1	0	15	7	41	12	0	1	0	36	0	45	14	2	0	20
Facklamia tabacinasalis	0	1	0	0	106	19	1	1	4	0	1	0	8	0	0	1	0	30	1	0	9	1	2	0	0	26	0	4	37	5	486	0	11	7	53	49	44	1	58	2	0	8	25	0	64	34
Ornithinicoccus hortensis	0	0	0	0	0	0	0	0	0	1	0	0	0	0	5	2	0	0	0	0	0	0	4	0	1	0	0	0	2	1	0	0	0	2	0	1	0	0	0	0	0	0	0	0	0	0
Rarobacter faecitabidus	0	0	0	0	0	0	0	0	0	0	0	0	0	0	0	1	0	0	0	0	0	0	5	0	0	0	0	0	0	1	1	0	0	0	1	0	0	1	0	0	0	0	0	0	0	0
Brevibacterium avium	0	0	0	0	0	0	1	0	0	0	0	1	0	0	0	0	0	0	0	0	0	0	0	0	0	0	0	0	3	1	0	0	0	0	0	0	0	0	0	0	0	0	0	0	0	0
Desulfovibrio zosterae	0	0	0	0	0	0	0	0	0	0	0	0	0	0	0	0	0	0	0	0	0	0	0	0	0	0	0	0	1	0	0	0	0	0	0	0	0	0	0	0	0	0	0	0	0	0
Facklamia languida	1	2	1	0	0	5	379	102	3	1	1	1	104	0	0	1	0	22	4	0	0	6	14	0	3	18	0	6	7	387	0	3	4	5	2	3	0	0	0	11	0	9	5	7	0	3
Gordonia alkanivorans	0	0	0	0	0	0	0	0	0	3	0	0	0	0	1	0	0	0	0	0	0	0	3	0	0	0	0	0	0	0	0	0	0	0	0	1	0	1	0	0	0	0	0	0	0	0
Vagococcus fluvialis	0	0	2	0	1	1	0	39	0	4	0	14	4	0	1	1	0	2	55	1	0	8	0	6	0	1	0	16	161	0	3	15	0	1	0	1	0	0	22	1	0	0	0	0	0	2
Clostridium sartagoforme	0	0	0	0	0	0	4	0	0	0	0	0	0	0	0	0	0	0	0	0	0	0	0	0	0	0	0	0	0	0	0	0	0	0	1	0	0	0	0	0	0	0	0	0	0	0
Clostridium disporicum	0	1	17	0	0	0	18	1	0	0	0	0	0	0	0	0	0	0	0	17	0	0	0	0	0	0	0	4	0	8	25	0	0	0	8	0	0	13	0	0	0	0	0	0	0	0
Clostridium cylindrosporum	0	0	0	0	1	1	0	1	0	1	1	3	0	0	0	0	0	1	0	0	0	0	3	0	0	0	0	2	0	9	55	0	0	0	1	0	0	0	0	0	0	0	0	0	0	0
Clostridium indolis	0	0	0	0	0	0	1	1	0	1	0	0	12	0	6	0	0	2	0	0	0	0	0	0	0	0	2	2	67	3	12	0	0	0	0	3	0	1	0	0	0	1	0	0	0	0
Anaerobacter polyendosporus	0	0	0	0	0	0	0	0	0	0	0	0	0	0	0	0	0	0	0	0	0	0	0	0	0	0	0	0	0	0	1	0	0	0	0	0	0	0	0	0	0	0	0	0	0	0
Desulfonispora thiosulfatigenes	0	0	0	0	0	0	0	0	0	0	0	0	0	0	0	0	0	0	0	0	0	0	0	0	0	3	0	0	0	0	2	0	0	0	0	0	0	0	0	0	0	0	0	0	0	0
Phenylobacterium immobile	0	0	0	0	2	26	0	4	1	4	0	1	0	0	2	0	0	3	0	0	4	1	1	0	1	0	0	0	2	1	3	1	2	5	4	3	0	0	0	0	0	0	53	0	0	0
Enterococcus raffinosus	0	0	0	0	0	0	0	0	0	0	0	0	0	0	0	1	0	0	0	0	0	0	0	0	0	0	0	0	0	0	0	0	0	10	0	0	0	0	0	0	0	0	0	0	0	0
Gordonia polyisoprenivorans	0	0	0	0	0	0	0	0	0	10	0	0	0	0	0	0	0	0	1	0	0	0	1	0	0	0	0	0	1	0	0	0	0	0	0	0	0	1	0	0	0	0	0	0	0	0
Thermus igniterrae	0	0	0	0	0	0	0	0	2	0	0	0	0	0	0	0	0	0	0	0	0	0	0	0	0	0	0	0	0	0	0	0	0	0	0	0	0	0	0	0	0	0	0	0	0	0
Acidovorax defluvii	1	0	1	4	28	24	0	50	0	1	0	2	2	0	10	3	3	5	2	0	1	0	4	2	4	28	1	3	10	8	1	3	1	5	0	20	0	0	0	1	1	1	11	4	0	0
Marmoricola aurantiacus	0	1	0	0	1	0	0	1	2	0	0	0	0	0	0	0	1	21	0	0	0	0	20	0	0	2	0	0	1	0	0	0	0	0	0	0	0	0	0	0	0	1	0	0	0	5
Modestobacter multiseptatus	0	0	0	0	0	0	0	0	0	0	0	0	0	0	1	0	1	0	0	0	0	0	0	0	0	0	0	0	0	0	0	0	0	0	0	0	0	0	0	0	0	0	0	0	0	0
Lactobacillus fornicalis	0	0	0	0	0	0	0	1	0	30	8	0	0	0	0	0	0	0	0	0	0	0	0	0	2	0	0	0	15	0	0	0	1	1	6	0	0	2	0	0	0	0	0	0	0	0
Halospirulina tapeticola	0	0	0	0	3	0	0	0	0	0	0	0	0	0	0	0	0	0	0	0	0	0	0	0	0	0	0	0	3	1	0	0	0	0	0	0	4	0	0	0	0	0	0	0	0	0
Methylosinus sporium	0	0	0	0	0	0	0	4	2	7	0	0	0	0	0	1	0	0	0	0	1	0	0	0	1	3	0	0	1	8	0	0	0	0	0	0	0	0	0	0	0	0	1	0	0	0
Komagataeibacter europaeus	0	0	0	0	0	0	0	0	0	0	0	0	0	0	0	0	0	0	0	0	0	0	0	0	0	0	0	0	0	0	1	0	0	0	0	0	0	0	0	0	0	0	0	0	0	0
Brevibacillus thermoruber	0	0	0	0	0	0	0	0	0	1	0	0	1	0	2	3	1	0	0	0	0	0	0	0	0	0	0	0	0	0	0	0	0	0	0	1	0	0	0	0	0	0	0	0	0	0
Aeribacillus pallidus	0	0	0	0	1	0	0	0	1	0	0	0	0	0	1	4	1	1	0	0	0	0	0	0	1	0	0	0	1	0	2	1	0	0	2	0	0	1	0	0	0	0	0	13	0	0
Anoxybacillus flavithermus	0	0	0	0	16	0	0	46	0	0	0	0	0	0	0	1	10	0	0	0	0	0	0	0	2	0	0	2	1	0	0	1	0	0	10	0	0	1	0	0	0	0	0	235	0	0
Agrobacterium larrymoorei	1	0	5	6	34	28	0	3	0	0	0	2	1	0	3	0	0	0	0	0	0	0	2	3	0	2	0	1	1	3	0	1	7	0	2	235	0	5	0	0	0	0	0	8	0	1
Legionella brunensis	0	0	0	0	0	10	0	0	0	0	0	0	0	0	0	0	0	0	0	0	0	0	0	0	1	0	0	0	0	0	0	0	0	0	2	0	0	6	0	2	0	0	0	0	0	0
Fluoribacter gormanii	0	0	0	0	0	6	0	0	0	0	0	0	0	0	0	0	0	0	0	0	0	0	0	0	0	0	0	0	0	0	0	0	0	1	0	0	0	0	0	0	0	0	0	0	0	0
Legionella tucsonensis	0	0	0	0	1	6	0	0	0	0	0	0	0	0	0	0	0	1	0	0	0	0	0	0	0	1	0	0	0	0	0	0	0	0	0	0	1	0	0	0	0	0	0	0	0	0
Skermania piniformis	0	0	0	0	0	0	0	0	0	2	0	0	0	0	0	0	0	0	0	0	0	0	0	0	1	1	0	0	1	0	0	0	0	3	0	0	0	0	2	0	0	0	0	0	0	0
Rhodococcus wratislaviensis	0	0	0	0	0	0	0	0	1	1	0	0	0	0	1	0	1	5	0	0	1	2	3	1	1	0	2	0	0	4	0	0	0	0	0	0	0	1	2	0	0	0	0	0	0	0
Nocardia flavorosea	0	0	0	0	0	0	0	0	0	0	0	0	0	0	0	1	0	0	0	0	0	0	1	0	0	0	0	0	0	0	0	0	0	0	0	0	0	0	0	0	0	0	0	0	0	0
Chlamydia pneumoniae	0	0	0	0	0	0	0	0	0	0	0	0	0	0	0	1	0	0	0	0	0	0	0	0	0	0	0	0	0	0	0	0	0	0	0	0	0	0	0	0	0	0	0	0	0	0
Streptomyces thermovulgaris	0	0	0	0	0	0	0	0	0	0	0	0	0	0	0	0	0	0	0	0	0	0	0	0	0	0	0	0	0	0	1	0	0	0	0	0	0	0	0	0	0	0	0	0	0	0
Streptomyces macrosporus	0	0	0	0	0	0	0	0	0	0	0	0	0	0	0	0	0	0	0	0	0	0	0	0	0	0	0	0	2	0	0	0	0	0	0	0	0	0	0	0	0	0	0	0	0	0
Clostridium ultunense	0	0	0	0	0	0	0	0	0	0	0	0	1	0	0	0	0	0	0	0	0	0	0	0	0	0	0	0	0	0	1	0	0	0	0	0	0	0	0	0	0	0	0	0	0	0
Pseudomonas cichorii	1	0	0	0	0	0	0	0	0	0	0	0	0	0	0	0	0	1	0	0	0	0	1	0	0	1	0	0	2	0	0	0	0	2	0	3	0	1	1	1	0	0	0	0	0	0
Pseudomonas citronellolis	1	5	0	0	0	2	0	0	0	1	0	1	1	0	16	0	0	1	0	0	0	0	1	0	0	2	0	0	0	0	0	0	0	0	0	2	0	0	0	0	0	0	0	0	0	0
Pseudomonas resinovorans	22	0	7	3	0	21	1	1	0	1	3	3	2	0	14	1	1	5	1	0	0	0	5	1	11	26	1	0	11	30	3	0	0	0	4	22	0	2	7	1	1	0	2	5	0	0
Microlunatus antarcticus	0	0	0	0	1	0	0	0	0	4	0	0	0	0	1	0	0	0	0	0	0	0	0	0	0	0	0	0	0	0	0	0	0	0	0	3	0	0	0	0	0	0	0	0	0	0
Dickeya paradisiaca	0	0	2	0	0	0	0	0	0	1	0	0	0	0	1	0	0	0	0	0	0	0	0	0	0	0	0	2	1	0	0	0	0	0	0	0	0	0	0	0	0	0	0	0	0	0
Corynebacterium durum	0	0	0	0	0	0	0	0	0	0	0	0	12	0	0	0	0	3	0	0	0	0	0	2	0	0	0	0	0	4	3	0	0	0	0	1	0	10	0	0	0	0	0	0	0	0
Cryomorpha ignava	0	0	0	0	0	0	0	0	0	0	0	0	0	0	0	0	0	0	0	0	0	0	0	0	0	0	0	0	0	0	0	0	0	0	0	0	0	0	0	0	0	0	0	0	2	0
Achromobacter piechaudii	0	0	0	0	0	0	0	0	0	0	0	0	0	0	0	0	0	0	0	0	0	0	0	0	0	1	0	0	0	1	0	0	0	0	0	0	0	0	0	0	0	0	0	1	0	0
Psychrobacter pacificensis	0	4	4	0	74	0	2	9	2	4	1	1	8	0	15	202	0	2	2	0	0	0	3	1	6	5	2	0	5	6	2	0	0	1	2	16	0	1	6	4	0	0	0	1	0	0
Zoogloea resiniphila	0	0	0	0	119	60	0	1	0	1	0	0	7	0	0	0	0	0	1	0	0	1	96	0	2	12	0	0	0	0	0	0	21	0	14	3	0	0	2	1	0	0	1	1	1	0
Azoarcus buckelii	0	0	0	2	0	0	0	0	0	2	0	0	6	0	0	0	6	7	25	2	0	0	66	2	4	5	1	0	1	0	1	2	0	0	3	1	0	0	1	0	0	1	0	0	0	0
Marinobacter bryozoorum	0	0	0	0	0	0	0	0	0	1	0	0	0	0	1	0	0	0	0	0	0	0	0	0	0	0	0	0	0	0	0	0	0	0	0	0	0	0	0	0	0	0	0	0	0	0
Kocuria carniphila	0	5	1	1	2	0	6	3	0	118	1	0	4	0	92	38	0	2	1	2	0	0	35	2	6	7	1	0	27	23	5	1	2	2	5	2	0	5	62	1	0	1	3	1	1	5
Oceanimonas doudoroffii	0	0	0	0	0	0	0	0	0	0	0	0	0	0	0	0	0	0	0	0	0	0	3	1	0	0	0	0	0	0	0	0	0	0	0	2	0	0	0	0	0	0	0	0	0	0
Arthrobacter nitroguajacolicus	0	0	0	0	0	0	0	0	0	0	0	1	3	0	4	0	0	1	0	0	0	0	2	0	0	0	0	0	0	2	1	0	0	1	0	0	0	0	0	0	0	0	0	1	0	0
Corynebacterium spheniscorum	0	0	0	0	0	0	0	0	0	3	0	0	0	0	0	0	0	0	0	0	0	0	1	0	0	0	0	0	0	1	0	0	0	0	0	0	0	0	0	0	0	0	0	0	0	0
Promicromonospora aerolata	0	0	0	0	0	0	0	0	1	0	0	0	0	0	0	0	0	0	0	0	2	0	0	0	0	0	0	0	0	0	0	0	0	0	0	0	0	0	0	0	0	0	0	0	0	0
Mogibacterium neglectum	2	0	1	0	0	0	0	0	0	0	0	4	25	0	0	0	0	0	21	0	0	0	0	2	0	0	0	2	0	0	0	0	0	0	10	1	0	59	21	0	0	0	0	27	0	0
Psychrobacter arenosus	0	4	30	26	34	3	16	90	6	81	8	60	22	0	82	46	0	35	5	0	2	4	64	3	10	22	5	1	61	92	37	7	4	11	48	17	3	5	18	9	0	4	2	7	0	8
Lactobacillus antri	0	0	0	0	0	0	0	2	1	0	0	0	0	0	5	0	0	0	0	0	0	0	0	0	1	0	0	0	0	0	0	0	0	0	0	0	0	0	0	3	0	0	0	0	0	0
Actinobacillus scotiae	0	0	0	0	0	0	0	0	0	0	0	0	1	0	0	0	0	0	0	0	0	0	2	0	0	0	0	0	2	2	0	0	0	0	1	0	0	0	0	0	0	0	0	0	0	0
Filobacillus milosensis	0	0	4	0	1	2	3	0	1	8	2	1	5	0	25	7	2	4	0	3	2	0	1	0	1	4	0	1	8	6	2	0	0	0	2	1	0	5	3	4	0	0	5	1	0	0
Lentzea violacea	0	0	0	0	0	2	0	0	0	1	0	0	0	0	0	0	0	1	0	0	0	0	0	0	0	0	0	0	1	0	0	0	0	0	0	1	0	1	0	0	0	0	2	0	0	0
Thauera aminoaromatica	0	4	0	0	0	0	0	1	0	1025	0	3	0	0	0	0	1	0	10	0	0	0	2	1	0	64	0	21	3292	217	0	0	29	1	15	0	0	1212	94	0	0	0	1	66	0	7
Streptococcus pseudopneumoniae	0	0	4	8	1	1	3	11	17	94	16	3	71	0	1	26	0	6	4	3	7	6	3	3	7	2	1	2	74	0	65	3	1	0	10	18	0	22	10	5	0	1	1	3	4	0
Staphylococcus felis	0	1	9	1	3	10	6	4	20	60	5	2	47	2	20	6	8	15	4	0	11	3	12	2	5	12	6	3	52	33	25	7	1	2	35	11	4	20	6	11	1	7	11	12	2	3
Leptospirillum ferrooxidans	0	0	0	0	0	0	0	0	0	0	0	0	0	0	0	0	0	0	0	0	0	0	0	0	0	0	0	0	0	0	0	1	0	0	0	0	0	0	0	0	0	0	0	0	0	0
Phocoenobacter uteri	0	0	0	0	0	0	2	0	0	0	0	0	2	0	0	0	0	0	2	1	0	0	0	0	0	1	0	0	1	2	1	0	0	0	0	0	0	1	0	0	0	0	0	0	0	1
Halomonas neptunia	1	0	0	0	0	0	0	0	0	0	0	0	0	0	0	0	0	0	0	0	0	0	0	0	0	0	0	0	0	0	0	0	0	0	0	0	0	0	0	0	0	0	0	0	0	0
Halomonas axialensis	0	0	0	0	0	0	0	0	0	0	0	0	0	0	0	0	0	0	0	0	0	0	1	0	0	0	0	0	0	0	0	0	0	0	0	0	0	0	0	0	0	0	0	0	0	0
Lysobacter antibioticus	2	3	88	31	3	23	2	536	1	34	2	5	1	0	13	4	5	97	2	3	1	1	21	2	3	46	10	3	30	28	7	0	15	12	15	24	0	23	7	3	1	0	184	6	1	2
Thauera phenylacetica	0	0	0	1	0	0	0	0	0	6	1	0	0	0	0	0	0	0	35	0	0	0	0	3	0	37	0	11	3112	63	0	0	0	1	3	0	0	10	1	0	0	0	0	2	0	2
Psychrobacter maritimus	2	5	6	16	16	2	2	60	1	25	1	10	5	0	22	32	1	10	4	2	1	4	11	20	7	16	2	1	17	236	583	2	4	2	8	4	0	3	8	5	0	2	3	8	2	10
Arthrobacter psychrophenolicus	0	0	0	0	0	1	0	0	0	1	0	0	1	1	0	0	0	0	0	0	0	0	3	0	0	0	0	0	1	2	1	0	0	0	0	0	0	0	0	0	0	0	0	0	0	0
Bacillus infernus	0	0	0	0	0	0	0	0	0	0	0	0	0	0	1	21	0	0	0	0	1	0	0	0	0	0	0	0	1	0	0	0	0	0	3	0	0	1	0	0	0	0	0	2	0	0
Helcococcus ovis	0	0	0	0	0	0	0	0	0	1	0	0	0	0	0	0	1	0	0	0	0	0	0	0	0	0	0	0	0	2	1	0	0	0	0	0	0	0	0	0	0	0	0	0	0	0
Saccharomonospora glauca	0	0	0	0	1	0	1	0	0	1	0	0	0	0	1	0	0	0	0	0	0	0	1	0	0	1	0	0	1	0	0	0	0	0	0	0	0	0	0	0	0	0	0	0	0	0
Pseudomonas marginalis	0	0	0	0	0	1	0	0	0	0	0	0	0	0	7	0	0	1	0	0	0	0	2	0	1	0	0	0	1	0	5	0	0	0	0	1	0	0	3	0	0	1	1	0	1	0
Sphingobium cloacae	0	0	21	0	1	0	0	20	0	0	3	0	0	0	0	3	0	0	0	0	0	0	0	0	1	0	0	0	90	10	1	0	2	1	1	12	0	0	0	2	0	3	0	0	0	0
Algicola sagamiensis	0	0	0	0	0	1	0	0	0	0	0	0	0	0	0	0	0	0	0	0	0	0	0	0	0	2	0	0	1	0	0	1	0	0	0	0	0	0	0	0	0	0	0	0	0	0
Streptococcus dysgalactiae	0	1	2	0	1	0	11	6	12	25	3	2	7	0	5	3	1	4	2	0	4	0	1	10	3	3	3	2	19	2	37	2	1	1	47	8	0	6	37	6	0	2	1	4	1	0
Staphylococcus carnosus	0	0	7	0	20	4	10	13	17	72	11	7	85	1	38	23	8	21	4	4	16	6	31	4	6	35	6	4	45	37	74	11	2	6	70	9	6	21	16	17	0	10	23	15	1	9
Staphylococcus capitis	11	37	717	78	117	328	312	309	541	1685	273	125	2996	30	738	551	304	374	351	69	245	76	669	60	180	370	263	58	2627	1169	590	183	65	141	1450	533	358	972	305	392	17	287	700	343	29	96
Staphylococcus equorum	0	0	5	1	37	0	4	32	2	17	3	2	8	0	6	4	0	34	1	5	2	2	91	4	1	3	3	6	8	4	3	0	0	4	26	2	1	10	5	31	0	3	9	2	0	14
Staphylococcus schleiferi	1	3	39	4	8	17	13	13	36	97	20	16	155	0	83	36	9	33	14	7	12	11	45	6	15	30	16	10	130	43	54	11	8	8	92	26	15	48	32	21	0	16	32	26	2	7
Haliangium ochraceum	0	1	0	0	0	5	2	0	0	0	2	10	21	0	0	1	0	16	3	2	0	0	0	8	0	4	0	0	0	1	1	0	0	0	1	0	0	4	31	0	0	15	0	0	0	0
Sphingomonas wittichii	0	0	4	0	0	0	0	1	0	0	0	0	0	0	1	1	0	0	0	0	0	0	0	0	0	0	0	0	0	0	0	0	1	1	0	0	1	0	0	0	0	0	0	0	0	0
Collinsella intestinalis	0	0	0	0	0	0	0	0	0	0	0	0	0	0	0	0	0	0	0	0	0	0	0	0	0	0	0	0	0	2	0	0	0	0	0	0	0	0	0	0	0	0	0	0	0	0
Aminobacterium colombiense DSM 12261	0	0	0	0	0	0	0	0	0	1	0	0	0	0	0	0	0	0	0	0	0	0	0	0	0	0	0	0	0	0	0	0	0	0	0	0	0	0	0	0	0	0	0	0	0	0
Bordetella hinzii	0	0	1	1	0	0	0	0	0	45	0	1	0	0	0	0	2	3	4	0	0	0	9	0	0	2	0	1	0	0	0	0	0	0	0	0	0	0	1	0	0	1	2	0	0	0
Anaeromyxobacter dehalogenans	0	2	37	0	30	36	0	22	5	2	2	2	1	0	0	103	0	30	5	1	7	0	27	1	3	10	0	0	6	3	0	3	0	0	7	9	0	7	7	1	1	2	1	6	0	3
Parvularcula bermudensis	0	0	0	0	0	0	0	0	0	0	0	0	0	0	0	0	0	0	0	0	0	0	0	0	0	0	0	0	1	0	0	0	0	0	0	0	0	0	0	0	0	0	0	0	0	0
Bacillus subtilis	0	3	21	1	12	10	8	5	47	62	8	0	24	1	86	183	26	48	59	2	68	11	25	17	9	17	10	104	122	24	142	68	4	5	83	15	80	56	554	181	0	16	10	21	39	1
Bdellovibrio bacteriovorus	0	0	0	1	0	0	30	19	0	7	0	7	0	0	10	0	0	0	0	0	0	0	2	0	0	0	0	0	11	26	9	0	1	2	61	5	3	2	1	0	0	1	0	0	0	0
Burkholderia tuberum	0	0	66	1	13	0	0	3	0	0	0	0	0	5	10	11	1109	1314	1110	187	5	356	3761	377	1326	1177	1276	23	1	0	0	237	0	0	0	0	0	0	1570	269	116	495	397	526	205	71
Burkholderia phymatum	0	0	0	0	0	0	0	0	0	0	0	0	0	0	0	0	0	0	0	1	0	0	5	0	0	2	1	0	0	0	0	0	0	0	0	0	0	0	0	0	0	1	0	0	0	0
Roseburia intestinalis	0	0	19	0	1	3	2	0	0	3	0	2	4	0	114	0	1	0	0	0	0	0	0	0	0	0	0	0	12	3	2	0	1	0	0	2	0	0	0	0	0	0	0	0	0	29
Anaerotruncus colihominis	0	0	0	0	0	0	0	0	0	0	0	0	0	0	0	0	1	0	1	0	0	0	0	0	0	0	0	0	0	0	0	0	0	0	4	0	0	0	0	1	0	0	0	0	0	0
Idiomarina baltica	0	0	1	0	0	1	0	0	0	0	0	0	1	0	2	0	0	0	0	0	0	0	1	0	0	0	0	0	0	0	0	0	0	0	0	0	0	0	0	0	0	0	0	0	0	0
Anaerofustis stercorihominis	0	0	0	0	0	0	0	0	0	0	0	0	0	0	3	0	0	0	0	0	0	0	2	0	0	1	0	0	0	0	2	0	0	0	1	0	0	0	0	0	0	0	0	0	0	0
Oceanibulbus indolifex	0	0	0	0	0	0	0	0	0	0	1	0	0	0	0	0	0	0	0	0	0	0	0	0	0	0	0	0	0	0	0	0	0	0	0	0	0	0	0	0	0	0	0	0	0	0
Teredinibacter turnerae	1	1	0	0	1	6	0	0	0	0	0	0	6	0	0	0	0	0	0	0	0	2	0	0	0	21	0	0	1	0	0	0	0	0	0	0	0	1	0	0	0	0	0	0	0	24
Victivallis vadensis	0	0	0	0	5	0	0	0	2	0	0	0	1	0	0	0	0	4	0	0	0	0	0	0	0	0	0	1	0	0	0	0	0	6	0	1	0	0	1	0	0	0	0	6	0	0
Polaromonas naphthalenivorans	0	0	0	0	1	1	0	1	2	0	0	2	0	0	5	0	1	1	2	0	1	0	2	0	0	2	2	0	0	0	0	0	0	0	0	18	0	0	1	0	0	0	0	0	0	0
Kordia algicida	0	0	0	0	0	0	0	0	0	0	1	0	0	0	0	0	0	0	0	0	0	0	0	0	0	0	0	0	0	11	0	0	0	0	0	0	0	0	0	0	0	0	0	0	0	0
Burkholderia unamae	0	0	0	0	1	0	0	0	0	2	3	0	0	0	1	0	16	19	16	2	1	5	26	5	15	7	8	0	0	3	1	1	0	1	0	2	0	0	16	1	0	1	3	1	3	1
Oceanicola granulosus	0	0	0	1	1	0	1	1	0	10	0	0	2	0	0	1	0	0	0	1	0	0	1	0	1	1	0	0	2	3	0	0	0	3	4	4	0	1	1	1	0	0	0	1	0	1
Intestinibacter bartlettii	0	0	24	1	6	0	3	0	0	0	0	1	0	0	0	0	0	89	0	6	0	0	4	0	0	4	1	2	1	0	5	0	0	16	3	9	0	0	0	0	0	1	0	0	11	0
Desulfovibrio magneticus	0	0	0	0	0	1	0	0	0	0	0	0	0	0	0	0	0	0	0	0	0	0	0	0	0	0	0	0	0	0	0	0	0	0	1	0	0	0	0	1	0	0	0	0	1	0
Nitrobacter hamburgensis X14	0	0	0	0	0	3	0	4	0	0	0	0	0	0	0	0	0	0	0	0	0	0	1	0	0	0	0	0	0	1	0	0	0	0	0	0	0	0	0	0	0	0	0	0	0	0
[Ruminococcus] lactaris ATCC 29176	0	0	83	0	0	0	0	0	0	462	0	0	0	0	20	0	0	30	0	0	0	0	0	0	0	0	0	0	0	0	1	0	6	0	1	23	0	0	0	0	0	0	0	0	0	0
Dethiosulfovibrio peptidovorans	0	0	0	0	0	0	0	0	0	0	0	0	0	0	0	0	0	0	0	0	0	0	0	0	0	0	0	0	0	0	0	0	0	0	0	1	0	0	0	0	0	0	0	0	0	0
Acidimicrobium ferrooxidans	0	0	0	0	0	0	0	0	0	3	0	0	0	0	0	0	0	0	0	0	0	0	0	0	0	0	0	0	0	0	0	0	0	0	4	0	0	0	0	1	0	0	0	0	0	0
Psychroflexus torquis	0	0	0	0	0	0	0	0	0	0	0	0	0	0	0	0	0	0	0	0	0	0	0	0	0	0	0	0	0	3	0	0	0	0	0	0	0	0	0	0	0	0	0	0	0	0
Burkholderia thailandensis	0	0	0	0	0	0	0	0	0	0	0	0	0	0	0	1	0	1	3	0	0	1	5	0	1	3	2	0	0	0	0	0	0	0	0	0	0	0	2	0	0	0	1	0	0	0
Gluconacetobacter diazotrophicus	2	0	0	0	0	0	0	2	0	0	0	3	0	0	6	0	0	1	0	0	1	0	0	1	0	0	0	0	0	0	2	0	0	0	0	6	1	1	0	0	0	0	0	0	0	2
Roseobacter litoralis	0	0	1	0	0	0	0	0	0	0	0	0	1	0	0	0	0	0	0	0	0	0	0	0	0	0	0	0	0	1	0	0	0	0	3	0	0	0	0	0	0	0	0	2	0	0
Gordonia bronchialis	0	0	0	0	0	0	2	0	0	0	0	0	0	0	0	0	0	0	0	0	0	1	1	0	0	0	0	0	3	0	0	0	0	0	0	1	0	0	0	0	0	0	0	0	0	0
Sanguibacter keddieii	0	0	0	0	2	6	0	1	0	4	2	0	3	0	13	1	0	2	0	0	0	0	6	0	2	1	0	0	0	3	6	1	0	0	0	2	0	1	1	0	0	1	6	2	0	0
Mitsuokella multacida	0	0	0	0	1	0	54	0	0	0	0	0	0	0	0	0	0	0	0	0	0	0	0	0	0	0	0	1	0	1	0	0	0	0	0	0	0	0	0	0	0	0	0	1	0	0
Corynebacterium urealyticum	0	0	0	0	0	0	0	0	2	0	0	0	0	0	0	0	0	0	0	0	0	0	0	0	0	0	0	0	0	0	0	0	0	0	0	0	0	0	0	0	0	0	0	0	0	0
Brachybacterium faecium	0	0	0	0	0	0	0	0	0	0	0	0	0	0	0	0	0	0	0	0	0	0	4	0	0	0	0	0	0	2	1	0	0	0	1	0	0	0	0	0	0	0	0	0	0	0
Meiothermus silvanus	0	0	0	0	0	0	0	0	1	0	0	0	0	0	0	0	0	0	0	0	0	0	0	0	0	0	0	0	0	0	2	0	0	0	1	0	1	0	0	0	0	0	0	0	0	0
Geodermatophilus obscurus	0	0	0	0	0	0	0	0	0	0	0	0	0	0	1	0	0	0	0	0	0	0	0	0	0	0	0	0	0	0	0	0	0	0	0	1	0	0	0	0	0	0	0	0	0	0
Desulfitobacterium hafniense	0	0	0	0	0	0	0	0	0	0	0	0	0	0	0	0	0	0	0	0	0	0	0	0	0	0	0	0	0	3	0	0	0	0	0	0	0	0	0	0	0	0	0	0	0	0
Nakamurella multipartita	0	0	0	2	0	0	0	0	0	1	1	0	2	0	60	0	0	0	0	0	0	1	2	0	0	0	1	0	25	3	0	0	0	0	0	1	0	0	0	0	0	0	0	0	0	0
Cupriavidus metallidurans	0	1	9	3	21	1	1	1	0	4	2	1	0	9	106	92	345	507	362	51	8	141	975	102	413	341	279	10	1	4	1	54	0	0	0	21	0	0	418	158	45	105	92	132	55	13
Hyphomicrobium facile subsp	0	1	0	0	0	5	3	0	0	1	0	1	18	0	0	0	0	0	0	0	0	0	0	0	2	9	0	0	0	0	0	0	2	3	4	0	0	7	1	0	0	0	0	0	0	0
Beutenbergia cavernae	0	0	0	0	0	1	1	0	0	0	0	0	0	0	0	0	0	0	0	0	0	0	0	0	0	0	0	0	0	1	0	0	0	0	0	0	0	0	0	0	0	0	0	0	0	0
Streptobacillus moniliformis	0	0	0	0	0	0	0	0	0	0	0	0	1	0	0	0	0	0	0	0	0	0	0	0	0	0	0	0	0	3	0	0	0	0	0	0	0	0	0	0	0	0	0	0	0	0
Oceanobacillus iheyensis	0	0	3	1	2	2	2	1	4	6	3	1	10	0	6	10	2	6	2	1	0	0	6	1	0	3	1	0	4	2	2	0	0	1	8	1	2	43	13	0	0	3	4	2	0	2
Geovibrio thiophilus	0	0	0	0	0	1	0	0	0	0	0	0	0	0	0	0	0	0	0	0	0	0	0	0	0	0	0	0	0	0	0	0	0	0	0	1	0	0	0	0	0	0	0	0	0	0
Collimonas fungivorans	0	0	0	0	0	0	0	0	0	0	0	0	0	0	0	0	0	0	0	0	0	0	2	0	0	0	0	0	0	0	0	0	0	0	0	0	0	0	0	0	0	0	0	0	0	0
Pseudomonas thermotolerans	0	0	0	0	0	1	0	0	0	1	0	0	32	0	0	0	0	30	0	0	2	0	1	0	1	4	0	0	2	2	0	0	0	0	0	14	0	0	0	0	0	0	0	0	0	0
Pannonibacter phragmitetus	0	0	1	0	0	0	5	6	0	44	2	0	11	0	0	0	0	0	0	0	0	0	1	0	0	1	0	0	420	0	20	0	0	12	1	0	0	0	0	0	0	1	1	0	0	0
Sphingopyxis witflariensis	0	0	4	1	1	1	1	30	0	0	0	1	0	0	5	0	0	0	1	0	2	0	8	0	0	1	0	1	2	2	0	4	1	1	1	1	0	2	1	7	0	0	4	2	1	0
Corynebacterium sphenisci	0	0	0	0	0	0	0	0	0	0	0	0	1	0	0	0	0	0	0	0	0	0	0	0	0	0	0	0	0	0	0	0	0	0	0	0	0	0	0	0	0	0	0	0	0	0
Brevibacterium sanguinis	0	3	0	0	0	0	3	0	0	11	4	0	10	0	30	0	0	3	8	0	0	1	19	0	2	11	0	0	430	0	10	0	0	1	50	0	0	6	0	0	0	0	0	0	0	0
Helicobacter pametensis	0	0	0	0	0	1	3	0	0	0	0	0	0	0	0	0	0	11	0	0	0	0	0	0	0	0	0	0	0	0	0	0	0	0	0	0	0	1	0	0	0	0	0	0	0	0
Syntrophobacter wolinii	0	0	0	0	0	0	0	0	0	0	0	0	0	0	0	0	0	0	0	0	0	0	1	0	0	0	0	0	1	0	0	0	0	0	0	0	0	0	0	0	0	0	0	0	0	0
Kineosporia rhamnosa	0	0	0	0	1	0	0	0	0	3	0	1	0	0	1	1	0	0	0	0	0	1	2	0	0	0	0	0	0	2	1	0	0	0	1	0	0	1	0	0	0	0	0	0	0	1
Microbacterium halophilum	0	0	0	0	0	0	0	0	1	1	0	0	0	0	1	0	0	0	0	0	0	0	0	0	0	0	0	0	0	1	0	0	0	0	0	0	0	0	0	0	0	0	0	0	0	0
Microbispora corallina	0	0	0	0	0	0	0	0	0	0	0	0	0	0	0	0	0	0	0	0	0	0	0	0	0	0	0	0	0	0	0	0	0	0	0	1	0	0	0	0	0	0	0	0	0	0
Mogibacterium pumilum	0	0	0	0	0	0	0	0	0	0	0	0	0	0	0	0	0	0	0	0	0	0	0	0	0	0	0	0	0	0	0	0	0	0	6	1	0	0	0	0	0	0	0	0	0	0
Clostridium hiranonis	0	1	1	0	0	1	1	0	0	1	0	0	8	0	1	0	0	0	0	0	0	0	2	0	0	0	0	0	0	0	0	0	0	0	0	0	0	9	0	0	0	1	0	0	0	1
Embleya scabrispora	0	0	0	0	0	0	0	0	0	0	0	0	0	0	0	0	0	0	0	0	0	0	1	0	0	0	0	0	0	0	0	0	0	0	0	0	0	0	0	0	0	0	0	0	0	0
Acetobacter orleanensis	0	0	0	0	0	0	0	0	0	0	0	0	0	0	0	0	0	0	0	0	0	0	0	0	0	0	0	0	0	0	0	0	0	0	0	0	0	0	0	0	0	1	0	0	0	0
Acetobacter indonesiensis	0	0	0	0	0	0	0	0	0	0	0	0	0	0	0	0	0	0	0	0	0	0	0	0	0	0	0	0	0	0	1	0	0	0	2	0	0	0	0	0	0	0	0	0	0	0
Lactobacillus algidus	0	0	0	0	0	2	1	0	2	2	1	0	7	0	2	3	0	1	1	0	0	0	0	0	1	0	1	0	4	4	4	1	0	0	5	1	0	1	1	0	0	2	0	0	0	1
Pseudomonas psychrophila	1	1	0	1	26	2	0	0	0	0	7	7	24	0	1	0	0	1	0	0	0	0	0	1	10	0	0	0	1	0	14	0	0	2	1	3	0	7	11	0	0	2	0	0	0	0
Bacillus akibai	0	1	0	0	79	0	0	0	0	1	0	0	1	0	1	447	0	101	0	0	2	0	168	0	1	81	0	0	2	0	0	0	1	0	62	7	1	0	0	0	0	0	1	0	0	1
Sphingobium amiense	2	1	384	21	93	50	0	573	1	0	7	6	4	0	11	27	2	1	0	0	0	0	11	1	30	9	0	1	0	984	75	0	54	40	4	34	0	5	0	13	0	0	10	2	0	0
Lactobacillus equi	0	0	0	0	0	0	0	0	0	0	0	0	0	0	0	0	0	0	0	0	0	0	0	0	0	0	0	0	0	1	4	0	0	0	0	0	0	0	0	0	0	1	0	0	0	0
Bacillus funiculus	0	0	5	0	7	1	1	2	4	7	1	2	6	0	24	48	3	1	1	1	26	0	5	2	0	4	0	2	26	8	2	0	1	0	62	2	1	7	3	2	0	5	4	0	0	0
Sphingomonas melonis	2	2	182	0	50	0	5	73	43	17	6	163	2	0	19	140	4	32	12	2	4	2	90	1	28	13	3	8	14	41	12	11	12	85	112	135	5	24	5	7	9	6	1	8	2	2
Rarobacter incanus	0	0	0	0	0	0	0	0	0	0	0	0	0	0	0	0	0	0	0	0	0	0	0	0	1	0	0	0	0	0	0	0	0	0	0	0	0	0	0	0	0	0	0	0	0	0
Rhodococcus tukisamuensis	0	0	0	0	0	0	0	0	0	0	0	0	0	0	0	0	0	0	0	0	0	0	0	0	0	0	0	0	0	0	0	0	0	0	0	0	0	0	1	0	0	0	0	0	0	0
Novosphingobium tardaugens	0	1	2	0	117	0	0	66	0	7	2	0	0	0	0	3	0	37	0	0	0	0	13	5	0	15	2	0	3	151	0	9	0	9	10	14	0	4	0	2	0	4	0	3	0	0
Tistrella mobilis	0	0	11	0	60	0	2	3	0	2	1	0	0	0	1	0	1	2	0	4	2	0	0	0	0	1	0	0	3	0	0	1	0	0	0	0	5	0	2	0	0	0	0	0	0	0
Brevundimonas nasdae	33	116	7983	1745	1692	202	1011	11423	245	4559	559	1023	503	7	2494	3850	176	2691	113	54	461	764	4771	193	1309	2063	698	53	2565	3061	353	311	413	1645	1477	2642	165	1111	706	446	88	253	818	1589	137	171
Sphingomonas yabuuchiae	1	5	98	0	76	4	6	51	5	8	39	2172	29	0	661	2022	0	171	57	0	35	0	679	11	53	53	21	3	126	28	4	2	0	39	24	96	12	1	6	99	3	33	104	3	86	4
Rheinheimera pacifica	7	1	0	1	1	3	0	0	1	0	0	0	0	0	0	0	0	1	0	0	0	0	0	0	0	3	0	1	2	1	0	0	0	0	0	22	0	0	0	0	0	0	1	0	0	0
Chitinophaga japonensis	0	0	0	0	1	0	0	0	0	0	0	0	0	0	0	0	0	0	0	0	0	0	0	0	0	1	0	0	6	0	0	0	0	0	0	0	0	0	0	0	0	1	0	0	0	0
Marinithermus hydrothermalis	0	0	0	0	0	0	0	0	0	0	0	0	0	0	0	0	0	0	0	0	0	0	0	0	0	0	0	0	0	1	0	0	0	0	0	0	0	0	0	0	0	0	0	0	0	0
Rhodopseudomonas rhenobacensis	0	0	0	0	0	1	0	9	0	0	0	0	0	0	0	0	1	0	1	0	0	0	1	0	0	0	0	0	0	1	0	0	0	0	0	1	0	0	1	1	0	1	0	0	2	0
Paraliobacillus ryukyuensis	0	0	0	0	0	0	0	0	0	0	0	0	0	0	0	5	0	1	0	0	0	0	0	0	0	0	0	0	0	0	1	0	0	0	0	0	0	0	0	0	0	0	0	0	0	0
Balnearium lithotrophicum	0	0	0	0	0	1	0	0	0	0	0	0	0	0	0	0	0	0	0	0	0	0	0	0	0	0	0	0	0	0	0	0	0	0	0	0	0	0	0	0	0	0	0	0	0	0
Micromonospora eburnea	0	0	0	0	0	0	0	0	0	0	0	0	0	0	1	0	0	0	0	0	0	0	1	0	0	0	0	0	0	0	0	0	0	0	0	0	0	0	0	0	0	0	0	0	0	0
Cerasibacillus quisquiliarum	0	0	1	0	1	0	0	1	0	0	0	0	0	0	2	7	0	1	0	0	0	0	2	1	0	0	0	0	0	0	0	0	0	0	1	1	0	0	0	0	0	0	2	0	0	1
Nocardia shimofusensis	0	0	0	0	0	0	0	1	0	0	0	1	0	0	0	0	1	5	1	0	0	1	32	1	3	8	4	1	0	0	1	10	0	0	1	2	0	15	2	0	0	0	0	0	0	0
Nocardia araoensis	0	0	0	0	0	0	0	0	0	0	0	0	0	0	0	0	0	1	0	0	0	0	0	1	0	0	1	0	0	0	0	0	0	0	0	0	0	0	0	0	0	0	0	0	0	0
Nocardia pneumoniae	0	0	0	0	0	0	0	0	0	2	0	0	0	0	0	0	0	0	0	0	0	0	1	0	0	0	0	0	0	0	0	0	0	0	0	0	0	0	0	0	0	0	0	0	0	0
Nocardia arthritidis	0	0	0	0	2	0	12	0	0	11	0	0	27	0	1	0	10	28	5	1	0	12	128	7	12	2	15	2	1	2	0	0	0	1	1	0	0	2	9	1	0	0	0	0	0	0
Curvibacter gracilis	0	1	8	6	16	7	4	128	7	16	2	7	7	0	11	4	92	71	22	26	1	71	21	5	169	31	6	6	28	9	2	4	2	0	34	18	3	9	9	243	0	9	18	15	62	0
Herbaspirillum huttiense subsp	0	0	2	0	0	0	0	2	0	0	1	1	1	0	7	6	3	5	1	1	0	0	9	1	2	0	2	0	1	1	0	0	0	0	0	80	0	0	2	1	0	1	2	1	0	0
Aneurinibacillus danicus	0	0	0	0	0	0	0	0	0	0	0	0	0	0	0	1	0	0	0	0	0	0	0	0	0	0	0	0	1	0	0	0	0	0	0	0	0	0	0	1	0	0	0	0	0	0
Lactobacillus satsumensis	0	0	0	0	0	1	0	0	0	1	0	0	1	0	0	1	0	0	0	0	0	0	0	0	0	0	0	0	1	1	2	0	0	0	1	0	0	0	0	0	0	2	1	0	0	0
Micromonospora auratinigra	0	0	0	0	0	0	0	0	0	0	0	0	0	0	0	0	0	0	0	0	0	1	1	0	0	0	0	0	0	0	0	0	0	0	2	0	0	0	0	0	0	0	0	0	0	0
Rhizobium yanglingense	0	0	0	0	3	0	0	0	0	0	0	0	0	0	0	0	0	0	0	0	0	0	0	0	0	0	0	0	0	0	0	0	0	0	0	0	0	0	0	0	0	0	0	0	0	0
Streptococcus mitis	93	125	676	168	62	285	1625	1165	5922	8828	3847	799	10041	82	2280	2198	198	865	403	351	1066	236	465	91	2340	221	785	295	5166	134	11306	746	412	119	3105	2138	41	2986	1520	7477	30	92	345	2276	348	180
Streptococcus pneumoniae	16	53	141	121	95	33	221	583	2232	2770	1403	91	3196	0	307	877	60	244	124	93	226	190	82	40	754	62	28	64	1998	12	3428	185	66	24	613	891	6	605	488	351	10	28	54	100	141	45
Streptococcus gordonii	10	31	429	2	33	145	21	162	2845	1205	639	176	2074	0	1279	658	129	100	173	55	149	4	109	15	85	106	205	69	1347	1386	658	129	16	151	581	129	2	1757	25	1954	4	16	57	3305	153	161
Staphylococcus succinus	0	8	45	6	327	43	31	51	47	250	58	34	165	0	108	74	27	88	57	10	107	33	257	46	24	123	58	16	100	216	141	19	6	35	175	39	6	160	98	132	1	29	43	64	35	15
Moraxella bovis	0	0	2	2	3	2	1	5	0	2	2	1	1	0	2	8	0	3	6	0	0	3	5	0	1	1	1	0	5	3	2	1	0	0	2	1	0	0	0	0	1	0	0	1	0	0
Moraxella catarrhalis	0	0	4	1	4	1	0	4	0	15	18	4	195	0	10	8	0	9	0	0	0	2	6	0	4	4	0	0	2	13	13	2	0	1	6	4	0	0	2	2	0	2	0	1	0	1
Moraxella ovis	0	0	1	1	1	0	0	4	1	1	0	0	2	0	1	1	0	0	0	0	0	0	2	0	1	1	0	0	0	2	1	1	0	2	1	0	0	0	0	0	0	0	1	1	0	0
Moraxella caviae	1	5	2	13	7	2	0	7	0	9	1	4	2	0	13	14	0	6	1	0	0	1	9	0	0	7	3	0	10	8	4	3	5	1	4	9	1	1	2	2	0	0	0	8	0	0
Kluyvera ascorbata	0	0	0	0	0	0	1	0	1	0	0	1	38	0	0	0	0	0	0	0	0	0	4	0	0	2	0	8	0	0	0	0	0	1	13	0	0	1	0	0	0	0	0	0	0	0
Azovibrio restrictus	0	0	0	0	0	0	0	1	0	30	0	1	0	0	0	0	0	0	0	0	0	1	1	0	1	6	0	0	0	0	0	0	1	0	0	2	0	1	0	2	0	2	0	0	0	0
Granulicatella elegans	5	10	82	89	17	152	36	146	307	1650	725	428	1323	0	118	152	59	93	300	89	59	67	102	21	226	98	58	52	702	61	507	273	26	30	811	176	213	672	251	186	0	55	741	637	88	37
Syntrophomonas sapovorans	0	0	0	0	0	0	0	0	0	1	0	0	0	0	0	0	0	0	0	0	0	0	0	0	0	0	0	0	0	0	0	0	0	0	0	0	0	0	0	0	0	0	0	0	0	0
Citrobacter rodentium	0	0	0	0	0	0	0	0	1	4	0	1	3	0	2	0	0	2	1	0	1	0	5	0	3	2	1	0	1	0	1	0	0	0	0	0	0	1	0	0	0	0	1	4	0	0
Citrobacter sedlakii	1	0	0	0	5	0	0	2	2	93	0	0	8	0	4	0	0	2	0	0	0	2	6	1	0	3	3	0	3	0	2	0	0	0	0	1	0	4	0	0	0	0	2	16	0	0
Citrobacter braakii	2	9	0	0	1	4	1	92	26	200	44	242	74	0	9	1	0	1	2	3	2	1	82	3	6	46	7	55	65	3	100	2	2	5	10	4	0	9	48	1	0	0	12	18	0	3
Citrobacter murliniae	5	8	15	3	3	4	0	70	46	399	174	400	32	50	716	210	0	28	94	3	2	141	887	171	885	714	992	108	53	77	1379	191	22	24	38	19	0	40	639	825	185	134	268	492	109	205
Acholeplasma vituli	0	0	0	0	0	0	0	0	0	0	0	0	0	0	0	0	0	0	0	0	0	0	0	0	0	0	0	0	0	0	0	0	0	0	0	0	0	0	0	0	0	0	0	1	0	0
Lewinella nigricans	0	0	0	0	0	0	0	0	0	0	0	0	0	0	0	0	0	0	0	0	0	0	1	0	0	0	0	0	0	0	1	0	0	0	0	0	0	0	0	0	0	0	0	0	0	0
Waddlia chondrophila WSU 86-1044	0	0	0	0	0	0	0	0	0	0	0	0	0	0	0	0	0	0	0	0	0	0	0	0	0	0	0	0	0	0	0	0	0	0	0	0	3	0	0	0	0	0	0	0	0	0
Campylobacter lanienae	0	0	0	0	0	0	0	0	0	0	0	0	0	0	0	0	0	0	0	0	0	0	0	0	0	0	0	0	0	0	0	0	1	0	0	0	0	0	0	0	0	0	0	0	0	1
Nocardia cerradoensis	0	0	0	0	0	0	0	0	0	0	0	0	0	0	0	0	1	2	0	1	0	2	4	0	0	0	1	0	0	0	0	0	0	0	0	0	0	0	2	0	0	0	0	0	0	0
Enterococcus pseudoavium	0	4	0	0	4	0	0	0	0	10	1	0	2	0	0	0	0	0	0	0	0	2	0	0	0	0	1	2	5	1	6	0	0	7	3	1	0	1	0	1	0	1	1	1	0	0
Pseudomonas veronii	0	0	2	1	0	50	2	3	0	0	0	0	0	0	74	1	2	7	3	0	0	0	1	1	2	1	2	0	9	1	4	3	0	0	3	2	0	4	10	2	0	0	2	1	2	0
Geobacillus caldoxylosilyticus	0	0	0	0	1	0	0	0	0	0	0	0	0	0	0	3	0	0	0	0	0	0	0	0	0	1	0	0	0	0	0	0	0	0	0	0	0	0	0	0	0	0	0	1	0	0
Bacillus siralis	0	0	0	0	0	1	0	0	0	0	0	0	0	0	0	3	0	1	0	0	0	0	0	0	0	0	0	0	1	0	3	0	0	0	2	0	0	0	0	0	0	0	0	0	0	0
Pseudaminobacter salicylatoxidans	0	1	0	2	0	0	2	9	11	8	0	0	0	0	0	0	0	2	0	0	0	0	14	0	1	2	0	0	4	9	20	4	0	3	1	3	0	2	2	0	0	4	0	0	0	1
Giesbergeria sinuosa	0	0	0	0	2	1	0	3	0	0	0	0	0	0	4	4	1	3	1	0	0	1	1	0	4	9	0	0	0	1	0	1	0	0	0	16	1	0	2	1	0	0	0	1	0	0
Simplicispira psychrophila	2	0	2	0	2	2	0	6	0	0	1	8	0	0	1	2	4	4	2	0	0	0	3	0	3	13	3	6	0	2	0	0	1	0	1	20	0	0	3	0	0	0	2	0	0	0
Curvibacter delicatus	0	0	3	0	5	1	0	19	2	21	1	4	3	0	17	2	18	25	14	1	0	2	24	2	11	8	4	2	1	0	4	0	0	0	2	39	0	2	9	10	0	2	20	0	2	0
Acidovorax delafieldii	11	15	0	25	477	1140	12	2645	1	1	68	6	424	1	70	25	37	26	0	0	2	0	173	0	25	138	2	25	0	24	0	1	14	8	93	34	1	1	35	0	0	0	298	125	13	0
Acidovorax temperans	197	374	106	321	2543	929	68	3846	89	1145	342	23	1318	3	17294	5207	2259	3350	5	23	793	75	1425	42	7450	33059	1618	89	7	13585	0	77	1169	681	41	4556	19	148	114	2	16	127	1849	195	41	12
Hydrogenophaga taeniospiralis	0	0	1	0	0	2	0	4	0	4	0	2	0	0	3	0	2	2	0	0	0	0	3	0	0	4	0	0	0	0	1	0	2	0	1	65	0	1	2	0	0	0	0	0	0	0
Hydrogenophaga pseudoflava	1	0	0	1	1	2	0	4	0	13	0	0	0	0	9	3	0	2	1	0	2	1	2	1	0	6	0	3	8	2	0	1	5	1	4	33	0	3	0	2	1	0	1	1	0	0
Hydrogenophaga flava	8	1	2	0	1	12	1	10	0	4	1	3	1	0	12	9	0	3	1	0	1	0	10	0	3	8	1	1	6	7	1	1	0	1	28	50	1	44	3	1	0	0	22	4	2	1
Comamonas terrigena	2565	20	176	14	70	167	1	260	0	129	46	18	38	1	1653	2191	259	374	11	10	478	125	169	7	117	875	138	8	22	35	0	1156	10	7	404	7852	227	468	10	19	2	63	8	5	2	238
Heliorestis daurensis	0	0	0	0	0	1	0	0	0	1	0	0	3	0	0	0	0	0	0	0	0	0	0	0	0	0	0	0	0	0	0	0	0	0	0	0	0	0	0	0	0	0	0	0	0	0
Pseudoalteromonas elyakovii	1	0	0	0	0	0	0	18	0	10	0	0	0	0	0	0	0	0	0	0	0	0	0	0	0	0	0	0	0	0	0	0	0	0	0	0	0	0	2	0	0	0	1	0	1	0
Bacteriovorax litoralis	0	0	0	0	0	0	0	0	0	0	0	0	0	0	0	0	0	0	0	0	0	0	0	0	0	0	0	0	0	0	0	0	0	0	0	0	0	0	0	0	0	0	0	1	0	0
Lactobacillus salivarius	0	0	0	0	3	0	66	0	2	0	0	1	2	0	2	2	0	1	4	16	1	28	0	0	1	1	3	11	3	3	10	3	7	9	2	4	1	4	1	2	1	2	1	47	0	0
Clostridium algidixylanolyticum	0	0	0	0	2	1	0	0	0	41	0	0	0	0	15	0	0	0	0	1	0	0	0	0	0	0	5	0	82	3	0	0	3	0	0	5	0	1	0	0	0	2	0	0	0	0
Ruegeria pomeroyi	0	0	1	1	2	0	0	2	3	19	0	0	1	0	4	3	0	3	1	0	0	1	5	0	1	2	0	0	4	2	3	0	0	0	10	0	0	4	3	1	0	0	0	0	0	0
Desulfofrigus fragile	0	0	0	0	1	0	0	1	0	0	1	0	0	0	0	0	0	0	0	1	0	0	0	0	0	0	0	0	0	0	0	0	0	0	0	0	0	0	0	0	0	0	0	0	0	0
Gordonia desulfuricans	0	0	0	0	0	0	0	1	0	1	0	0	0	0	3	0	0	0	0	0	0	0	0	0	0	0	0	0	3	0	0	0	0	0	0	0	0	0	0	0	0	0	0	0	0	0
Gordonia amicalis	0	0	0	0	0	0	0	0	0	0	0	0	0	0	1	0	0	0	0	0	0	0	0	0	0	0	0	0	0	0	0	0	0	0	0	0	0	0	0	0	0	0	0	0	0	0
Streptococcus intermedius	0	5	14	1	0	2	30	22	51	294	129	32	1008	0	23	28	6	88	7	2	10	1	2	1	3	6	5	14	42	177	31	12	2	4	42	8	1	203	17	261	0	0	6	53	15	7
Actinosynnema pretiosum	0	0	0	0	0	0	0	0	0	1	0	0	2	0	0	1	0	0	0	0	1	0	1	0	0	1	0	0	0	0	0	0	0	0	0	0	0	0	0	0	0	0	0	0	0	0
Lentzea aerocolonigenes	0	0	0	0	0	0	0	0	0	0	0	0	0	0	0	0	0	0	0	0	0	0	0	0	0	0	0	0	0	0	0	0	0	0	1	0	0	0	0	0	0	0	0	0	0	0
Clostridium xylanovorans	0	0	0	0	0	0	0	2	0	0	30	1	0	0	0	0	0	84	7	0	2	0	0	0	0	0	0	0	4	0	0	0	0	0	0	0	0	0	0	0	0	0	0	0	0	0
Erythrobacter citreus	0	0	1	0	72	0	0	0	3	1	0	0	0	0	0	96	0	1	0	0	5	2	18	0	0	1	11	1	1	5	3	3	0	9	12	8	0	0	48	1	0	4	0	1	4	1
Legionella gresilensis	0	0	0	0	0	9	0	0	0	0	0	0	1	0	0	0	0	0	0	0	0	0	0	0	0	0	0	0	0	0	0	0	0	1	0	0	0	0	0	0	0	0	0	0	0	0
Thioalkalivibrio denitrificans	0	0	0	0	0	0	0	0	0	0	0	0	0	0	0	0	0	0	0	0	0	0	0	0	1	0	0	0	0	2	0	0	0	0	0	0	0	0	4	0	0	0	0	0	0	0
Enterococcus avium	0	2	4	1	30	3	2	2	6	18	4	2	24	0	28	21	6	8	7	0	4	3	5	1	3	24	3	6	34	10	117	6	1	247	14	15	6	12	8	5	1	6	23	10	2	1
Pandoraea apista	0	0	0	0	0	0	0	0	0	4	0	0	0	0	5	3	3	6	4	0	1	2	11	0	2	4	3	0	0	0	0	1	0	0	0	1	0	0	4	0	0	2	0	1	1	0
Pandoraea pulmonicola	0	1	1	3	2	4	1	0	0	1	0	3	0	0	8	10	2	10	12	2	2	4	28	1	18	21	14	0	1	2	0	2	0	0	2	2	0	1	3	3	1	2	0	3	2	1
Pandoraea sputorum	0	0	0	0	0	0	0	0	0	1	0	0	0	0	2	1	1	1	4	0	0	0	3	0	2	1	0	0	0	1	0	0	0	0	0	1	0	0	1	0	0	1	0	0	1	0
Orenia sivashensis	0	0	0	0	0	0	0	0	0	0	0	0	0	0	0	0	0	0	0	0	0	0	0	0	0	0	0	0	0	0	0	0	0	0	0	0	1	0	0	0	0	0	0	0	0	0
Rathayibacter caricis	0	0	0	0	0	1	0	0	0	0	0	1	0	0	0	2	0	0	0	0	0	0	1	0	0	0	0	0	0	1	0	0	0	0	0	0	0	0	0	0	0	0	0	0	0	0
Desulfacinum hydrothermale	0	0	0	0	0	0	0	0	0	0	0	0	2	0	0	0	0	0	0	0	0	0	0	0	0	0	0	0	0	1	0	0	0	0	0	0	0	0	2	0	0	0	0	0	0	0
Catelliglobosispora koreensis	0	0	0	0	0	0	0	0	0	0	0	0	0	0	0	0	0	0	0	0	0	0	1	0	0	0	0	0	0	0	0	0	0	0	0	0	0	0	0	0	0	0	0	0	0	0
Cupriavidus necator	19	1	52	14	342	5	2	2	0	50	8	20	143	33	345	328	1207	1838	1418	256	42	546	3511	358	1479	1157	1036	27	8	13	1	190	1	0	1	40	0	2	1481	499	149	408	329	448	175	59
Bradyrhizobium yuanmingense	0	0	0	0	0	0	0	0	0	1	0	0	0	0	0	0	0	5	0	0	0	1	0	0	0	0	0	0	0	0	0	0	0	0	0	0	0	0	0	1	0	0	2	0	0	0
Leptotrichia trevisanii	0	1	0	0	0	0	0	0	0	0	0	0	48	0	0	0	0	9	0	0	0	0	47	0	0	0	0	0	19	730	275	0	1	0	5	0	0	71	0	0	0	1	0	3	0	1
Sulfurospirillum halorespirans	0	0	0	0	0	0	0	0	0	0	0	0	0	0	0	0	0	0	0	0	0	0	0	0	0	0	0	0	0	0	0	0	0	2	0	0	0	0	0	0	0	0	0	0	0	0
Bulleidia extructa	0	0	0	0	0	0	0	0	0	0	0	0	0	0	0	0	0	0	0	0	0	0	0	0	0	0	0	0	0	0	1	0	0	0	0	0	3	0	0	0	0	0	0	0	0	0
Amycolatopsis sacchari	0	0	0	0	0	0	0	0	0	0	0	0	0	0	0	0	0	0	0	0	0	0	0	0	0	0	0	0	0	0	1	0	0	0	0	0	0	0	0	0	0	0	0	0	0	0
Geobacter thiogenes	0	0	0	0	0	2	0	0	0	11	0	0	0	0	0	0	0	2	0	0	0	0	0	0	0	0	0	0	0	0	0	0	0	0	1	1	0	0	0	0	0	0	0	0	0	0
Acidipropionibacterium microaerophilum	0	0	0	0	0	1	1	0	2	1	0	0	2	0	0	0	0	0	0	0	0	1	0	0	1	2	2	0	22	11	3	0	0	0	1	1	0	0	0	0	0	1	0	0	0	2
Desulforegula conservatrix	0	0	0	0	0	2	0	0	6	0	0	0	0	0	0	0	0	0	0	0	0	0	3	0	0	0	1	0	0	1	0	0	0	0	0	0	1	1	0	0	0	0	0	1	0	0
Heliorestis baculata	0	0	0	0	1	1	0	0	0	1	0	0	0	0	1	0	0	0	0	0	0	0	0	0	0	0	0	0	0	0	0	0	0	0	2	1	0	0	0	0	0	1	0	0	0	0
Klebsiella singaporensis	0	0	0	0	0	0	0	0	0	0	0	0	1	0	1	1	0	1	1	0	0	0	3	0	0	0	0	0	0	0	1	0	0	0	0	0	0	0	2	0	0	0	0	0	0	1
Paracoccus kondratievae	0	1	4	1	0	0	7	14	2	38	1	1	2	0	23	9	0	8	0	0	2	2	10	0	1	3	0	0	7	13	12	0	1	1	17	6	0	9	7	0	0	2	1	1	0	0
Clostridium scindens	0	0	0	0	0	0	6	0	0	0	0	0	1	0	3	0	0	0	0	0	0	0	0	0	0	0	0	0	0	0	0	0	0	0	0	0	0	0	0	0	0	0	0	0	0	0
Samsonia erythrinae	0	0	0	0	0	0	0	0	0	0	0	0	0	0	0	0	0	0	0	0	0	0	0	0	0	0	2	0	0	0	0	0	0	0	0	0	0	0	0	1	0	0	0	1	0	0
Bosea minatitlanensis	2	2	16	4	51	90	2	58	19	182	0	2	5	0	188	12	20	19	0	3	2	0	14	3	12	1	22	2	415	95	9	6	3	7	17	13	0	26	23	1	0	1	0	4	0	2
Marinospirillum alkaliphilum	0	0	1	2	0	0	0	2	0	1	0	1	0	0	0	0	0	0	0	0	1	0	0	0	2	0	0	2	0	0	0	0	0	11	0	0	0	0	1	0	0	0	0	0	0	0
Nocardia fluminea	0	0	0	0	0	0	0	0	0	0	0	0	0	0	0	0	0	0	0	0	0	0	1	0	0	1	1	0	0	0	0	0	0	0	0	0	0	0	0	0	0	0	0	0	0	0
Zymomonas mobilis	0	0	0	0	0	0	0	0	0	0	0	0	0	0	0	1	0	0	0	0	0	0	0	0	0	0	0	0	0	0	0	0	0	0	0	0	0	0	0	0	0	0	0	0	0	0
Zymomonas mobilis subsp	0	0	0	0	0	0	0	1	0	0	0	0	0	0	0	0	0	0	0	0	0	0	0	0	0	2	0	0	0	0	0	0	1	1	0	0	2	0	1	0	0	0	0	1	0	0
Enterococcus moraviensis	0	0	0	0	1	0	0	1	0	0	0	0	3	0	1	0	0	0	0	0	0	0	3	0	0	0	0	0	2	0	0	0	0	0	0	0	0	0	0	0	0	0	0	0	0	0
Enterococcus haemoperoxidus	0	0	0	0	3	0	0	3	2	3	0	0	3	0	2	1	0	0	0	0	1	0	1	0	0	0	0	0	2	1	0	0	0	0	1	1	0	1	0	1	0	0	0	0	1	0
Selenomonas noxia	2	0	0	0	0	0	0	0	0	170	0	0	37	0	0	0	0	1	0	0	0	2	0	0	0	0	9	0	188	0	0	0	1	0	0	0	0	71	0	0	0	0	0	0	0	0
Selenomonas infelix	0	0	0	0	0	0	0	0	0	212	6	8	51	0	0	0	0	0	0	0	0	30	0	0	4	0	456	2	2527	57	0	51	0	1	17	7	0	10	0	0	0	0	0	0	0	0
Bosea eneae	0	0	2	0	2	9	4	21	5	17	0	4	0	0	5	1	2	1	0	1	2	0	2	1	6	1	0	2	8	14	0	3	1	0	4	3	0	0	5	0	0	0	0	4	0	7
Bosea vestrisii	1	5	131	2	87	342	181	1005	2	1200	2	6	25	0	97	122	163	92	35	5	163	38	102	13	112	86	1	13	171	936	63	48	12	52	197	167	0	17	208	1	0	24	160	43	0	5
Cupriavidus taiwanensis	0	0	0	0	1	0	0	0	0	1	0	2	0	0	2	3	8	23	14	4	1	2	41	3	22	14	14	0	0	0	0	2	0	0	0	2	0	0	13	7	1	4	6	9	5	0
Pseudomonas indica	5	0	0	0	0	0	4	0	0	2	0	0	0	0	3	0	0	0	0	0	0	0	0	0	0	1	0	0	4	0	6	0	0	1	0	2	1	0	0	0	0	0	0	0	0	0
Kluyvera intermedia	0	0	0	0	0	0	1	7	1	1	0	30	83	0	3	2	0	0	0	2	0	2	15	1	2	0	0	10	3	0	2	0	0	0	0	0	0	0	3	1	0	1	0	1	0	1
Kluyvera cryocrescens	0	0	0	0	0	0	0	2	0	3	4	0	4	0	2	0	0	0	0	0	0	0	2	1	1	0	1	2	0	0	0	0	0	0	3	0	0	0	8	0	0	1	0	1	0	0
Selenihalanaerobacter shriftii	0	0	0	0	0	0	0	3	0	0	0	0	0	0	0	0	0	0	0	0	0	0	0	0	0	0	0	0	0	0	0	0	0	0	0	0	0	1	0	0	0	0	0	0	0	0
Lactobacillus ingluviei	0	0	0	0	0	0	0	0	0	1	0	25	0	0	0	0	0	0	0	0	0	0	0	0	0	0	0	1	0	1	0	0	0	0	1	0	0	0	0	0	0	0	0	0	0	0
Anaeroglobus geminatus	0	0	6	0	0	0	0	0	0	0	0	0	0	0	4	0	0	0	0	0	0	0	0	0	0	0	0	0	0	0	0	0	0	0	30	0	0	0	0	0	0	0	0	0	0	0
Thermaerobacter subterraneus	0	0	5	0	2	0	0	1	0	1	0	1	1	0	2	0	0	1	0	0	0	0	1	0	0	0	0	0	35	88	0	0	0	0	0	0	0	0	0	0	0	0	0	0	0	0
Chryseobacterium koreense	0	0	0	0	0	0	0	0	0	0	0	0	0	0	10	0	0	0	0	1	0	0	0	0	0	0	0	0	0	9	0	0	1	0	6	0	0	1	7	0	0	1	0	0	0	0
Turicibacter sanguinis	0	0	0	0	0	0	0	0	0	0	0	0	0	0	0	0	0	0	0	0	0	0	0	0	0	0	0	0	0	0	0	0	0	0	0	0	0	1	0	0	0	0	0	0	0	0
Paenibacillus naphthalenovorans	0	0	0	0	0	0	0	0	1	0	1	0	0	0	0	1	0	0	0	0	0	0	0	0	0	0	0	0	0	0	0	0	0	0	0	0	0	1	0	0	0	0	0	0	0	0
Leptospirillum ferriphilum	0	0	0	0	0	0	0	0	0	1	0	0	0	0	0	0	0	0	0	0	0	0	0	0	0	0	0	0	0	21	0	1	0	0	0	0	0	0	0	0	0	0	0	0	0	0
Psychromonas arctica	0	0	0	0	0	0	0	0	87	0	0	0	0	0	0	0	0	0	0	0	0	0	0	0	0	0	0	0	0	0	0	0	0	0	0	0	0	0	0	0	0	0	0	0	0	0
Gordonia sinesedis	0	0	0	0	0	0	0	0	0	1	0	0	0	0	0	0	0	0	0	0	0	1	1	0	0	0	0	0	2	0	0	0	0	0	0	0	0	0	0	0	0	0	0	0	0	0
Methylophaga alcalica	0	0	0	0	0	0	0	0	0	0	0	0	0	0	1	0	0	0	0	0	0	0	0	0	0	0	0	0	1	0	0	0	0	0	0	0	0	0	0	0	0	0	0	0	0	0
Streptomyces beijiangensis	0	0	0	0	0	0	0	0	0	0	0	0	0	0	0	0	0	0	0	0	0	0	1	0	0	0	0	0	0	0	0	0	0	0	0	0	0	0	0	0	0	0	0	0	0	0
Pseudomonas mediterranea	0	0	0	0	0	0	1	0	0	0	0	0	1	0	0	0	0	1	0	0	0	0	3	0	0	0	0	0	0	0	0	0	0	0	1	2	0	0	1	0	0	0	0	0	0	0
Shuttleworthia satelles	0	0	1	0	0	0	0	0	0	0	0	0	0	0	0	0	0	0	0	0	0	0	0	0	0	0	0	0	2	2	0	0	0	0	0	0	0	0	0	0	0	0	0	0	0	3
Xylanimonas cellulosilytica	0	0	0	0	0	1	0	0	0	0	0	0	1	0	1	0	0	0	1	0	0	0	4	0	0	0	0	0	0	0	0	0	0	0	0	0	0	1	0	0	0	0	0	0	0	0
Acholeplasma axanthum	0	0	0	0	0	0	0	0	0	0	0	0	0	0	0	0	0	0	0	0	1	0	0	0	0	0	0	0	0	0	0	0	0	0	1	0	0	0	0	0	0	0	0	0	0	0
Desulfobacter postgatei	0	0	0	0	0	0	0	0	0	0	0	0	0	0	0	0	0	0	0	0	0	0	0	0	0	0	0	0	0	2	0	0	0	0	0	0	1	0	0	0	0	0	0	0	0	0
Gordonia paraffinivorans	0	0	3	0	0	0	0	0	0	1	0	0	0	0	0	0	0	0	0	0	0	0	0	0	0	0	0	0	1	0	0	0	0	0	0	0	0	0	0	0	0	0	0	0	0	0
Streptococcus sinensis	2	1	0	0	0	0	226	2	2	16	8	2	198	0	2	1	0	3	0	7	0	0	7	8	1	8	20	0	2	10	0	49	1	1	6	2	0	3	54	3	0	0	0	1	0	2
Prauserella alba	0	0	0	0	0	0	0	0	0	0	0	0	0	0	0	0	0	0	0	0	0	0	0	0	0	0	0	0	0	7	0	0	0	0	0	0	0	0	0	0	0	0	0	0	0	0
Atopostipes suicloacalis	7	8	124	41	268	2113	50	355	3477	1205	13	323	1049	0	1637	1232	151	710	153	33	250	0	189	0	110	113	62	2	994	1724	483	146	10	5	2650	2117	931	578	324	159	13	269	17	0	178	114
Cellvibrio japonicus	2	14	9	6	0	11	0	11	0	0	4	5	148	0	51	6	1	1	0	0	1	1	6	1	5	16	1	0	10	12	4	2	2	0	2	16	0	1	1	3	0	1	0	0	1	13
Vibrio ruber	0	0	0	0	0	0	0	0	0	0	0	0	0	0	0	0	0	0	0	0	0	0	0	0	0	0	0	0	1	0	0	0	0	0	0	0	0	0	1	0	0	0	0	0	0	0
Devosia neptuniae	0	1	0	0	0	0	2	1	0	53	0	4	17	0	0	0	0	0	0	0	0	0	0	2	2	1	0	0	1	5	0	0	0	0	0	3	0	0	0	0	0	0	2	1	0	0
Veillonella montpellierensis	0	0	0	0	0	0	0	0	1	0	1	0	2	0	0	0	0	0	0	0	0	0	0	0	0	0	0	0	0	0	1	0	0	0	0	0	0	0	0	0	0	0	0	1	0	0
Mitsuokella jalaludinii	0	0	0	0	0	0	25	0	0	0	0	0	0	0	1	0	0	0	0	0	0	0	0	0	0	0	0	0	11	3	0	0	0	0	0	0	0	0	0	0	0	0	0	0	0	0
Marinobacter litoralis	0	0	0	0	0	1	0	1	0	0	0	0	0	0	0	0	0	0	0	0	0	0	0	0	0	0	0	0	0	0	0	0	0	0	0	0	0	0	0	0	0	0	0	0	0	0
Alysiella filiformis	3	2	0	0	4	0	73	0	0	0	1	0	9	0	1	3	0	2	0	2	2	1	4	0	1	0	1	0	60	0	0	7	0	8	32	2	0	4	3	1	0	0	0	0	1	0
Cupriavidus respiraculi	0	0	1	5	10	16	0	5	0	4	0	0	2	0	5	1	8	14	8	3	0	6	26	6	17	5	8	1	0	0	1	2	49	3	0	0	0	0	12	4	1	2	91	204	1	0
Cardiobacterium valvarum	0	0	0	0	0	1	0	0	1	0	0	0	0	0	0	0	0	1	0	0	0	0	4	0	0	0	0	0	0	1	0	1	0	0	52	0	0	0	0	0	0	0	0	0	0	0
Acinetobacter baylyi	1	4	9	2	2	1	1	15	2	7	12	3	13	0	6	6	0	11	6	1	0	0	6	0	17	20	0	0	13	11	3	2	1	2	6	55	0	4	0	13	0	0	1	4	3	0
Acinetobacter towneri	5	4	7	1	1	1	0	8	0	1	2	0	1	0	3	4	0	2	0	0	2	0	4	0	7	18	3	0	5	9	0	1	1	3	1	119	0	2	2	1	0	0	1	10	0	0
Acinetobacter tjernbergiae	21	459	2095	32	272	198	9	707	8	94	337	351	5684	0	689	1179	19	97	52	7	26	3	204	29	1276	2925	964	43	799	388	71	56	1194	318	148	610	6	129	81	420	2	4	380	1556	49	8
Acinetobacter bouvetii	40	649	137	120	31	47	6	115	12	37	23	26	1633	0	86	312	2	12	20	1	2	4	31	4	387	647	43	11	36	258	33	28	172	6	56	109	4	20	12	16	0	4	4	82	6	1
Acinetobacter gerneri	1	24	6	0	1	9	1	11	1	4	4	8	5	0	20	25	2	3	2	0	0	0	6	1	11	15	4	0	9	15	3	1	2	0	2	43	0	0	3	6	0	0	2	2	0	0
Acinetobacter tandoii	5	28	208	6	23	41	7	2214	5	64	33	14	75	0	153	75	5	114	20	8	1	1	90	4	185	306	80	20	132	239	63	8	23	18	87	275	6	31	190	38	0	0	16	43	6	7
Psychroflexus tropicus	0	0	0	0	0	0	0	0	0	0	0	0	0	0	1	0	0	0	0	0	0	0	0	0	0	0	0	0	0	0	0	0	0	0	0	0	0	0	0	0	0	0	0	0	0	0
Rhodocista pekingensis	0	0	5	0	0	0	0	1	0	1	0	0	0	0	0	0	0	0	0	0	4	0	0	0	0	0	0	0	0	0	0	0	0	0	2	1	0	1	0	0	0	0	0	0	0	0
Roseomonas mucosa	43	235	2440	84	205	212	2558	1946	419	15808	856	1857	3036	37	2943	1267	230	3179	70	66	1381	235	2793	362	364	700	79	50	2937	4391	1812	237	121	656	5354	1005	0	1260	3047	1834	33	39	596	906	3933	171
Herbaspirillum lusitanum	4	2	5	2	10	2	4	8	0	1	4	5	4	2	30	122	78	124	89	9	4	30	201	17	96	99	56	1	1	17	2	12	0	0	5	8	0	1	102	37	10	24	13	19	12	5
Allisonella histaminiformans	0	0	1	0	0	0	0	0	1	0	0	0	2	0	10	0	0	30	0	0	0	1	0	0	0	0	0	0	0	0	0	0	0	0	0	0	0	0	0	0	0	0	0	0	0	0
Thiocapsa rosea	0	0	0	0	0	81	1	0	0	0	0	0	0	0	21	0	0	0	0	0	0	0	0	0	0	0	0	0	11	0	0	0	0	0	1	0	0	7	0	0	0	0	0	0	0	0
Solibacillus silvestris	0	0	0	0	0	0	0	0	0	0	0	0	0	0	0	0	0	0	0	0	0	0	1	0	0	0	0	0	0	0	0	0	0	0	0	0	0	0	0	0	0	0	0	0	0	0
Thiorhodospira sibirica	0	0	0	0	1	0	0	0	0	0	0	0	0	0	0	0	0	0	0	0	0	0	0	0	0	0	0	0	0	0	0	0	0	0	0	0	0	0	1	0	0	0	0	0	0	0
Succinispira mobilis	0	0	0	0	0	0	0	0	0	1	0	0	0	0	1	0	0	0	0	0	0	0	2	0	0	0	0	0	0	0	0	0	0	0	1	0	0	0	0	0	0	0	0	0	0	0
Virgibacillus marismortui	0	0	0	0	0	0	1	0	3	4	1	0	4	0	1	7	0	1	1	1	4	0	0	0	0	1	0	0	0	0	0	0	0	1	2	1	0	2	2	0	0	1	0	0	0	0
Pluralibacter pyrinus	0	2	0	0	0	0	0	1	6	8	1	0	2	0	9	5	1	2	2	0	1	0	16	0	4	2	1	2	4	4	3	4	0	0	2	1	0	2	2	1	0	1	0	2	0	8
Aminobacter aganoensis	0	0	1	0	1	2	0	1	13	2	0	1	2	0	0	0	1	0	1	0	0	0	5	2	1	2	0	0	5	0	1	5	0	1	2	2	0	1	0	0	0	1	3	0	0	0
Aliivibrio wodanis	0	0	0	2	0	0	0	1	0	0	0	0	0	0	3	0	0	0	0	0	0	3	0	0	0	3	1	2	0	0	2	0	0	0	0	0	0	0	1	0	0	0	0	0	0	0
Luteococcus peritonei	0	0	0	0	0	0	0	0	1	0	0	0	0	0	0	0	0	0	0	0	0	0	1	0	1	0	0	0	0	0	1	0	0	0	3	0	0	0	0	1	0	0	0	0	0	0
Dorea longicatena	3	0	26	0	0	60	49	0	0	0	0	0	345	0	0	0	0	0	0	0	0	0	0	0	0	17	0	2	0	0	0	0	1	0	11	41	0	0	0	0	0	0	0	0	0	0
Microlunatus lacustris	0	0	0	0	0	0	0	0	0	1	0	0	0	0	0	0	0	1	0	0	0	0	0	0	0	0	0	0	0	7	0	0	0	0	0	1	0	0	0	0	0	0	0	0	0	0
Lamprocystis purpurea	0	0	0	0	0	1	0	0	0	0	0	0	0	0	0	0	0	0	0	0	0	0	0	0	1	0	0	0	0	0	0	0	0	0	0	0	0	0	4	0	0	1	0	0	0	0
Paenibacillus odorifer	0	0	0	0	0	0	0	0	0	0	0	0	0	0	0	0	0	0	0	0	0	0	0	0	0	0	0	0	1	0	0	0	0	0	1	0	0	0	0	0	0	0	0	0	0	0
Brevundimonas aurantiaca	0	2	75	17	71	9	33	419	4	67	6	3	10	0	2233	79	5	53	2	0	14	4	126	8	19	22	10	0	35	116	2	3	4	59	82	91	2	60	2	2	0	6	6	24	1	0
Isosphaera pallida	0	0	0	0	1	5	0	14	0	0	0	0	0	0	0	0	0	2	0	0	0	0	0	0	0	31	0	2	0	0	0	0	1	1	2	0	0	19	38	0	0	0	3	0	0	0
Buttiauxella warmboldiae	1	0	0	0	0	0	0	1	0	9	0	0	0	0	1	0	0	0	0	0	0	0	4	0	0	0	0	0	0	0	0	0	0	0	0	1	0	0	0	0	1	0	0	0	0	0
Citrobacter freundii	0	1	2	0	0	0	1	3	56	31	12	6	0	0	4	4	0	0	2	0	1	2	51	0	4	4	2	16	37	3	120	2	2	0	5	1	0	1	7	0	0	1	3	1	0	3
Desulfobacterium catecholicum	0	0	0	0	0	1	0	0	0	0	0	0	0	0	0	0	0	0	0	0	0	0	1	0	0	0	0	0	1	0	0	0	0	0	0	1	0	0	0	0	0	0	0	0	0	0
Desulfosarcina cetonica	0	0	0	0	0	5	0	0	0	1	0	0	0	0	0	0	0	0	0	0	0	0	0	0	0	0	0	0	11	1	0	0	0	0	0	0	0	0	0	0	0	0	0	0	0	0
Desulfobacterium indolicum	0	0	0	0	0	0	0	1	0	0	0	0	0	0	0	0	0	0	0	0	0	0	0	0	0	0	0	0	2	0	0	1	0	0	0	0	0	0	0	0	0	0	0	0	2	0
Clostridium acidisoli	0	0	0	0	0	0	0	0	0	0	0	0	0	0	0	0	0	0	0	0	0	0	0	0	0	0	0	0	0	0	5	0	0	0	0	0	0	0	0	0	0	0	0	0	0	0
Neisseria lactamica	0	0	1	0	0	0	0	0	0	0	0	0	0	0	0	0	0	0	0	0	1	0	0	0	0	0	0	0	0	0	0	0	0	3	0	0	0	0	0	0	0	0	0	0	0	0
Neisseria animalis	0	0	0	0	0	0	0	0	0	0	0	0	0	0	0	0	0	0	0	0	0	0	0	0	1	0	0	0	0	0	0	0	0	0	0	0	0	0	0	0	0	0	0	0	0	0
Ochrobactrum grignonense	0	0	1	1	2	3	0	62	2	7	1	2	1	0	3	78	0	0	0	0	0	0	1	0	3	4	0	0	1	8	0	1	1	1	2	1	0	2	0	0	0	1	0	1	1	0
Ochrobactrum tritici	0	0	0	0	0	0	0	0	0	0	0	0	0	0	0	0	0	3	0	0	0	0	0	0	0	0	0	0	0	0	0	0	0	0	0	0	0	0	0	0	0	0	0	0	0	0
Acetomicrobium mobile DSM 13181	0	0	2	0	0	0	0	0	0	0	0	0	0	0	0	1	0	0	1	0	0	0	0	0	0	0	0	0	0	0	0	0	0	0	0	0	0	0	0	0	1	0	0	0	0	0
Austwickia chelonae	0	0	0	0	0	0	0	1	0	1	0	0	0	0	4	0	0	0	0	0	0	0	2	0	0	0	0	0	1	1	1	0	0	0	0	1	0	0	0	0	0	0	0	0	0	0
Actinomyces coleocanis	0	0	0	0	0	0	0	0	0	0	0	0	0	0	0	0	0	0	0	0	0	0	0	0	0	0	0	0	0	0	0	0	0	0	0	0	0	2	0	0	0	0	0	0	0	0
Pseudomonas frederiksbergensis	0	0	2	0	0	0	0	7	0	0	0	0	0	0	2	0	0	0	0	0	0	0	0	0	0	1	0	0	1	0	0	0	0	2	3	1	0	0	0	0	0	0	8	2	0	0
Arcanobacterium pluranimalium	0	0	0	0	0	0	0	0	0	0	0	0	2	0	0	0	0	0	0	0	0	0	0	0	0	0	0	0	0	0	5	0	0	0	0	0	0	0	0	0	0	0	0	0	0	0
Gluconacetobacter entanii	0	0	0	0	0	0	0	0	0	3	0	0	0	0	2	0	0	0	0	0	0	0	0	0	0	0	0	0	1	1	0	0	0	0	1	2	0	0	0	0	0	0	0	0	0	0
Pelospora glutarica	0	0	0	0	0	2	0	0	0	0	0	0	0	0	0	0	0	0	0	0	0	0	0	0	0	0	0	0	1	0	0	0	0	0	0	0	0	0	0	0	0	0	0	0	0	0
Anaerovorax odorimutans	0	0	0	0	0	0	0	0	0	0	3	3	4	0	0	1	0	0	0	0	0	0	0	0	0	0	0	0	0	2	0	0	0	0	0	0	0	0	0	0	0	0	0	0	0	0
Enterobacter cloacae	0	9	0	1	0	8	154	26	7	101	177	1	26	1	63	13	0	9	45	5	27	2	157	32	184	107	97	13	31	7	1	10	4	4	13	41	0	29	13	11	3	6	13	10	1	50
Jeotgalicoccus pinnipedialis	0	0	2	0	0	0	0	0	0	0	0	0	1	0	7	0	0	2	0	0	0	0	0	1	1	0	0	0	0	2	2	0	0	0	1	0	0	0	0	1	0	0	0	0	0	0
Moraxella canis	0	0	3	2	3	0	2	4	1	9	1	2	2	0	5	1	1	1	0	2	0	0	1	0	1	1	0	0	3	4	4	0	0	2	1	3	0	1	2	1	0	0	1	1	0	0
Anaerostipes caccae	0	0	0	0	0	0	0	1	0	0	0	0	0	0	2	0	0	0	0	0	0	0	0	0	0	0	0	0	1	0	0	0	0	0	0	0	1	0	0	0	0	0	0	0	0	0
Psychrobacter proteolyticus	0	0	0	0	0	0	0	0	0	1	0	1	0	0	0	1	0	0	0	0	0	0	1	0	0	0	0	0	1	3	0	0	0	0	0	0	0	0	0	0	0	0	0	0	0	0
Caloranaerobacter azorensis	0	0	0	0	0	0	0	0	0	0	0	0	0	0	0	0	0	0	0	0	0	0	0	0	0	2	0	0	0	1	0	0	0	0	0	0	0	0	0	0	0	0	0	1	0	0
Clostridium uliginosum	0	0	0	0	3	0	0	0	0	0	0	0	0	0	0	0	0	0	0	0	0	0	0	0	0	0	0	0	0	0	3	0	0	0	0	0	0	0	0	0	0	0	0	0	0	0
Aerococcus urinaehominis	0	0	0	0	30	1	0	0	1	1	0	1	0	0	4	5	0	0	0	0	0	0	0	0	0	3	0	0	0	0	0	0	0	1	0	0	0	1	0	0	0	0	0	0	0	1
Methylocapsa acidiphila	0	0	0	0	0	2	0	1	0	0	0	1	0	0	11	0	0	3	1	0	0	0	1	0	24	10	5	0	0	21	17	0	1	0	0	5	0	5	13	0	0	0	3	0	0	0
Kocuria polaris	0	0	7	1	5	0	1	0	1	5	0	1	0	0	13	15	0	5	0	0	0	0	10	1	2	1	0	1	5	10	0	0	1	0	5	1	1	1	0	0	0	9	0	1	0	1
Arthrobacter roseus	0	0	1	0	0	0	1	0	0	1	0	0	2	0	9	1	0	3	0	0	0	0	8	0	2	1	0	0	6	3	3	0	0	1	1	0	0	2	0	1	0	0	2	0	0	0
Vibrio lentus	0	0	0	0	0	0	0	0	0	0	0	0	0	0	0	0	0	0	0	0	0	0	0	0	0	2	0	0	2	0	0	0	0	0	0	0	0	0	0	0	0	0	0	0	0	0
Sporomusa ovata	0	0	0	0	0	0	0	0	0	1	0	0	2	0	0	0	0	0	0	0	0	0	0	0	0	0	0	0	0	0	0	0	0	0	0	0	0	0	0	0	0	0	0	0	0	0
Nesterenkonia lacusekhoensis	0	0	0	1	4	5	0	0	0	9	0	0	0	0	3	1	0	0	0	1	0	0	3	0	0	0	0	3	2	56	1	0	0	1	5	45	0	17	1	0	0	0	13	0	7	0
Pseudomonas kilonensis	1	0	0	0	0	2	1	4	0	0	0	0	0	0	1	1	0	2	0	0	0	0	2	1	0	1	0	4	1	2	1	0	0	3	0	0	0	0	0	0	0	0	0	0	0	0
Stenotrophomonas rhizophila	3	51	104	20	6	123	7	369	2	1925	93	178	180	0	34	36	7	55	5	1	6	1	241	33	22	254	2	10	90	44	11	18	70	85	10	25489	0	62	3	9	0	3	80	185	2	18
Knoellia sinensis	0	0	0	0	1	0	2	2	0	12	2	0	0	0	13	2	2	0	0	2	0	0	14	0	1	3	0	1	6	7	25	0	1	8	1	0	0	2	1	5	0	0	0	66	0	0
Knoellia subterranea	0	0	0	0	0	0	0	0	0	0	0	0	0	0	0	0	0	0	0	0	0	0	1	0	0	0	0	0	1	1	1	0	0	0	0	0	0	0	1	0	0	0	0	2	0	0
Acetobacterium tundrae	0	0	0	0	0	0	0	0	0	7	0	0	0	0	0	0	0	0	0	0	0	0	0	0	0	0	0	0	0	0	0	0	0	0	1	0	0	1	0	0	0	0	0	0	0	0
Kytococcus schroeteri	0	0	3	122	5	5	0	2	0	9	0	15	13	0	17	473	2	4	1	0	0	12	119	0	126	9	2	9	27	4	3	1	1	17	7	3	0	5	0	16	0	8	4	0	0	0
Roseospira marina	0	0	3	0	1	0	0	1	1	5	0	0	0	0	0	1	1	0	0	1	1	0	3	0	0	0	0	0	5	0	0	0	0	1	0	1	0	0	1	0	0	0	0	0	0	0
Morganella morganii	0	0	0	0	1	0	0	1	0	5	27	0	24	0	4	0	0	0	0	0	0	0	1	0	3	22	0	13	3	595	1	1	1	38	0	0	0	1	1	0	0	0	1	0	2	1
Corynebacterium aurimucosum	0	3	0	0	0	2	44	16	0	20	1	2	0	0	4	0	0	12	0	0	0	0	3	0	0	2	0	1	4	129	3	0	0	3	15	3	0	1	0	48	0	0	0	1	0	0
Chryseobacterium defluvii	0	0	0	0	5	0	0	0	0	0	1	0	0	0	0	0	0	0	0	0	0	0	0	0	0	0	1	0	0	0	0	0	0	0	0	1	0	0	0	0	0	0	0	0	0	0
Mycobacterium holsaticum	0	0	0	0	0	0	1	0	0	0	0	0	0	0	0	0	0	0	0	0	0	0	0	0	0	0	0	0	1	0	0	0	0	0	0	0	0	0	0	0	0	0	0	0	0	0
Vibrio agarivorans	5	0	0	0	0	0	0	0	0	0	0	0	0	0	2	0	0	0	0	0	0	0	0	0	0	0	0	0	0	0	0	0	0	0	0	0	0	0	0	0	0	0	0	0	0	0
Psychrobacter nivimaris	0	1	32	2	13	0	0	29	1	4	1	2	4	0	1	24	0	0	0	0	0	1	4	1	3	1	1	0	5	5	6	0	1	0	2	0	0	0	9	0	0	0	2	0	0	0
Lactobacillus mindensis	0	0	0	0	0	0	3	0	0	0	0	0	1	0	0	1	0	0	0	0	0	0	0	0	0	0	0	0	1	0	0	0	0	0	2	0	0	0	0	0	0	0	0	0	0	0
Planomicrobium psychrophilum	0	1	0	0	1	0	0	0	0	1	0	0	0	0	1	0	0	0	0	0	0	0	0	0	0	0	0	0	0	0	0	0	0	0	0	0	0	0	0	0	1	0	0	0	0	0
Corynebacterium appendicis	0	0	0	0	0	0	1	4	0	24	0	1	2	0	12	0	0	9	0	0	0	2	5	0	0	2	0	0	98	16	1	0	1	36	26	1	0	13	0	0	0	0	6	0	1	5
Oceanobacillus picturae	0	1	0	0	0	0	0	2	0	4	1	0	0	0	2	2	0	0	1	0	0	0	1	0	0	2	0	0	1	1	2	0	2	0	4	0	0	5	0	1	0	0	0	1	1	0
Saccharospirillum impatiens	1	0	0	0	0	0	0	0	0	0	0	0	0	0	1	0	0	0	0	0	0	0	0	0	0	3	0	0	0	0	0	0	0	0	1	0	0	0	0	0	0	0	0	0	0	0
Faecalibacterium prausnitzii	1	5	45	0	0	0	3	129	0	788	0	27	21	0	768	0	1	107	0	0	0	0	1	25	0	0	0	1	0	1	1444	0	0	12	71	73	0	0	2	0	0	1	0	0	0	12
Novosphingobium hassiacum	0	3	3	0	31	0	3	34	0	4	14	8	1	0	9	26	0	10	0	0	3	0	58	19	2	31	0	1	20	344	11	12	1	14	3	14	1	4	6	2	4	17	2	14	2	0
Anaerophaga thermohalophila	0	0	0	0	0	0	0	0	0	0	0	0	0	0	0	0	0	0	0	0	0	0	0	0	0	2	0	0	0	0	0	0	0	0	0	0	0	0	0	0	0	0	0	0	0	0
Clostridium colicanis	0	0	0	0	0	0	0	0	0	0	0	0	0	0	0	0	0	0	0	0	0	0	0	0	0	0	0	0	0	0	1	0	0	0	0	0	0	0	0	0	0	0	0	0	0	0
Burkholderia tropica	0	0	0	0	0	0	0	0	0	0	0	0	0	0	1	0	0	0	0	0	0	0	0	0	0	0	0	0	0	0	0	0	0	0	0	0	0	5	0	0	0	0	0	0	0	0
Psychrobacter faecalis	1	16	8	8	152	5	2	65	3	28	10	9	16	0	24	2982	3	13	7	0	3	0	26	1	32	26	12	10	201	34	22	0	3	1	27	13	0	2	142	3	0	2	14	5	10	2
Fictibacillus barbaricus	0	0	4	0	1	0	1	0	2	4	0	3	13	0	2	10	0	1	1	0	2	0	1	0	0	1	2	2	2	3	2	0	0	0	2	1	1	3	0	0	0	2	5	0	0	1
Paracoccus seriniphilus	0	0	6	0	3	3	10	13	3	16	2	1	3	0	9	15	0	14	0	0	1	1	19	0	0	2	2	1	4	7	4	2	1	2	18	5	0	1	3	2	0	0	2	2	1	0
Caldithrix abyssi	0	0	0	0	1	0	0	0	0	0	0	0	0	0	1	3	0	0	1	0	0	0	0	0	0	0	0	0	0	2	0	0	0	0	0	0	0	0	0	0	2	0	0	0	0	0
Mycobacterium pyrenivorans	0	0	0	0	0	0	1	0	0	0	0	0	0	0	0	0	0	0	0	0	0	0	0	0	0	0	0	0	0	0	0	0	0	0	0	1	0	0	0	0	0	0	0	0	0	0
Corynebacterium glaucum	0	0	0	0	0	0	0	6	0	10	0	0	20	0	0	0	0	20	1	0	0	0	10	0	0	1	0	0	2	265	0	0	0	3	1	22	0	0	0	0	0	0	0	4	0	0
Acidovorax valerianellae	2	1	2	2	23	12	0	73	0	8	13	12	3	0	49	20	17	29	6	0	2	1	14	1	13	67	8	0	9	15	3	2	0	3	1	48	0	2	4	1	0	3	8	2	1	2
Psychrobacter pulmonis	0	2	0	0	56	0	0	14	0	0	0	1	2	0	0	1161	0	0	0	0	0	0	1	0	1	0	3	1	101	0	1	0	1	0	6	0	0	0	9	0	0	0	0	0	4	0
Corynebacterium tuberculostearicum	0	4	0	19	31	1	12	90	4	628	2	24	59	0	57	0	1	48	1	0	3	10	93	3	0	7	1	0	112	1896	381	1	7	14	58	86	0	68	1	72	0	2	4	16	1	0
Pedobacter africanus	0	0	0	0	0	0	0	0	0	0	0	0	0	0	0	0	0	0	0	0	0	0	2	0	0	0	0	0	0	0	0	0	0	0	0	0	0	0	0	0	0	0	0	0	0	0
Chryseobacterium daecheongense	0	0	0	0	138	0	0	9	0	6	50	0	0	0	0	0	0	2	0	0	0	0	13	0	13	4	3	1	5	0	0	0	0	0	0	11	0	2	0	0	0	0	0	0	0	0
Acidithiobacillus albertensis	0	0	1	0	0	0	0	0	0	1	0	0	0	0	0	1	0	0	0	0	0	0	0	0	0	0	0	0	0	0	0	0	0	0	0	0	0	0	0	0	0	1	0	0	0	0
Roseomonas ludipueritiae	0	0	0	0	2	2	1	1	0	6	26	0	2	0	1	0	0	0	0	0	0	0	1	0	0	0	0	0	0	3	0	0	0	0	4	0	0	2	0	0	0	0	0	0	2	0
Roseomonas rosea	0	0	192	387	2	2	6	131	1	36	9	14	17	0	11	6	1	72	0	0	9	1	17	0	1	21	0	0	6	9	88	0	39	10	96	9	0	8	6	5	0	0	4	61	8	0
Pseudomonas congelans	0	0	0	0	0	1	0	0	0	3	0	0	0	0	0	0	0	0	0	0	0	0	1	0	0	0	0	0	0	0	0	0	0	0	8	0	0	0	0	0	0	0	0	0	0	0
Pseudomonas poae	0	0	1	0	0	0	0	0	0	0	0	0	0	0	0	0	0	1	0	0	0	0	0	2	0	0	0	0	2	2	0	0	0	2	0	0	0	0	0	0	0	0	0	3	0	0
Pseudomonas trivialis	0	0	1	0	0	1	9	0	0	0	0	0	0	0	0	0	0	1	0	0	0	0	0	0	0	0	0	0	2	0	0	0	0	0	0	0	0	0	0	0	0	0	0	0	0	0
Corynebacterium aquilae	0	0	0	0	0	0	0	0	0	1	0	0	0	0	0	0	0	0	0	0	0	0	0	0	0	0	0	0	1	0	0	0	0	0	0	0	0	0	0	0	0	0	0	0	0	0
Lactobacillus versmoldensis	0	1	2	0	0	0	0	0	0	1	0	1	0	0	0	1	0	0	0	0	0	0	0	0	0	0	2	0	0	0	0	0	0	0	0	0	0	0	0	0	0	1	0	0	0	0
Sporomusa aerivorans	0	0	0	0	0	0	0	0	0	1	0	0	0	0	0	0	0	0	0	0	0	0	0	0	0	0	0	0	0	0	0	0	0	1	0	0	0	2	0	0	0	0	0	0	0	0
Enterobacter kobei	0	0	0	0	1	0	0	0	0	4	1	1	1	0	5	3	0	1	1	0	2	1	8	2	7	2	5	1	12	2	5	2	0	2	4	0	0	0	4	8	2	1	6	1	0	2
Nocardia puris	0	0	0	0	0	0	0	0	0	0	0	0	0	0	0	0	0	1	1	0	0	1	0	0	0	0	0	0	0	0	0	0	0	0	0	0	0	0	0	0	0	0	0	0	0	0
Staphylococcus nepalensis	1	0	12	0	17	6	5	10	12	80	15	4	28	0	25	16	7	26	2	4	8	3	30	6	11	35	11	6	30	30	27	4	2	6	37	26	2	32	43	11	2	8	13	20	2	4
Subdoligranulum variabile	0	0	0	0	0	0	2	0	0	1	0	0	2	0	2	0	0	0	0	0	0	0	0	0	0	0	0	1	0	0	2	0	0	0	0	0	0	0	0	0	0	0	0	0	0	0
Mycobacterium psychrotolerans	0	0	0	0	0	0	0	0	0	0	0	0	0	0	0	0	0	1	0	0	0	0	0	0	0	0	0	0	1	0	0	0	0	0	0	0	0	0	0	0	0	0	0	0	0	0
Arcicella aquatica	0	0	0	0	1	0	0	0	0	0	0	0	0	0	0	0	0	0	0	0	0	0	0	0	0	0	0	0	0	0	0	0	0	0	0	0	0	0	0	0	0	0	0	0	0	0
Ottowia thiooxydans	0	0	1	1	1	2	0	10	3	2	0	3	0	0	0	1	1	3	0	0	0	1	9	0	9	37	1	1	0	1	0	0	0	0	2	4	0	0	1	0	0	0	4	0	0	0
Bacillus drentensis	0	0	0	0	0	0	0	0	0	15	0	0	0	0	1	10	0	0	0	0	0	0	0	0	0	0	0	2	4	0	0	1	0	0	0	0	0	0	0	0	1	0	0	0	0	0
Deinococcus indicus	0	0	2	2	4	0	2	13	14	29	2	2	22	0	47	1	6	16	1	2	3	2	65	0	1	22	5	1	8	56	10	0	2	4	6	4	5	5	1	3	0	1	3	1	0	12
Anoxybacillus contaminans	0	0	0	0	1	0	0	1	0	0	0	0	0	0	0	0	0	0	0	0	0	0	0	0	0	0	0	0	0	0	0	0	0	0	0	0	0	1	0	0	0	0	0	24	0	0
Pseudonocardia benzenivorans	0	1	0	0	0	2	0	0	0	0	0	0	1	0	19	0	0	1	0	0	0	0	3	0	1	0	0	0	1	0	0	0	0	0	0	6	0	0	0	0	0	0	0	0	0	0
Flavobacterium micromati	0	0	0	0	0	0	0	0	0	0	0	0	0	0	0	0	0	0	0	0	0	0	0	0	0	0	0	0	0	1	0	0	0	0	0	0	0	0	0	0	0	0	0	0	0	0
Reinekea marinisedimentorum	0	0	0	0	0	0	0	1	0	0	0	0	0	0	0	0	0	0	0	0	0	0	0	0	0	0	0	0	0	0	0	0	0	0	0	0	0	0	0	0	0	0	0	0	0	0
Lactobacillus rossiae	0	0	0	0	0	0	0	0	0	0	0	0	0	0	0	0	0	0	0	0	0	0	0	0	0	0	0	0	0	0	0	0	0	0	0	0	0	0	0	1	0	0	0	0	0	0
Streptococcus devriesei	0	0	0	0	0	0	0	0	0	2	0	0	0	0	0	0	0	0	0	0	0	0	0	0	0	0	0	0	0	0	1	0	1	0	0	0	0	0	0	1	0	0	0	0	0	0
Caldibacillus debilis	0	0	0	0	0	0	0	0	0	0	0	0	0	0	0	0	0	0	0	0	0	0	0	0	0	1	0	0	0	0	0	0	0	0	2	0	0	0	0	0	0	0	0	0	0	0
Lactobacillus coryniformis	0	1	1	0	11	2	0	0	2	5	4	2	9	0	1	3	0	3	1	0	0	0	1	0	1	1	1	1	3	0	0	1	0	0	0	3	0	4	2	0	0	1	1	1	0	0
Loktanella vestfoldensis	0	0	0	0	0	0	0	1	0	0	0	0	1	0	0	0	0	0	0	0	0	0	0	0	0	1	0	0	1	0	0	0	0	0	1	0	0	0	0	0	0	0	0	1	0	0
Bacillus indicus	0	0	0	0	2	0	0	37	1	3	0	1	3	0	0	17	0	2	0	0	0	1	3	0	0	1	0	2	0	1	0	0	0	1	4	1	0	4	9	0	0	1	2	0	0	0
Hydrogenophaga atypica	0	3	1	0	4	5	18	26	0	5	2	4	0	0	16	2	3	4	2	0	1	2	10	0	1	9	1	5	4	3	2	1	0	6	3	62	1	4	2	2	1	1	2	0	1	1
Hydrogenophaga defluvii	0	1	3	0	2	5	1	6	1	6	1	2	0	0	10	4	4	5	3	1	4	2	7	1	4	16	0	2	5	5	2	0	0	1	1	70	2	3	2	1	1	2	2	0	0	0
Streptococcus halichoeri	0	0	0	0	0	0	0	0	0	3	0	0	0	0	1	0	0	0	0	0	0	0	0	0	0	0	0	0	0	0	0	0	0	0	0	0	0	0	0	0	0	0	0	0	0	0
Arthrobacter gangotriensis	0	0	0	0	0	0	0	1	0	3	0	0	2	0	1	0	0	1	0	0	0	0	0	0	0	0	1	0	1	0	0	0	0	0	0	0	0	0	0	0	0	0	1	0	0	0
Paeniglutamicibacter kerguelensis	1	0	0	0	0	0	0	0	0	2	0	0	0	0	0	0	0	0	0	0	0	0	2	0	0	0	0	0	2	2	0	0	0	0	0	0	0	0	0	0	0	0	0	0	0	0
Marinobacter sediminum	0	0	0	0	0	0	0	0	0	0	0	0	0	0	0	1	0	1	0	0	0	0	1	0	0	0	0	0	0	0	0	0	0	0	0	1	0	0	0	0	0	0	0	0	0	0
Halomonas organivorans	0	0	0	0	0	0	0	0	0	0	0	0	0	0	0	0	0	0	0	0	0	0	0	0	2	1	0	0	0	0	0	0	0	0	0	0	0	0	0	0	0	0	0	0	0	0
Jonesia quinghaiensis	0	0	0	0	0	0	0	0	0	0	0	0	0	0	1	0	0	0	0	0	0	0	0	0	0	0	0	0	0	5	0	0	0	0	0	0	0	0	0	0	0	0	0	0	0	0
Marinomonas ushuaiensis	0	0	0	0	0	0	0	0	0	0	0	0	0	0	0	1	0	0	0	0	0	0	0	0	0	0	0	0	0	0	0	0	0	0	0	0	0	0	0	0	0	0	1	0	0	0
Vibrio ponticus	0	0	0	0	0	0	0	0	0	0	0	0	0	0	0	0	0	0	0	0	0	0	0	0	0	1	0	0	0	0	0	0	0	0	0	0	0	0	0	0	0	0	0	0	0	0
Quatrionicoccus australiensis	0	0	0	0	0	0	0	1	0	0	0	0	0	0	0	0	0	0	0	0	0	0	1	0	0	0	0	0	0	0	0	0	0	0	0	0	0	0	0	0	0	0	0	0	0	0
Mycobacterium brisbanense	0	0	0	0	0	0	0	0	0	0	0	0	0	0	0	0	0	0	0	0	0	0	2	0	0	1	0	0	2	0	0	0	0	1	0	0	0	1	0	0	0	0	0	0	0	0
Paracoccus yeei	6	61	335	29	44	68	253	751	381	3872	523	803	2948	0	2630	1907	63	1217	13	19	164	219	1046	116	44	1725	56	22	564	930	395	184	62	547	7212	219	2	719	629	210	4	89	156	1386	57	58
Enterococcus phoeniculicola	0	0	1	0	0	0	0	0	0	3	0	0	3	0	1	0	0	0	0	0	0	1	0	2	0	0	0	0	0	1	0	0	1	0	3	0	0	0	0	0	2	0	0	1	0	1
Weissella koreensis	0	0	0	0	0	0	0	0	0	0	1	0	0	0	1	0	0	0	0	0	0	0	0	0	0	0	0	0	0	0	0	0	0	0	0	0	0	0	0	0	0	0	0	0	0	0
Pseudomonas lini	5	0	5	1	1	389	3	25	0	0	0	4	3	0	68	9	6	3	2	0	0	3	24	2	7	8	1	0	73	3	29	0	1	0	14	3	2	30	18	0	1	1	0	0	1	0
Burkholderia terricola	0	0	3	0	2	0	0	0	0	3	1	1	0	2	31	26	31	28	33	4	8	12	75	4	12	20	12	0	0	0	0	0	0	0	0	0	0	0	21	3	0	0	3	0	0	1
Inquilinus limosus	0	0	0	0	0	0	0	0	0	0	0	0	0	0	0	0	0	0	0	0	0	0	0	0	0	0	0	0	1	0	0	0	0	0	0	0	0	0	0	0	0	0	0	0	0	0
Ancylobacter rudongensis	0	0	9	0	4	66	0	3	0	8	0	1	1	0	3	2	2	1	1	1	0	0	2	0	3	0	1	0	0	6	1	0	0	1	1	0	1	0	0	0	0	0	0	0	0	0
Kribbella antibiotica	0	0	0	0	0	0	0	0	0	1	0	0	0	0	0	0	0	0	0	0	0	0	0	0	0	0	0	0	0	1	0	0	1	0	0	0	0	1	0	0	0	0	0	0	0	0
Pseudomonas palleroniana	0	0	0	0	0	0	0	0	0	0	0	0	0	0	0	0	0	0	0	0	0	0	0	0	1	1	0	0	0	0	0	0	0	0	0	0	0	0	0	0	0	0	0	0	0	0
Pseudomonas salomonii	0	0	0	0	0	0	0	0	0	0	0	0	0	0	0	0	0	0	0	0	0	0	0	0	0	0	0	0	0	0	0	0	0	0	0	1	0	0	1	1	0	0	0	0	0	0
Macrococcus hajekii	0	2	12	4	7	3	5	4	12	26	4	2	47	2	210	9	9	8	6	1	1	3	5	2	5	14	4	8	48	19	12	0	1	0	31	8	1	8	16	10	2	8	7	6	2	5
Macrococcus lamae	0	2	12	1	12	5	11	6	8	37	5	3	17	2	60	35	2	24	8	2	12	2	12	4	6	6	4	3	30	14	17	4	2	3	27	8	5	15	6	11	0	13	6	8	2	2
Saccharothrix xinjiangensis	0	0	0	0	0	4	0	2	0	16	0	0	0	0	0	0	0	0	0	0	0	0	0	0	0	0	0	0	0	0	0	0	0	0	14	0	0	0	1	1	0	0	0	1	0	0
Roseomonas gilardii	1	1	4	2	5	25	1	22	0	12	1	2	6	0	0	84	0	2	0	0	4	1	1	0	1	4	0	0	2	13	5	2	0	10	39	37	1	9	1	0	0	14	1	3	2	2
Roseomonas cervicalis	0	0	0	2	0	2	0	3	0	2	5	0	1	0	3	11	0	0	0	0	6	0	0	0	0	4	0	0	0	582	1	0	5	10	3	2	0	0	1	1	0	1	0	0	0	0
Pseudomonas rhizosphaerae	1	0	1	0	0	9	0	1	0	0	1	0	0	0	2	0	0	1	0	0	0	0	2	0	0	0	0	1	0	2	6	0	0	0	0	7	0	0	1	0	0	0	0	0	0	0
Fulvimarina pelagi	0	0	0	0	2	0	0	0	0	2	0	0	1	0	0	0	0	0	1	0	0	0	0	0	0	0	0	0	0	0	0	0	0	0	0	0	0	0	0	0	0	0	0	0	0	0
Amycolatopsis kentuckyensis	0	0	0	0	0	0	0	0	0	0	0	0	0	0	0	0	0	0	0	0	0	0	0	0	0	0	0	0	0	0	0	0	0	0	0	0	0	0	1	0	0	0	0	0	0	0
Kitasatospora putterlickiae	0	0	0	0	0	0	0	0	0	0	0	0	0	0	0	0	0	0	0	0	0	0	0	0	0	0	0	0	0	1	0	0	0	0	0	0	0	0	0	0	0	0	0	0	0	0
Shewanella gaetbuli	0	1	0	0	0	0	0	0	0	0	0	0	0	0	0	0	0	0	0	0	0	0	0	0	0	0	0	0	0	0	0	0	0	0	0	0	0	0	0	0	0	0	1	0	0	0
Paenibacillus favisporus	0	0	0	0	1	0	0	0	0	1	0	0	0	0	2	1	0	0	0	0	0	0	49	0	0	0	0	0	0	0	0	0	0	0	0	0	0	9	0	0	0	0	0	0	0	0
Roseomonas gilardii subsp	0	0	11	7	67	14	1	116	1	25	6	17	18	1	6	43	11	52	0	1	1	4	46	1	3	282	0	1	19	45	102	0	5	5	61	17	0	18	45	0	0	18	2	4	61	2
Nesterenkonia halotolerans	0	0	0	0	0	0	0	0	0	0	0	0	0	0	1	0	0	0	0	0	0	0	0	0	0	0	0	0	2	1	0	0	0	0	0	0	0	0	0	0	0	0	0	0	0	0
Corynebacterium halotolerans	0	0	0	0	0	0	0	0	0	0	0	0	0	0	0	0	0	0	0	0	0	0	0	0	0	0	0	0	1	0	0	0	0	0	0	0	0	0	0	0	0	0	0	0	0	0
Nesterenkonia xinjiangensis	0	0	0	0	0	0	0	0	0	1	0	1	0	0	0	1	0	0	0	0	0	0	1	2	1	1	0	0	0	15	0	0	0	1	10	0	0	1	0	0	0	0	0	0	0	0
Formosa algae	0	0	0	0	0	0	0	0	0	0	0	0	0	0	0	0	0	0	0	0	0	0	0	0	0	0	0	0	4	0	0	0	0	0	0	0	0	0	0	0	0	0	1	0	0	0
Bacillus algicola	0	0	4	0	8	1	2	2	4	10	1	2	14	1	36	108	1	8	4	0	4	1	4	1	5	4	2	1	17	2	5	1	0	1	16	5	2	3	3	8	0	3	2	6	2	0
Yaniella halotolerans	0	0	0	0	0	0	0	0	1	0	0	0	2	0	0	1	0	4	0	0	0	0	0	0	0	0	0	0	0	1	0	0	0	1	1	1	0	0	0	1	0	1	0	0	0	0
Brevibacterium antiquum	0	0	0	0	0	0	0	0	0	0	0	0	0	0	0	0	0	0	0	0	0	0	1	0	1	0	0	0	1	0	0	0	0	0	0	0	0	0	0	0	0	0	0	0	0	0
Tepidibacter formicigenes	0	0	0	0	0	0	0	0	0	0	0	0	2	0	0	0	0	0	0	0	0	0	0	0	0	0	0	0	0	0	1	0	0	0	0	0	0	0	0	0	0	0	0	0	0	1
Methylobacterium populi	0	1	27	2	30	1	2	1192	1	10	4	15	0	0	47	3	0	1	0	1	0	0	0	1	0	1	1	0	1	47	1	0	129	81	21	38	7	1	0	1	0	0	58	96	0	0
Lactobacillus kalixensis	0	1	0	0	0	0	3	2	0	4	0	1	0	0	0	0	0	2	0	0	0	1	0	0	1	0	0	0	0	0	1	0	0	0	3	0	0	0	0	0	0	0	0	0	0	0
Lactobacillus gastricus	0	0	0	0	4	0	0	1	3	0	0	0	0	0	2	0	0	1	0	0	0	0	1	0	1	0	0	0	0	0	1	0	1	0	0	0	0	0	0	1	0	1	0	0	0	0
Lactobacillus saerimneri	0	0	0	0	1	0	0	1	0	2	0	0	3	0	1	2	1	2	1	0	1	0	0	0	0	1	0	0	1	1	0	0	0	0	2	0	0	0	0	0	0	1	0	0	1	0
Xylanibacterium ulmi	0	0	0	1	0	1	0	0	0	2	0	0	0	0	1	0	0	1	0	0	0	0	0	0	0	0	0	0	2	1	0	0	0	0	0	0	0	0	0	1	0	0	0	0	0	0
Actinomadura meyerae	0	0	0	0	0	0	0	0	0	0	0	0	0	0	1	0	0	0	0	0	0	0	0	0	0	0	0	0	0	0	0	0	0	0	0	0	0	0	0	0	0	0	0	0	0	0
Nocardia neocaledoniensis	0	0	0	0	0	0	0	0	0	0	0	0	0	0	0	0	0	0	0	0	0	0	1	0	1	0	1	0	1	0	0	0	0	0	0	0	0	0	0	0	0	0	0	0	0	0
Cellulomonas xylanilytica	0	0	0	0	0	0	0	0	0	0	0	0	0	0	1	0	1	0	1	0	0	0	0	0	0	0	0	0	0	0	0	0	0	0	0	0	0	1	0	0	0	0	0	0	0	0
Oribacterium sinus	0	0	2	0	0	1	3	0	0	0	0	0	3	0	0	0	1	0	0	0	3	0	0	0	0	0	0	0	50	2	0	0	0	0	16	0	0	0	0	0	0	0	0	0	0	0
Paenibacillus massiliensis	0	0	0	0	0	11	0	0	0	0	0	0	0	0	0	1	0	1	0	0	0	0	2	0	0	0	0	0	0	0	0	0	0	0	0	2	0	1	0	0	0	0	0	0	0	0
Chitinimonas taiwanensis	0	0	0	0	0	565	0	8	0	2	0	1	0	0	2	0	0	6	3	1	0	1	2	0	1	2	0	1	0	0	0	0	0	4	0	0	1	0	2	0	1	1	0	0	0	0
Veillonella ratti	6	0	0	0	0	6	1	6	2351	43	50	41	45	0	0	89	1	35	63	4	71	2	0	9	2	61	0	3	142	3	725	11	12	2	93	0	0	13	13	2	0	0	0	60	73	1
Hydrocarboniphaga effusa	0	0	0	85	0	24	0	719	0	0	0	0	0	0	0	0	24	0	0	0	7	0	0	0	43	250	0	1	0	0	0	0	0	35	670	3	0	54	0	0	0	0	427	173	0	1
Pseudomonas lutea	4	2	1	0	0	4	0	2	0	2	4	0	0	0	0	1	0	1	1	0	0	0	1	0	5	1	0	0	1	3	9	0	1	2	2	15	0	1	2	0	0	1	0	1	0	0
Bradyrhizobium betae	0	0	0	0	0	0	0	1	0	0	0	8	1	0	0	1	1	0	1	0	0	0	0	0	0	0	0	0	0	0	0	0	0	0	0	0	0	0	0	1	0	0	0	0	1	1
Parvibaculum lavamentivorans	1	0	0	0	0	0	0	0	0	0	0	0	0	0	0	0	0	0	0	0	0	0	0	0	1	0	0	0	1	0	1	0	0	0	0	0	0	0	0	0	0	0	0	0	0	0
Lactobacillus delbrueckii	0	1	0	0	0	5	31	0	0	214	3	0	0	0	1	0	0	0	0	0	0	0	0	1	2	0	0	1	0	2	0	1	0	0	2	1	0	0	0	0	0	0	0	0	0	1
Oceanicola batsensis	0	0	0	0	0	0	0	0	0	0	0	0	0	0	0	0	0	0	0	0	0	0	0	0	2	0	0	0	0	0	0	0	0	0	0	0	0	0	0	0	0	0	0	0	0	0
Agromyces ulmi	0	0	0	0	0	0	0	0	0	2	0	0	0	0	0	0	1	0	0	0	0	0	0	0	0	0	0	0	7	2	0	0	0	0	1	0	0	1	0	0	0	0	0	0	0	0
Paenibacillus xylanilyticus	0	0	0	1	2	1	0	0	0	0	0	0	0	0	0	7	0	15	0	0	0	0	0	0	0	0	0	1	1	2	0	0	0	0	0	2	1	0	0	0	0	1	0	0	0	0
Sphingomonas phyllosphaerae	8	7	788	27	312	20	202	429	887	164	28	230	118	0	378	2429	5	705	11	7	6	9	363	13	111	140	146	7	189	266	32	33	25	48	387	239	41	97	65	29	37	7	4	102	15	10
Pseudovibrio denitrificans	0	0	0	0	0	0	0	2	0	0	3	0	0	0	1	0	2	0	1	0	0	0	1	0	0	0	0	0	0	2	0	0	0	0	1	1	0	0	0	1	0	0	2	1	0	0
Idiomarina fontislapidosi	0	0	0	0	0	0	0	0	0	0	0	0	0	0	2	0	0	0	0	0	0	0	0	0	0	0	0	0	0	0	0	0	0	0	0	0	0	0	0	0	0	0	0	0	0	0
Salipiger mucosus	0	0	0	0	0	0	0	0	0	0	0	0	0	0	3	0	0	0	0	0	0	0	0	0	0	0	0	0	0	0	0	0	0	0	0	0	0	2	0	0	0	0	0	0	0	0
Phenylobacterium lituiforme	0	1	1	0	7	0	3	9	8	141	0	0	1	0	2	4	1	15	0	2	0	0	11	1	1	0	0	0	20	0	16	5	2	27	17	4	0	9	2	0	0	0	3	1	0	1
Desulfovibrio putealis	0	0	0	0	2	9	0	2	0	5	0	0	0	0	1	0	0	0	0	0	0	0	0	0	0	0	0	0	19	1	0	0	1	0	19	0	0	0	0	0	0	0	0	0	0	0
Nesterenkonia sandarakina	0	0	1	0	0	0	0	0	1	1	0	0	0	0	0	0	0	0	0	0	0	0	0	0	0	1	0	0	0	0	0	0	0	0	1	0	0	0	0	0	0	0	0	0	0	0
Nesterenkonia lutea	0	0	0	0	2	0	1	1	0	7	1	0	1	0	7	2	1	2	0	0	0	1	12	0	0	1	0	0	8	9	5	0	0	1	3	1	1	0	1	0	0	1	2	0	0	1
Loktanella hongkongensis	0	0	0	0	0	0	0	0	0	0	0	0	0	0	0	0	0	1	0	0	0	0	0	0	0	0	0	0	0	0	0	0	0	0	1	0	0	0	0	0	0	0	0	0	0	0
Sphingopyxis terrae	0	0	4	0	1	0	0	2	0	1	0	0	0	0	0	2	2	1	0	0	0	0	1	0	1	0	0	0	1	2	0	0	0	1	2	1	0	0	0	2	0	0	1	0	0	0
Rhodoplanes elegans	0	0	0	0	0	0	0	1	0	0	0	1	0	0	0	0	0	0	0	0	0	1	0	0	0	0	0	0	0	3	1	0	0	0	0	0	0	0	0	0	0	4	0	0	0	0
Rhodoplanes roseus	0	0	0	0	0	0	0	2	1	1	0	0	0	0	0	0	0	1	0	0	0	0	0	0	0	0	0	0	0	0	3	0	0	0	1	0	0	0	10	0	0	1	0	0	0	0
Rhodobium orientis	0	0	0	0	0	3	0	3	0	1	1	0	0	0	2	1	0	2	0	0	0	0	1	0	0	0	0	0	0	0	0	0	0	0	2	2	2	0	0	0	0	0	0	0	0	0
Lactobacillus pentosus	0	0	57	0	1	0	0	0	0	1	0	0	3	0	0	0	0	0	0	3	1	0	0	0	0	0	0	2	0	0	1	0	0	5	37	0	0	0	1	0	0	1	1	0	1	13
Hydrogenovibrio marinus	0	0	0	0	0	0	0	0	0	0	0	0	0	0	0	0	0	0	0	0	0	0	0	0	0	0	0	0	0	0	0	0	0	0	0	0	1	0	0	0	0	0	0	0	0	0
Moorella thermoautotrophica	0	0	0	0	0	1	0	0	0	0	0	0	0	0	0	0	0	0	0	0	0	0	0	0	0	1	0	0	0	0	0	0	0	0	0	0	0	0	0	0	0	0	0	0	0	0
Sedimentibacter hydroxybenzoicus	0	0	0	0	0	0	0	0	0	0	0	0	0	0	0	0	0	0	0	0	0	0	0	0	0	0	0	0	0	0	0	0	0	0	0	0	0	1	0	0	0	0	0	0	0	0
Prevotella oulorum	0	0	0	0	0	0	0	0	0	0	0	0	1	0	3	0	0	0	0	0	0	0	0	0	0	0	0	0	30	0	0	0	0	0	0	0	0	0	0	0	0	0	0	0	0	0
Prevotella veroralis	0	0	0	0	0	0	0	0	36	0	0	0	0	0	25	0	0	0	0	0	0	0	0	3	0	0	0	0	4	3	0	0	0	0	0	0	0	0	66	0	0	0	0	0	0	0
Halothermothrix orenii	0	0	0	0	0	0	0	0	0	1	0	0	0	0	1	1	0	0	0	0	0	0	0	0	0	0	0	0	2	3	0	0	0	0	0	0	2	0	0	0	0	0	0	1	0	0
Bacillus thermoamylovorans	0	0	0	0	2	0	1	0	0	0	0	0	1	0	3	7	2	1	0	0	1	0	0	0	0	1	0	0	1	0	0	0	0	1	16	23	0	2	0	0	0	0	0	0	0	0
Bartonella vinsonii	0	0	0	0	0	0	0	0	0	0	0	1	0	0	0	0	0	1	0	0	0	0	0	0	0	0	0	0	0	0	0	0	0	0	0	0	0	0	0	0	0	0	0	0	0	0
Rickettsia akari	0	0	1	0	0	0	0	0	0	1	0	5	0	0	0	0	0	0	0	0	0	0	0	0	0	1	0	0	1	0	3	0	0	0	0	2	18	1	0	0	0	0	0	0	0	0
Rickettsia canadensis	0	0	0	0	1	0	0	0	0	0	0	0	0	0	0	0	0	0	0	0	0	0	0	0	0	0	0	0	0	0	0	0	0	2	0	7	30	0	0	0	0	0	0	0	0	0
Staphylococcus saccharolyticus	126	429	10801	462	1991	5449	4265	3752	9381	23712	5886	3680	64556	277	6026	6268	3263	4276	3336	826	5139	1341	8497	1089	2505	4257	4187	920	34630	19348	9776	2591	963	1678	21074	4595	3449	11282	5491	6506	184	4640	6230	5538	556	981
Ruminococcus callidus	0	0	0	0	0	2	1	0	1	0	0	1	0	0	0	0	0	0	0	0	0	0	205	14	0	0	0	1	1	0	1	0	4	1	0	10	0	0	0	0	0	0	0	0	0	1
Comamonas testosteroni	1894	14	3	3	0	43	0	548	0	1	27	104	98	0	7884	1984	931	1397	1	0	317	81	20	29	128	1485	108	42	4	1	0	15	11	26	82	157660	26	44	7	2	34	20	1	1	0	10
Helicobacter mustelae	0	0	0	0	0	0	0	0	0	0	0	0	0	0	0	0	0	1	0	0	0	0	1	0	0	0	0	0	0	0	0	0	0	0	0	0	0	0	0	0	0	0	0	0	0	0
Prosthecochloris vibrioformis	0	0	0	0	0	0	0	0	0	0	0	0	0	0	0	0	0	0	0	0	1	0	0	0	0	0	0	0	0	0	0	0	0	0	0	0	0	0	0	0	0	0	0	0	0	0
Aggregatibacter actinomycetemcomitans	0	0	44	0	0	0	0	0	0	0	0	0	0	0	0	0	0	2	0	0	0	0	0	0	0	0	0	0	0	0	0	0	0	0	0	0	0	3	0	0	0	0	0	0	0	0
Bordetella holmesii	0	0	0	0	0	1	0	1	0	3	0	0	0	0	0	0	0	1	0	1	0	0	0	0	0	0	3	0	0	0	0	0	0	0	0	2	0	1	1	1	0	1	0	1	0	1
Mycoplasma felis	0	0	0	0	0	0	0	0	0	0	0	0	0	0	0	0	0	1	0	0	0	0	0	0	0	0	0	0	0	0	0	0	0	0	0	1	0	0	0	0	0	0	0	0	0	0
Desulfobulbus rhabdoformis	0	0	0	0	1	0	0	1	0	0	0	0	0	0	0	0	0	0	0	0	0	0	0	0	0	0	0	0	0	1	0	0	0	0	0	0	0	0	0	0	0	0	0	2	0	0
Rhizobium etli	0	5	8	0	14	6	2	798	2	21	5	1	9	0	9	1	3	4	5	0	0	1	10	0	164	7	0	7	7	30	2	2	376	117	16	12	13	10	5	0	0	2	4	737	0	0
Actinomadura rifamycini	0	0	0	0	0	0	0	0	0	0	0	0	0	0	1	0	0	0	0	0	0	0	1	0	1	0	0	0	0	0	0	0	0	0	0	0	0	0	0	0	0	0	0	0	0	0
Oxalobacter formigenes	0	0	1	1	0	0	0	3	1	10	2	1	1	0	5	57	9	7	7	1	0	2	25	0	3	6	4	0	4	5	0	2	0	0	0	9	0	0	5	2	0	0	3	1	1	1
Kutzneria viridogrisea	0	0	0	0	0	0	0	0	0	1	0	0	0	0	0	0	0	1	0	0	0	0	0	1	0	0	1	0	0	0	0	0	0	0	0	0	0	0	0	0	0	0	0	0	0	0
Rubrobacter radiotolerans	0	0	0	2	0	64	0	16	0	13	0	0	0	0	19	14	0	2	0	0	1	0	34	6	0	1	0	0	0	126	0	0	0	7	84	0	0	0	0	0	0	0	4	0	0	0
Moorella glycerini	0	0	3	0	1	6	0	1	0	19	0	0	0	0	6	2	0	1	1	0	1	0	2	0	2	0	1	0	0	4	0	3	0	0	6	0	0	2	1	1	0	0	0	0	0	0
Burkholderia xenovorans	0	0	0	0	0	0	0	0	0	0	0	0	0	0	0	1	0	1	1	0	0	0	5	1	2	0	1	0	0	0	0	0	0	0	0	0	0	0	0	0	0	0	0	0	0	0
Afipia broomeae	0	0	0	0	0	9	0	2	0	1	0	0	0	0	0	0	0	1	0	0	0	0	7	0	0	0	0	0	1	0	0	0	0	0	2	0	0	0	0	0	0	42	0	0	0	0
Amaricoccus kaplicensis	3	37	302	11	92	115	688	453	12	4333	37	878	108	0	964	294	3	670	34	23	67	11	1061	434	100	84	26	54	3798	750	134	19	42	376	1229	256	0	214	574	133	0	1489	113	237	2	30
Amaricoccus macauensis	0	16	33	1	0	1216	228	517	2	1568	68	365	84	0	152	45	4	205	68	10	32	86	509	57	86	130	31	7	1179	103	136	37	13	161	538	799	0	353	159	70	6	24	9	223	0	1
Amaricoccus veronensis	1	4	48	2	1	122	36	182	2	710	66	20	26	0	85	2	1	37	3	4	6	7	114	12	5	29	100	5	159	61	25	10	7	46	175	37	0	78	131	20	0	123	6	18	0	0
Microvirgula aerodenitrificans	0	0	0	0	0	0	0	0	0	0	0	0	0	0	1	0	0	0	0	0	0	0	0	0	0	1	0	5	0	0	0	0	0	0	0	1	0	0	0	0	0	0	0	0	0	0
Rhodococcus coprophilus	0	0	0	0	0	0	0	0	0	1	0	0	1	0	2	0	9	62	20	2	0	24	127	2	15	12	25	0	4	1	0	0	0	0	0	0	0	0	13	0	0	0	0	0	0	0
Megasphaera elsdenii	0	0	0	0	0	0	0	2	0	0	0	0	0	0	2	0	0	0	0	0	0	0	0	0	0	0	0	0	0	0	0	0	0	0	0	0	1	0	0	0	0	0	0	0	0	0
Mycobacterium novocastrense	0	0	0	0	0	0	1	0	1	0	0	0	0	0	0	0	0	3	0	0	0	0	5	0	0	1	1	0	0	2	0	0	0	0	0	0	0	0	1	0	0	0	0	0	0	1
Burkholderia cepacia	0	0	0	0	0	0	0	0	0	0	0	0	0	0	0	2	1	6	9	1	0	2	15	1	4	4	3	0	0	1	0	0	0	0	0	0	0	0	1	0	0	3	0	0	0	0
Burkholderia pyrrocinia	0	0	0	0	0	0	0	0	0	0	0	0	0	0	1	0	7	4	5	2	0	0	9	0	1	3	2	1	1	0	0	1	0	1	0	0	0	0	7	0	0	0	1	0	0	2
Burkholderia glumae	0	0	0	0	0	0	0	0	0	0	0	0	0	0	0	0	0	0	1	0	0	0	0	0	0	0	0	0	0	0	0	0	0	0	0	0	0	3	1	0	0	0	0	0	0	0
Burkholderia phenazinium	0	0	1	1	1	0	0	0	0	1	0	0	0	0	14	6	8	22	13	1	3	8	30	2	3	5	17	0	0	1	0	0	0	0	0	0	0	0	8	1	1	0	0	0	1	0
Burkholderia graminis	0	0	1	0	0	0	0	0	0	0	0	0	0	1	18	19	17	32	27	2	2	6	71	1	21	9	15	1	0	0	0	0	0	0	0	0	0	0	17	0	0	0	3	0	0	1
Rhodobacter sphaeroides	0	0	4	0	0	9	5	68	5	112	2	4	5	0	32	5	0	14	4	0	4	0	19	2	4	0	3	1	52	9	6	0	2	15	38	8	0	6	4	20	0	1	2	5	1	0
Mycobacterium aurum	0	0	0	0	0	0	0	0	0	0	0	0	0	0	0	0	0	0	0	0	0	0	0	0	0	0	0	0	1	0	0	0	0	0	0	0	0	0	0	0	0	0	0	0	0	0
Mycobacterium obuense	0	0	0	0	0	0	2	0	0	0	0	0	0	0	0	1	0	0	0	0	0	0	3	0	0	1	0	0	1	1	0	0	0	0	0	0	0	1	0	0	0	0	0	0	0	0
Mycobacterium aichiense	0	0	0	0	0	0	0	0	0	0	0	0	0	0	0	0	0	3	0	0	0	1	8	0	1	2	2	0	1	4	0	0	0	0	0	0	0	0	2	0	0	0	0	0	0	0
Mycobacterium genavense	0	0	0	0	0	0	0	0	0	0	0	0	0	0	0	0	0	0	0	0	0	1	2	0	0	1	0	0	0	0	0	0	0	0	0	0	0	0	0	0	0	0	0	0	0	0
Geobacillus kaustophilus	0	1	0	0	2	0	0	0	0	0	0	0	0	0	0	1	0	0	0	0	0	0	0	0	1	0	0	0	5	323	1	0	2	0	1	0	0	0	0	0	0	0	0	0	0	0
Planctopirus limnophila	0	0	3	0	0	2	0	0	0	2	0	1	0	0	24	9	0	3	1	0	3	0	1	0	2	4	0	0	0	0	0	0	0	0	0	0	0	1	0	0	0	0	0	0	0	0
Blastopirellula marina	0	0	0	0	0	0	0	0	0	0	0	0	0	0	1	1	1	1	1	0	0	0	0	0	0	2	0	0	0	0	0	0	0	0	0	0	0	0	0	0	0	0	0	0	0	0
Marinomonas vaga	0	0	0	0	0	0	0	0	0	0	0	0	1	0	1	0	0	0	0	0	0	0	0	0	1	0	0	0	0	0	0	0	0	0	0	1	0	0	0	0	0	0	0	0	0	0
Clostridium baratii	0	0	0	0	0	0	1	0	0	3	18	3	0	0	0	0	0	0	0	0	0	0	0	0	0	0	0	0	5	0	1	0	0	0	0	0	0	0	0	0	0	0	0	0	0	0
Clostridium beijerinckii	0	0	1	0	2	0	1	1	0	22	0	0	2	0	1	0	0	0	0	0	0	0	0	0	0	0	0	2	0	0	3	25	1	0	12	0	0	0	0	0	0	0	0	0	0	0
Clostridium sporogenes	0	0	0	0	0	0	0	0	0	0	0	0	0	0	0	0	0	0	0	0	0	0	0	0	0	0	0	8	1	0	0	0	0	0	0	6	0	0	0	0	0	0	0	0	0	0
Clostridium argentinense	0	0	0	0	0	0	0	0	0	1	0	0	0	0	0	0	0	1	0	0	0	0	0	0	0	0	0	1	0	0	0	0	0	0	0	0	0	1	0	0	0	0	0	0	0	0
Sporosarcina globispora	0	0	0	0	2	0	0	0	0	2	1	0	0	0	0	1	0	3	0	0	0	0	0	0	0	1	0	0	3	0	1	0	0	0	2	0	0	0	0	0	0	1	0	0	0	0
Pelobacter acetylenicus	0	0	0	0	0	2	0	0	0	44	0	2	0	0	0	0	0	2	0	0	0	0	3	1	1	1	0	0	1	0	0	0	0	0	2	0	0	0	0	0	0	3	0	1	0	0
Clostridium chartatabidum	0	0	0	0	0	1	0	0	0	0	0	0	91	0	0	0	0	0	0	0	0	0	0	0	0	0	0	1	0	0	1	1	0	0	0	0	0	0	0	0	0	0	0	0	0	0
Methylomicrobium agile	0	0	0	0	0	2	0	0	0	0	0	0	0	0	0	0	0	0	0	0	0	0	0	0	0	0	0	0	1	0	0	0	0	0	0	0	4	0	0	0	0	0	0	0	0	0
Methylococcus capsulatus	0	0	0	0	0	28	0	0	0	1	0	1	0	0	6	0	0	6	0	0	0	2	12	1	17	7	9	0	1	0	0	1	0	0	0	0	0	0	46	11	0	8	0	0	0	0
Methylobacter whittenburyi	0	0	0	0	0	1	0	0	0	0	0	0	0	0	0	0	0	0	0	0	0	0	0	0	0	0	0	0	0	0	0	0	0	0	0	0	0	0	0	0	0	0	0	0	0	0
Methylomonas aurantiaca	0	0	0	0	0	0	0	0	0	0	0	0	0	0	1	0	0	0	0	0	0	0	0	0	0	0	0	0	0	0	0	0	0	0	0	0	0	0	0	0	0	0	0	0	0	0
Methylomicrobium album	0	0	0	0	0	1	0	0	0	0	0	0	0	0	0	0	0	0	0	0	0	0	0	0	0	0	0	0	1	0	0	0	0	0	0	0	0	0	0	0	0	0	0	0	0	0
Clostridium aminovalericum	0	0	0	0	0	0	0	0	0	0	0	0	0	0	0	0	0	0	0	0	0	0	0	0	0	0	0	0	1	0	0	0	0	0	0	0	0	0	0	0	0	0	0	0	0	0
Clostridium collagenovorans	0	0	0	0	0	0	0	0	0	0	0	0	0	0	0	0	0	0	0	0	0	0	0	0	0	0	0	0	0	0	2	0	0	0	0	0	0	0	1	0	0	0	0	0	0	0
Erysipelatoclostridium ramosum	0	0	0	0	0	0	0	0	0	0	0	0	0	0	0	0	0	0	0	0	0	0	0	0	0	0	0	0	0	0	0	0	0	0	0	0	4	0	0	0	0	0	0	0	0	0
Tyzzerella nexilis	1	6	0	0	0	0	1	0	0	4	0	0	0	0	8	0	0	1	0	0	0	0	0	0	0	0	1	0	6	0	2	0	0	0	0	0	0	0	0	0	0	0	0	0	0	0
Clostridium proteolyticum	0	0	0	0	1	0	0	0	0	0	2	0	0	0	0	0	0	0	0	0	0	0	0	0	0	0	0	0	0	0	4	0	0	0	1	0	0	0	0	1	0	0	0	0	0	0
Methylococcus thermophilus	0	0	0	0	0	78	0	0	0	0	0	0	0	0	11	0	0	0	1	0	0	0	0	0	1	0	0	0	9	1	0	0	0	0	0	0	0	4	0	0	0	0	0	0	0	0
Aeromonas caviae	0	5	7	1	0	18	1	17	0	64	52	32	21	0	184	7	0	34	0	0	21	15	471	6	1	56	13	9	0	100	0	6	2	8	20	8	0	12	39	1	0	19	5	11	0	0
Photobacterium leiognathi	0	0	0	0	0	0	0	0	0	0	0	0	0	0	1	0	0	0	0	0	0	0	0	0	0	0	2	0	0	0	0	0	0	0	0	0	0	0	0	0	0	0	0	0	0	0
Vibrio mediterranei	4	0	0	3	0	0	0	0	0	0	0	0	0	0	0	0	0	0	0	0	0	0	2	0	0	1	0	0	0	0	0	0	0	0	0	0	0	0	0	0	0	0	1	0	0	0
Vibrio mimicus	0	0	0	0	1	0	0	0	0	0	0	1	0	0	0	0	0	0	0	0	0	0	1	0	0	1	0	0	1	0	0	0	0	0	0	0	0	0	0	0	0	0	0	0	0	0
Lactobacillus sanfranciscensis	0	0	1	0	0	0	0	0	0	0	0	0	0	0	0	0	0	0	0	0	0	0	0	0	0	0	0	0	0	0	0	0	0	0	2	0	0	0	0	0	0	0	0	0	0	0
Brevibacterium epidermidis	0	0	0	0	1	1	0	0	0	1	0	0	0	0	1	0	0	0	0	0	0	0	3	0	0	11	0	0	0	4	10	0	0	0	0	2	0	0	0	0	0	0	0	0	0	0
Clostridium intestinale	0	0	0	0	0	0	0	0	0	0	2	0	0	0	0	0	0	0	0	0	0	0	0	0	0	0	0	0	0	0	0	0	0	0	0	0	0	5	0	0	0	0	0	0	0	0
Pseudoclavibacter helvolus	0	0	0	0	0	0	0	0	0	0	0	0	0	0	1	0	0	0	0	0	0	0	2	0	0	0	0	0	0	0	0	0	0	0	0	0	0	0	0	0	0	0	0	0	0	0
Microbacterium arborescens	0	0	0	0	0	1	0	0	0	0	0	0	0	0	0	0	0	0	0	0	0	0	1	0	0	0	0	0	0	1	0	0	0	0	0	2	0	0	0	0	0	0	0	0	0	0
Azoarcus evansii	0	0	0	1	0	0	0	0	0	0	0	0	0	0	0	0	0	1	1	0	0	0	3	0	0	0	0	0	11	0	0	0	0	0	0	0	0	1	0	0	0	0	0	1	0	0
Clostridium formicaceticum	0	0	0	0	0	0	0	0	0	0	0	0	0	0	1	0	0	0	0	0	0	0	0	0	0	0	0	0	0	0	0	0	0	0	0	0	0	0	0	0	0	0	0	37	0	0
Clostridium propionicum	0	0	0	0	0	0	0	0	0	0	0	0	0	0	1	0	0	0	0	0	0	0	0	0	0	0	0	0	0	0	0	0	0	0	0	0	0	0	0	0	0	0	0	0	0	0
Marinovum algicola	0	0	1	0	0	0	0	0	0	0	0	0	0	0	1	0	0	0	0	0	0	0	1	0	0	0	0	0	1	0	0	0	0	0	0	0	0	0	1	0	0	0	0	0	0	0
Desulfuromusa kysingii	0	0	0	0	0	0	0	0	0	0	0	0	0	0	0	0	0	0	0	0	0	0	1	0	0	0	0	0	0	0	1	0	0	0	0	1	0	0	0	0	0	1	0	0	0	0
Desulfuromusa succinoxidans	0	0	0	0	0	0	0	0	1	0	0	0	0	0	0	0	0	0	0	0	0	0	0	0	0	0	0	0	0	2	8	0	0	0	1	0	0	0	0	0	0	0	0	1	0	0
Sanguibacter inulinus	0	0	0	0	0	0	0	0	0	0	0	0	0	0	1	0	0	1	0	0	0	0	3	0	0	0	0	0	0	0	0	0	0	1	0	1	0	0	0	0	0	0	0	0	0	0
Sanguibacter suarezii	0	0	0	0	1	0	0	0	0	2	0	0	1	0	3	1	0	1	0	0	0	0	4	0	0	0	0	0	2	1	2	0	0	0	1	1	0	0	0	0	0	0	0	0	0	0
Oerskovia turbata	0	0	2	0	1	0	1	0	0	10	0	1	1	0	3	3	1	1	0	0	0	0	13	0	0	0	0	0	3	3	1	0	0	1	0	0	0	1	0	0	0	15	0	0	0	0
Actinomyces gerencseriae	0	0	0	0	0	0	0	0	0	0	0	0	2	0	0	0	0	0	0	0	0	0	0	0	0	0	0	0	0	0	0	0	0	0	0	0	0	0	0	0	0	0	0	0	0	0
Arthrobacter ureafaciens	0	0	0	0	0	0	0	0	0	1	0	0	0	0	0	0	0	0	0	0	0	0	0	0	0	0	0	0	0	0	0	0	0	0	0	0	0	1	0	0	0	0	0	0	0	0
Rhodothermus marinus DSM 4252	0	0	0	0	1	2	0	0	0	5	0	0	0	0	6	5	2	7	1	0	0	1	2	0	2	0	1	0	0	6	0	0	0	0	0	5	0	0	2	1	0	0	1	1	0	0
Actinomyces meyeri	0	0	0	0	0	0	0	0	0	0	0	0	0	0	0	0	0	0	0	0	0	0	0	0	0	0	0	0	1	0	0	0	0	0	0	0	0	0	0	0	0	0	0	0	0	1
Nitrospira moscoviensis	0	1	0	9	4	6	0	27	0	19	0	4	0	0	4	0	0	0	0	0	0	0	2	0	0	1	0	2	0	836	0	0	0	5	16	0	0	0	0	2	0	0	0	1	0	0
Desulforhabdus amnigena	0	0	3	0	0	1	0	0	0	0	0	0	0	0	0	0	0	0	0	0	0	0	0	0	0	0	0	0	0	0	0	0	0	0	0	0	0	0	0	0	0	0	0	0	0	0
Cellulomonas uda	0	0	0	0	0	0	0	0	0	0	0	0	0	0	1	0	0	0	0	0	0	0	0	0	0	0	0	0	1	1	0	0	0	0	0	0	0	0	0	0	0	0	0	0	0	0
Corynebacterium ulcerans	0	0	0	0	0	0	0	0	0	6	0	0	2	0	0	0	0	0	0	0	0	0	0	0	0	0	0	0	2	4	0	0	0	0	0	0	0	0	0	0	0	0	1	0	0	0
Syntrophus buswellii	0	0	0	0	0	1	0	0	0	0	0	0	1	0	0	0	0	0	0	0	0	0	0	0	0	0	0	0	0	0	0	0	0	0	0	0	0	0	0	0	0	0	0	0	0	0
Syntrophus gentianae	0	0	0	0	0	4	0	0	6	0	0	0	0	0	0	0	0	0	0	0	0	0	0	0	0	0	0	0	0	0	0	0	0	0	0	0	0	0	0	0	0	0	0	0	0	0
Kocuria varians	0	0	2	0	0	0	1	2	0	27	0	0	1	0	33	5	1	0	0	0	0	0	15	1	0	2	0	2	7	10	1	0	0	0	1	0	0	3	0	0	0	1	0	1	0	0
Acetohalobium arabaticum	0	0	0	0	1	0	0	0	0	0	0	0	0	0	0	0	0	0	0	0	0	0	0	0	0	0	0	0	0	0	0	0	0	0	0	0	0	0	0	0	0	0	0	0	0	0
Thermoanaerobacter wiegelii	0	0	0	0	0	0	0	0	0	0	0	0	0	0	12	3	0	0	1	0	0	0	0	0	1	0	0	0	0	0	0	0	0	0	0	0	0	0	0	0	0	0	0	0	0	0
Tsukamurella pulmonis	0	0	0	0	0	0	0	0	2	1	0	0	0	0	0	0	0	0	0	0	0	0	1	0	0	0	0	0	1	1	0	0	0	0	0	0	0	0	0	0	0	0	0	0	0	0
Aneurinibacillus thermoaerophilus	0	0	0	0	1	0	0	0	0	2	0	0	1	0	4	5	0	0	0	0	1	0	0	0	0	0	0	1	1	1	0	0	0	0	3	0	0	0	1	0	0	0	0	0	0	0
Halobacillus litoralis	0	0	0	0	1	0	0	5	0	2	0	1	2	0	3	14	0	3	0	1	0	0	0	0	0	1	0	0	3	0	1	1	0	1	5	1	0	0	1	0	0	1	0	0	1	0
Desulfobulbus elongatus	0	0	0	0	2	0	0	5	0	0	0	0	0	0	0	0	2	0	0	0	0	0	0	0	0	0	0	0	0	0	0	0	0	0	0	0	0	1	0	0	1	0	0	3	0	0
Lactobacillus lindneri	0	0	0	0	1	0	0	0	1	1	0	0	0	0	0	0	0	0	0	0	0	0	0	0	0	0	0	0	0	0	0	0	0	0	0	0	0	0	0	0	0	1	0	0	0	0
Geovibrio ferrireducens	0	0	0	0	0	0	0	0	0	0	0	0	0	0	0	0	0	0	0	0	0	0	0	0	0	0	0	0	0	0	0	0	0	0	1	0	0	0	0	0	0	0	0	0	0	0
Thermodesulfobacterium hveragerdense	0	0	0	0	0	0	0	0	0	0	0	0	0	0	0	1	0	0	0	0	0	0	0	0	0	0	0	0	0	0	0	0	0	0	0	0	0	0	0	0	0	0	0	0	0	0
Anaerofilum pentosovorans	0	0	0	0	0	0	0	0	0	0	0	0	0	0	0	0	0	0	0	0	0	0	0	0	0	0	0	0	0	0	1	0	0	0	0	0	0	0	0	0	0	0	0	0	0	0
Pseudoalteromonas antarctica	0	0	0	0	0	0	0	2	0	1	0	0	0	0	0	0	0	0	0	0	0	0	0	0	0	0	0	0	0	0	0	0	0	0	0	0	0	0	0	0	0	0	0	0	0	0
Pseudomonas anguilliseptica	2	2	0	0	0	1	0	0	0	1	1	1	0	0	2	0	0	0	0	0	0	0	1	0	0	2	0	0	0	1	0	0	1	0	0	1	0	0	0	0	0	0	0	0	0	0
Desulfospira joergensenii	0	0	0	0	0	0	0	0	0	2	0	0	0	0	0	0	0	0	0	0	0	0	0	0	0	0	0	0	0	8	1	0	0	0	0	0	5	0	0	0	0	0	0	0	0	1
Pseudonocardia asaccharolytica	0	0	0	0	0	0	0	0	0	0	0	0	0	0	0	1	0	0	0	0	0	0	0	0	0	0	0	0	0	0	0	0	0	0	0	0	0	0	0	0	0	0	0	0	0	0
Pseudonocardia sulfidoxydans	0	0	0	0	0	0	0	0	0	0	0	0	0	1	0	0	0	2	2	0	0	1	11	0	2	1	3	0	0	0	0	0	0	0	0	0	0	0	0	0	0	0	0	0	0	0
Schwartzia succinivorans	1	0	0	0	0	0	0	0	0	0	0	0	0	0	0	0	0	0	0	0	0	0	0	0	0	0	1	0	2	0	0	0	0	0	6	0	0	1	0	0	0	0	0	0	0	0
Corynebacterium camporealensis	0	0	0	0	0	0	0	1	0	6	0	1	1	0	1	0	0	1	0	0	0	0	2	0	0	0	0	0	2	10	0	0	0	1	1	0	0	1	0	1	0	0	0	0	0	0
Sphingomonas asaccharolytica	0	2	84	1	202	10	15	100	136	27	6	33	12	0	44	102	192	15	44	2	0	2	214	15	13	21	17	3	20	233	184	15	4	24	138	51	0	49	11	1	0	1	65	12	11	4
Bogoriella caseilytica	0	0	0	0	0	0	0	0	0	0	0	0	0	0	0	0	0	0	0	0	0	0	1	0	0	0	0	0	0	0	0	0	0	0	0	0	0	0	0	0	0	0	0	0	0	0
Herbaspirillum seropedicae	0	1	0	1	34	1	0	0	0	0	2	11	2	0	94	221	2	3	1	0	0	1	16	5	3	2	0	0	0	2	1	0	3	0	3	31	0	51	1	2	0	0	3	0	1	0
Rhizobium sullae	0	0	0	0	0	0	0	1	0	0	0	0	0	0	0	0	0	0	0	0	0	0	0	0	0	0	0	0	0	0	0	0	0	0	0	0	0	0	0	0	0	0	0	2	0	0
Xanthomonas hyacinthi	0	0	7	2	1	0	1	9	2	2	0	0	0	0	1	0	0	2	0	0	0	0	12	1	0	1	0	0	0	1	1	0	0	0	2	8	0	4	0	0	0	1	2	1	0	0
Xanthomonas theicola	0	0	2	0	0	1	0	19	0	6	0	0	1	0	0	1	3	1	0	0	0	0	4	1	0	4	0	0	1	2	0	0	1	0	1	6	0	1	0	0	0	0	0	0	0	0
Thiocystis violacea	0	0	0	0	0	0	0	1	0	0	0	0	0	0	0	0	0	0	0	0	0	0	0	0	0	0	0	0	0	0	0	0	0	0	0	0	0	0	0	0	0	0	0	0	0	0
Holdemania filiformis	0	0	0	0	0	0	0	0	0	0	0	0	0	0	0	0	0	2	0	0	0	0	0	0	0	0	0	0	0	0	0	0	0	0	0	0	0	0	0	0	0	0	0	1	0	0
Enterococcus asini	0	20	0	0	11	0	1	9	7	15	3	2	16	0	11	2	2	2	2	0	1	1	1	0	2	5	2	0	12	9	8	1	0	1	7	2	0	3	5	1	0	1	6	7	0	0
Desulfovibrio alaskensis	0	0	0	0	0	0	5	0	0	0	0	0	0	0	0	0	0	0	0	0	0	0	0	0	0	0	0	0	0	0	0	0	0	0	0	0	0	0	0	0	0	0	0	0	0	0
Alcanivorax borkumensis	0	0	0	0	0	0	0	0	0	0	0	0	0	0	0	0	1	0	0	0	0	0	0	0	2	0	0	0	0	0	0	0	0	0	0	0	0	0	0	0	0	0	0	0	0	0
Carnimonas nigrificans	0	0	0	0	0	0	0	0	0	0	0	0	0	0	0	0	0	0	0	0	0	0	0	0	0	1	0	0	0	0	0	0	0	0	0	0	0	8	0	0	0	0	0	0	0	0
Staphylococcus condimenti	0	0	7	1	21	51	6	10	14	68	8	13	46	0	25	24	9	32	5	4	3	6	15	6	9	24	7	13	32	26	66	7	5	5	118	9	2	22	21	13	0	9	24	31	2	1
Sulfitobacter guttiformis	0	0	0	0	0	0	0	2	0	0	0	0	0	0	0	0	0	0	0	0	0	0	0	0	0	0	0	0	0	0	0	0	0	0	0	0	0	0	0	0	0	0	0	0	0	0
Atopobium vaginae	0	0	0	0	0	0	26	0	0	2	0	0	0	0	0	0	0	4	0	0	0	0	0	0	0	0	0	0	0	0	0	0	5	0	21	0	0	0	2	0	0	0	6	0	0	0
Microbacterium flavescens	0	0	0	0	1	0	0	0	0	4	0	0	0	0	4	0	0	0	0	0	0	0	1	0	0	0	0	0	0	17	0	0	0	0	0	0	0	0	0	0	0	0	0	0	0	0
Facklamia sourekii	0	0	1	0	10	3	3	0	0	5	4	0	5	0	0	3	1	2	0	0	1	0	2	0	1	5	0	0	1	3	4	0	0	0	3	1	2	0	1	1	0	1	4	3	0	0
Lactobacillus amylolyticus	0	0	0	0	0	0	0	0	0	0	0	0	0	0	0	0	0	0	0	0	0	0	0	0	0	0	0	0	0	1	2	0	0	0	2	2	0	7	0	0	0	0	0	0	0	0
Clostridium methylpentosum	0	0	0	0	0	0	0	0	0	0	0	0	0	0	0	0	0	0	0	0	0	0	3	0	0	0	0	0	0	2	14	0	0	0	0	0	0	0	0	0	0	0	0	0	0	0
Flavonifractor plautii	0	0	0	2	1	0	1	0	3	0	0	0	14	0	0	0	0	0	0	0	0	0	0	0	0	0	0	1	0	0	0	0	0	27	0	2	0	0	0	0	0	0	0	0	0	0
Propionispira arboris	0	1	0	0	0	0	0	0	0	0	1	0	0	0	0	0	0	0	0	0	0	0	0	0	0	0	0	0	0	0	0	0	0	0	0	0	0	0	0	0	0	0	0	0	0	0
Burkholderia multivorans	0	0	0	0	0	0	0	0	0	1	0	0	0	0	3	0	2	5	9	0	0	2	19	0	5	12	5	0	0	0	3	0	0	3	13	3	0	0	7	0	0	0	0	1	0	0
Hymenobacter roseosalivarius	0	0	0	0	1	0	0	0	0	0	0	0	0	0	0	0	0	0	0	0	0	0	0	0	0	0	0	0	0	0	0	0	0	0	0	0	0	0	0	0	0	0	0	0	0	0
Lactobacillus perolens	0	0	0	0	2	0	0	0	0	0	0	0	0	0	0	0	0	0	0	0	0	0	0	0	1	0	0	0	0	1	0	0	0	0	0	0	0	0	0	0	0	7	0	0	0	0
Francisella tularensis	0	0	0	0	0	0	0	0	0	0	0	0	0	0	0	0	0	0	0	0	0	0	0	0	0	0	0	0	0	1	0	0	0	0	0	0	0	0	0	0	0	0	0	0	0	0
Brachyspira aalborgi	0	0	0	0	0	0	0	0	0	0	0	0	0	0	0	0	0	0	0	0	0	0	0	0	0	0	0	0	0	1	0	0	0	0	0	0	0	0	0	0	0	0	0	0	0	0
Desulfovibrio longreachensis	0	0	0	0	0	0	0	0	0	0	0	0	0	0	0	0	0	0	0	0	0	0	1	0	0	0	0	0	0	0	0	0	0	0	0	0	0	0	0	0	0	0	0	0	0	0
Pseudoalteromonas tunicata	0	0	0	0	0	0	0	0	0	0	0	0	0	0	0	0	0	0	0	0	0	0	0	0	0	0	0	0	0	1	0	0	0	0	0	0	0	0	0	0	0	0	0	0	0	0
Bartonella grahamii	0	0	0	0	0	0	0	3	0	0	0	0	0	0	0	0	0	0	0	0	0	0	0	0	0	0	0	0	0	0	1	0	0	0	0	0	0	0	0	0	0	0	0	0	0	0
Bartonella taylorii	0	0	0	0	0	0	0	1	0	0	0	0	0	0	0	0	0	0	0	0	0	0	0	0	0	0	0	0	0	0	1	0	0	0	0	0	0	0	0	0	0	0	0	0	0	0
Bartonella doshiae	0	0	0	0	0	0	0	2	0	0	0	0	0	0	0	0	0	0	0	0	0	0	0	0	0	0	0	0	0	0	1	0	0	0	0	0	0	0	0	0	0	0	0	0	0	0
Legionella erythra	0	0	0	0	0	8	0	0	0	1	0	0	0	0	0	0	0	0	0	0	0	0	0	0	0	0	0	0	0	0	0	0	0	0	0	0	0	0	0	0	0	0	0	0	0	0
Saccharomonospora azurea	0	0	0	0	0	0	0	0	0	0	0	0	0	0	0	0	0	0	0	0	0	0	0	0	0	0	0	0	1	0	0	0	0	0	0	0	0	0	0	0	0	0	0	0	0	0
Saccharomonospora cyanea	0	0	0	0	0	0	0	0	0	0	0	0	0	0	0	0	0	1	0	0	0	0	2	0	0	0	0	0	1	0	0	0	0	0	0	0	0	0	0	0	0	0	0	0	0	0
Streptococcus equi subsp	0	0	0	0	0	0	0	1	0	5	1	0	2	0	9	1	0	0	0	0	0	0	19	0	1	0	0	0	4	2	2	0	0	0	2	1	0	1	0	1	0	0	0	0	0	0
Microbacterium keratanolyticum	0	0	0	0	0	0	0	0	0	0	0	0	0	0	1	3	0	0	0	0	0	0	1	0	0	0	0	0	0	0	0	0	0	0	0	0	0	0	0	0	0	0	0	0	0	0
Microbacterium terrae	0	0	0	0	0	0	0	0	0	0	0	0	0	0	1	0	0	0	0	0	0	0	0	0	0	0	0	0	0	2	0	0	0	0	0	0	0	0	0	0	0	0	0	0	0	0
Microbacterium terregens	0	0	0	0	0	1	0	0	0	2	0	1	0	0	0	2	0	0	0	0	0	0	0	0	0	0	0	0	0	0	0	0	0	0	0	0	0	0	0	0	0	0	0	0	0	0
Microvirga flocculans	0	0	21	1	1	1	0	7	0	17	0	1	1	0	9	1	0	1	0	0	0	0	2	0	0	1	0	0	14	15	0	0	0	4	1	0	0	0	0	0	0	3	61	0	0	0
Desulfovirga adipica	0	0	0	0	0	0	0	0	0	0	0	0	0	0	1	0	0	0	0	0	0	0	0	0	1	0	0	0	0	0	0	0	0	0	1	0	0	0	0	0	0	0	0	0	0	0
Angulomicrobium tetraedrale	0	0	0	0	0	0	0	0	0	0	0	0	0	0	5	0	0	0	0	0	0	0	0	0	0	0	0	0	0	0	0	0	0	0	0	0	0	0	0	0	0	0	0	0	0	0
Bacillus bataviensis	0	2	0	0	6	1	0	0	0	14	0	0	0	0	3	360	0	8	0	0	1	1	1	2	2	29	0	1	19	34	0	0	0	0	8	2	3	2	0	0	0	0	0	0	3	1
Sphingobium yanoikuyae	440	131	901	591	3901	142	0	6057	315	0	1669	342	1477	0	4633	6141	640	569	7	9	237	13	25	3	293	870	54	21	34	46	3	106	838	6377	61	4100	106	20	22	18	2	64	810	738	0	0
Arthrobacter creatinolyticus	0	0	0	0	0	0	0	0	0	0	0	0	0	0	0	0	0	0	0	0	0	0	4	0	0	0	0	0	0	2	0	0	0	0	0	0	0	0	0	0	0	0	0	0	0	0
Rhodopseudomonas pseudopalustris	0	0	0	0	2	9	0	14	0	0	0	20	0	0	0	0	0	0	1	0	0	0	3	0	0	0	0	0	5	25	0	0	0	0	0	12	0	0	0	0	0	0	0	1	0	0
Brucella ovis	0	0	0	0	0	0	0	1	0	0	0	0	0	0	0	0	0	0	1	0	0	0	0	0	0	0	0	0	0	0	0	0	0	0	0	0	0	1	0	0	0	0	1	0	0	0
Rickettsia australis	0	0	0	0	0	1	0	9	0	0	0	0	0	0	0	0	0	0	0	0	0	0	0	0	0	0	0	0	0	0	0	0	0	0	0	0	0	0	0	0	0	0	0	0	0	0
Blautia producta	0	0	1	0	0	0	0	0	0	0	0	0	0	0	0	0	0	0	0	0	0	0	0	0	0	0	0	0	0	0	0	0	0	0	0	0	0	0	0	0	0	0	0	0	0	0
[Ruminococcus] torques	0	0	7	0	0	28	0	0	0	4	0	0	207	0	16	0	0	0	0	0	0	0	0	0	0	3	0	2	2	0	4	0	2	2	0	1	0	19	0	0	0	0	0	0	0	0
Geothrix fermentans	0	0	0	0	0	0	0	1	0	0	0	0	0	0	0	0	0	0	0	0	0	7	6	0	28	4	0	0	0	2	0	0	0	0	0	1	0	1	11	0	0	23	0	0	1	0
Agrobacterium vitis	0	1	5	1	0	6	2	61	0	0	0	0	1	0	1	1	0	0	0	0	0	2	2	0	6	0	0	1	2	50	0	0	8	27	10	6	0	0	0	0	0	5	7	5	0	0
Rhizobium gallicum	0	0	2	4	1	0	0	26	0	5	1	0	1	0	1	0	12	5	1	0	1	1	114	0	3	3	0	0	2	176	0	1	4	3	2	1	0	21	1	1	0	0	2	5	0	0
Komagataeibacter xylinus	0	0	0	0	0	0	0	0	0	0	0	0	0	0	0	0	0	0	0	0	0	0	0	0	0	0	0	0	0	0	0	0	0	0	0	0	0	0	0	0	0	1	0	0	0	0
Lactobacillus pontis	0	0	0	33	1	0	0	1	1	0	0	3	0	0	3	32	0	0	0	0	0	0	0	0	0	0	0	0	0	0	0	0	0	0	0	0	0	0	0	0	0	4	0	0	0	0
Lactobacillus fructivorans	0	0	1	0	14	0	0	3	0	0	0	0	2	0	0	3	0	0	0	0	0	0	0	0	1	2	0	0	0	2	3	2	0	0	1	0	0	1	0	1	0	0	0	0	0	1
Vibrio fluvialis	1	0	0	0	0	0	0	0	0	0	0	0	2	0	3	0	0	0	0	0	0	0	2	0	1	0	1	1	0	0	0	0	0	0	1	0	0	0	1	0	0	0	0	0	0	0
Staphylococcus lutrae	0	2	20	2	18	15	10	10	30	82	6	3	32	2	76	40	8	28	14	5	20	7	36	7	7	27	12	4	70	27	39	8	4	5	63	19	4	36	17	15	0	28	15	32	2	5
Corynebacterium glucuronolyticum	0	0	0	0	0	0	0	0	0	2	11	1	0	0	0	0	0	0	0	0	0	0	0	0	0	0	0	0	0	0	0	0	2	8	4	37	0	0	0	0	0	0	0	3	0	0
Trichococcus pasteurii	0	1	15	1	322	8	6	7	10	32	35	3	59	0	30	86	1	27	11	15	2	1	42	3	3	38	4	10	17	8	13	6	2	4	45	24	5	13	6	5	1	23	12	11	10	14
Klebsiella pneumoniae	8	27	23	5	4	63	70	435	413	2921	826	70	1297	0	939	13	2	347	436	14	29	57	1115	56	168	264	175	232	256	6	9	26	7	88	371	232	0	515	117	274	8	158	28	154	25	99
Aneurinibacillus aneurinilyticus	0	0	1	0	0	0	0	0	0	0	0	0	0	0	0	5	0	0	0	0	0	0	0	0	0	0	0	1	1	0	0	0	0	0	0	0	0	0	0	0	0	0	0	0	0	0
Aneurinibacillus migulanus	0	0	0	0	3	1	0	0	0	3	0	0	1	0	2	3	0	0	0	0	0	0	1	0	1	0	1	0	1	0	0	0	0	0	0	0	0	0	0	0	0	0	0	0	0	0
Ruminococcus gnavus	0	12	0	0	92	2	2	65	0	2	0	92	3	0	38	0	0	1	0	0	0	0	0	6	0	6	0	1	48	0	1	0	2	142	0	40	1	3	0	0	0	0	1	0	0	0
Legionella drozanskii	0	0	0	0	0	9	0	0	0	0	0	0	0	0	1	0	0	3	0	0	0	0	0	0	0	0	0	0	0	0	0	0	0	1	2	0	0	0	0	0	0	0	0	0	0	0
Legionella rowbothamii	0	0	0	1	0	4	0	0	0	0	0	0	0	0	0	0	0	0	0	0	0	0	1	0	0	0	0	0	0	0	0	0	0	0	0	0	0	0	0	0	0	0	0	0	0	0
Legionella fallonii	0	0	0	0	1	2266	0	0	0	0	0	0	0	0	164	100	9	106	0	0	0	0	0	0	0	0	0	0	0	6	0	0	3	8	5	1	0	0	0	0	0	0	4	0	0	0
Listeria ivanovii	0	0	0	0	2	1	0	0	0	0	0	0	2	0	3	3	0	2	2	0	1	0	3	0	2	0	1	0	0	2	2	1	1	0	2	0	0	0	0	0	0	0	3	3	1	0
Pandoraea norimbergensis	0	0	0	0	0	0	0	0	0	4	0	0	0	0	2	2	4	4	3	0	0	2	9	0	0	0	1	0	0	1	0	1	0	0	17	0	0	0	4	0	0	0	2	1	0	3
Roseateles depolymerans	0	8	4	7	4	134	4	10	2	17	107	56	7	0	12	11	14	28	9	0	6	2	272	4	38	48	12	11	6	44	5	6	2	0	128	14	0	14	11	5	1	1	75	7	3	1
Anaerolinea thermophila	0	0	0	0	0	0	0	0	0	0	1	0	0	0	0	0	0	0	0	0	0	0	0	0	0	0	0	0	0	1	0	0	0	0	0	0	0	0	0	0	0	0	0	0	0	0
Clostridium frigoris	0	0	0	0	0	0	0	1	0	0	0	0	0	0	0	0	0	0	0	0	0	0	0	0	0	0	0	0	0	0	9	0	0	0	0	2	0	0	0	0	0	0	0	0	0	0
Photobacterium phosphoreum	0	0	0	0	0	1	0	0	0	0	0	0	4	0	1	0	0	0	0	0	0	0	0	0	0	4	0	1	1	1	1	0	0	0	0	0	0	0	0	0	0	0	1	0	0	0
Methylobacterium radiotolerans	0	0	10	21	0	1	1	4	0	1	0	0	0	0	1	7	0	2	0	0	0	0	2	0	0	0	0	0	2	3	0	2	1	2	3	26	0	1	0	0	0	0	2	0	0	0
Moraxella lacunata	3	20	156	129	149	24	46	155	33	369	55	296	71	0	365	273	11	184	57	5	18	24	348	4	61	166	20	2	313	332	188	26	15	29	210	89	22	48	53	66	3	11	32	41	7	3
Propionibacterium cyclohexanicum	0	0	4	0	1	1	3	1	19	27	0	1	18	0	20	4	2	0	0	0	1	1	2	0	0	0	1	0	183	112	21	0	2	2	12	1	4	4	3	6	0	2	1	3	0	1
Staphylococcus aureus	9	210	158	13	129	42	291	260	271	418	32	44	2223	46	186	100	61	155	86	44	83	49	298	31	80	81	52	27	513	154	457	53	23	40	2309	138	13	137	111	117	16	106	349	218	20	373
Staphylococcus intermedius	0	0	0	0	0	0	0	0	1	2	0	0	2	0	1	0	0	2	0	0	0	0	1	0	0	0	1	0	5	0	0	0	0	0	1	0	0	2	0	0	0	0	2	1	0	0
Pseudomonas caricapapayae	0	0	0	0	0	2	0	0	0	0	0	0	0	0	0	0	0	0	0	0	0	0	0	0	0	0	1	0	0	0	3	0	0	0	0	0	0	0	0	0	0	0	0	0	0	0
Paracraurococcus ruber	0	1	12	3	3	51	4	6	0	55	0	2	3	0	8	9	0	18	0	0	1	23	4	2	5	34	0	1	5	6	2	5	1	2	341	25	0	44	32	1	0	2	1	2	2	0
Acidiphilium acidophilum	0	0	0	0	0	0	0	0	0	0	0	0	0	0	0	0	0	0	0	0	0	0	0	0	0	0	0	0	0	0	0	0	0	0	0	0	6	0	0	0	0	0	0	0	0	0
Algicola bacteriolytica	0	0	0	0	0	0	0	0	0	0	0	0	0	0	1	0	0	0	0	0	0	0	0	0	0	0	0	0	0	0	0	0	0	0	0	0	0	0	0	0	0	0	0	0	0	0
Microbacterium aurantiacum	0	0	0	0	0	0	0	0	0	1	0	0	0	0	0	0	0	0	0	0	0	0	0	0	0	0	0	0	0	3	0	0	0	0	0	0	0	1	0	0	0	0	0	0	0	0
Chromohalobacter beijerinckii	0	0	0	0	0	0	0	0	0	0	0	0	0	0	0	0	0	0	0	0	0	0	1	0	0	0	0	0	0	0	0	0	0	0	0	0	1	0	0	0	0	0	1	0	0	0
Porphyrobacter sanguineus	0	1	119	3	24	3	0	34	0	9	2	3	1	0	0	17	0	3	0	0	2	0	33	1	0	4	1	0	7	36	7	4	0	2	2	7	0	4	2	0	0	3	0	4	0	0
Halanaerobium praevalens	0	0	0	0	0	2	0	0	0	0	0	0	0	0	0	0	0	0	0	0	0	0	4	0	0	0	0	0	0	1	0	0	0	0	1	0	0	0	1	0	0	0	0	0	0	0
Promicromonospora sukumoe	0	0	0	0	0	0	0	0	0	0	0	0	0	0	1	0	0	1	0	0	0	0	0	0	0	0	0	0	0	0	0	0	0	0	0	0	0	0	0	0	0	0	0	0	0	0
Leptotrichia wadei	0	0	0	0	0	0	0	0	0	111	0	0	16	0	0	0	0	0	0	0	0	0	0	0	0	0	123	1	460	57	1	0	2	1	13	0	0	1	0	0	0	0	0	0	0	0
Streptococcus ferus	0	0	1	0	0	0	0	1	1	2	0	0	3	0	0	0	0	1	0	0	1	0	0	0	0	0	1	3	1	2	2	0	0	0	0	1	0	0	0	2	0	0	0	2	0	0
Macrococcus brunensis	0	0	11	0	5	1	3	6	11	48	4	2	32	0	51	94	5	9	3	1	7	0	8	2	2	6	4	10	37	24	18	2	0	5	28	4	5	16	7	7	0	4	7	4	3	2
Rickettsia sibirica	0	0	0	0	0	0	0	1	0	0	0	0	0	0	0	0	0	0	0	0	0	0	0	0	0	0	0	0	0	0	0	0	0	0	0	2	1	0	0	0	0	0	0	0	0	0
Spiroplasma citri	0	0	0	0	2	0	0	0	0	0	0	0	0	0	0	0	0	0	0	0	0	0	0	0	0	0	0	0	0	0	0	0	0	0	0	0	0	0	0	0	0	0	0	0	0	0
Caryophanon latum	0	0	0	0	0	0	0	0	0	0	0	0	1	0	3	0	0	0	0	0	0	0	0	0	0	0	0	0	0	0	0	0	0	0	0	1	0	0	0	0	0	0	0	0	0	0
Photorhabdus asymbiotica	0	0	0	0	0	0	0	0	0	0	0	0	0	0	0	0	0	0	0	0	0	0	0	0	0	0	1	0	0	0	0	0	0	0	0	0	0	0	0	0	0	0	0	0	0	0
Anaerobacillus arseniciselenatis	0	0	0	0	2	0	0	2	2	0	1	0	2	0	1	29	0	3	1	0	0	0	1	0	0	0	0	0	0	0	0	0	0	0	6	1	0	0	0	0	0	0	0	0	0	0
Actinomadura viridilutea	0	0	0	0	0	0	0	0	0	0	0	0	0	0	0	0	0	0	0	0	0	0	0	0	0	0	0	0	0	0	0	0	0	0	0	1	0	0	0	0	0	0	0	0	0	0
Bacillus horti	0	0	0	0	1	0	4	0	0	2	0	3	1	0	3	14	0	1	0	0	0	0	0	0	0	0	0	0	1	1	0	0	1	0	0	0	0	0	0	0	0	0	0	1	0	0
Lapidilactobacillus dextrinicus	0	15	0	0	0	0	0	2	0	0	0	2	0	0	0	0	0	0	0	0	0	0	0	0	0	0	0	0	0	2	1	0	0	0	0	0	0	0	0	0	0	0	0	0	0	0
Nocardioides pyridinolyticus	0	0	0	0	0	4	0	0	0	2	0	0	0	0	0	0	0	0	0	0	0	0	0	0	0	0	0	0	2	0	0	0	0	0	0	0	0	0	0	0	0	0	0	0	0	0
Chlamydia psittaci	0	0	0	0	0	0	0	0	0	0	0	0	0	0	0	0	0	0	0	0	0	0	1	0	0	0	0	0	0	0	0	0	0	0	0	0	0	0	0	0	0	0	0	0	0	0
Bradyrhizobium japonicum	0	0	0	0	1	6	0	20	0	16	0	4	1	0	0	2	2	44	0	1	0	2	7	0	7	1	1	0	0	2	3	0	3	0	5	3	0	1	0	4	1	2	3	0	0	10
Asanoa ferruginea	0	0	0	0	0	0	0	0	0	0	0	0	0	0	0	0	0	0	0	0	0	0	0	0	0	0	0	0	0	0	0	0	0	0	1	0	0	0	0	0	0	0	0	0	0	0
Janibacter terrae	0	0	1	0	0	0	0	0	0	9	0	1	1	0	14	0	1	0	0	0	0	0	11	0	0	0	0	0	5	3	7	0	0	0	0	0	0	1	0	0	0	0	0	0	0	0
Syntrophococcus sucromutans	0	0	0	0	0	0	0	0	0	0	0	0	6	0	1	0	0	0	0	0	0	0	0	0	0	0	0	0	3	1	0	0	0	0	0	0	0	0	0	0	0	0	0	0	0	0
Actinobacillus equuli	0	0	1	0	0	0	1	1	0	18	2	1	8	0	0	1	1	2	1	0	3	0	2	0	0	0	2	3	9	7	3	1	0	0	4	0	0	0	6	3	0	0	0	3	0	0
Chryseobacterium formosense	0	0	0	3	11	0	2	431	0	1	3	0	1	0	3	0	0	0	0	1	0	0	10	0	2	0	0	0	0	2	0	0	1	0	1	1	0	1	0	1	0	0	0	0	0	1
Propionispora hippei	0	0	0	0	0	0	1	0	0	0	1	0	0	0	0	1	0	0	0	0	0	0	0	0	0	0	0	0	3	0	0	0	0	1	0	0	0	0	0	0	0	0	0	0	0	0
Craurococcus roseus	0	2	7	0	26	236	3	44	5	165	13	95	20	0	59	7	1	13	4	0	136	0	99	2	0	21	0	2	10	120	1	17	7	27	97	87	1	77	3	2	2	5	2	10	0	25
Bacillus mycoides	1	0	7	1	4	2	1	0	2	19	1	1	9	0	11	7	0	3	3	1	3	1	5	1	1	3	3	2	9	0	6	1	0	2	13	2	0	2	3	1	0	2	1	3	1	1
Acetobacter tropicalis	0	0	0	0	0	0	0	0	0	0	0	0	0	0	0	0	0	0	0	0	0	0	0	0	0	0	0	0	0	0	0	0	0	0	1	1	0	0	0	0	0	1	0	0	0	0
Serratia marcescens	0	2	19	344	1	2	59	85	0	16	2	11	1	0	11	3	0	101	5	1	1	0	12	52	1	2	10	39	5	2	1	4	4	106	22	65	0	7	1	0	1	0	8	2	0	20
Vibrio vulnificus	0	0	0	0	0	0	1	0	0	0	0	1	0	0	3	0	0	0	0	0	0	0	1	0	0	0	0	0	0	0	0	1	0	0	0	0	0	0	1	0	0	0	0	0	0	1
Bacillus alcalophilus	0	1	0	0	3	0	0	11	0	0	0	0	0	0	0	7	0	3	1	0	0	0	0	0	0	1	0	1	1	1	0	0	0	0	1	31	0	0	0	0	0	0	4	0	0	0
Holophaga foetida	0	0	0	1	0	0	0	0	0	0	0	0	0	0	0	0	2	0	0	0	0	3	3	0	21	1	0	0	0	7	0	0	0	0	0	0	0	1	6	0	0	17	0	0	0	0
Bacillus badius	0	0	0	0	0	2	0	0	0	1	1	1	3	0	8	2	1	5	0	0	2	1	2	0	0	1	5	0	6	2	0	0	0	0	0	1	0	0	2	0	0	2	0	1	0	0
Legionella israelensis	0	0	0	0	0	1	0	0	0	0	0	0	0	0	0	0	0	0	0	0	0	0	1	0	0	0	0	0	0	0	0	0	0	0	0	0	0	0	1	0	0	0	0	0	0	0
Carnobacterium inhibens	0	1	0	0	215	0	3	3	3	13	3	8	39	0	6	9	1	45	1	0	0	0	2	0	2	2	0	10	7	13	5	2	0	2	12	8	3	5	167	0	0	1	3	7	1	1
Kineosphaera limosa	0	0	0	1	0	0	0	1	0	4	0	0	1	0	3	0	0	1	0	0	0	0	1	0	0	0	0	0	0	0	1	0	0	0	0	0	0	2	0	0	0	0	0	0	0	0
Staphylococcus auricularis	4	13	104	3	102	70	139	20	37	1581	42	105	5332	0	71	143	96	57	12	9	62	50	41	26	219	40	14	18	1250	70	1793	905	29	13	654	50	4	91	301	57	0	220	57	28	14	6
Actinomadura cremea	0	0	0	0	0	0	0	0	0	0	0	0	0	0	0	0	0	0	0	0	0	0	0	0	0	0	0	0	0	0	0	0	0	0	1	0	0	0	0	0	0	0	0	0	0	0
Staphylococcus chromogenes	0	0	9	0	4	10	6	5	11	61	8	3	22	0	41	10	1	14	5	2	9	3	17	3	5	75	9	3	17	8	12	2	0	3	20	3	2	10	8	4	2	9	4	6	6	2
Staphylococcus cohnii	1	2	31	0	5	0	0	37	2	54	13	58	32	7	33	11	4	316	1	23	14	9	157	7	13	141	44	5	17	235	75	7	4	16	30	17	0	173	19	13	0	12	16	9	0	7
Staphylococcus gallinarum	0	0	0	0	4	8	32	0	3	44	118	84	12	0	3	35	1	4	0	9	2	0	10	11	7	71	68	49	3	8	10	21	1	18	123	13	0	59	57	1	0	13	45	153	18	2
Staphylococcus epidermidis	22	135	4348	99	769	1793	1112	783	2916	7673	1106	591	6209	48	1805	1846	699	1673	732	278	2065	412	2270	372	615	993	1438	282	8518	6561	2901	914	295	359	4320	993	315	2641	1773	2013	36	1573	998	1878	194	295
Staphylococcus hyicus	0	0	8	3	6	5	11	6	15	42	5	4	52	0	19	14	2	12	5	1	1	1	15	0	3	6	5	2	31	13	12	4	2	2	27	2	2	16	7	3	0	11	13	13	1	3
Staphylococcus simulans	0	0	24	0	5	2	6	4	4	31	3	1	39	0	25	9	3	8	4	1	3	0	16	2	3	28	7	4	30	7	15	3	1	7	15	4	1	3	3	6	0	7	10	11	0	4
Staphylococcus xylosus	0	0	0	0	3	0	0	3	0	16	1	0	1	0	0	5	3	1	1	0	5	0	37	0	3	1	0	2	0	0	0	0	0	0	6	2	0	3	3	3	0	0	0	0	0	0
Pseudomonas straminea	6	0	0	0	0	0	0	0	0	0	0	0	0	0	1	0	0	0	0	0	0	0	0	0	1	2	1	0	4	1	0	0	0	0	0	3	0	0	0	0	0	0	0	0	0	0
Pseudomonas taetrolens	5	0	0	0	1	2	0	0	0	0	1	0	2	0	0	0	0	0	0	0	0	0	1	0	1	0	0	0	0	0	0	0	0	0	0	2	0	0	0	0	0	0	0	0	0	0
Aeromonas media	0	1	0	0	0	0	24	13	0	2	5	4	1	0	46	0	0	28	0	0	0	0	110	4	0	2	0	7	0	4	0	8	0	0	3	4	0	0	1	0	0	4	0	14	0	1
Selenomonas ruminantium	0	0	0	0	0	0	1	0	0	0	0	0	0	0	1	0	0	0	0	0	0	0	0	0	0	1	0	0	6	0	0	0	0	0	0	0	0	0	0	0	0	1	0	0	0	0
Nocardioides plantarum	0	0	0	0	0	0	0	0	0	0	0	0	0	0	0	0	0	0	0	0	3	0	0	0	0	0	0	0	0	0	0	0	0	0	0	0	0	0	0	0	0	0	0	0	0	0
Streptococcus suis	0	0	3	0	0	1	45	4	15	25	12	1	400	0	14	6	0	3	1	0	2	0	27	0	2	40	1	2	34	14	18	2	15	1	14	1	1	15	4	15	0	2	3	8	1	8
Buttiauxella noackiae	2	0	0	0	5	1	0	2	2	3	0	0	2	0	1	11	0	0	2	0	3	0	18	0	0	0	6	1	7	0	0	0	0	0	5	0	0	0	4	2	1	0	1	0	0	0
Gemella cuniculi	0	0	0	0	0	0	0	0	1	1	0	0	0	0	0	0	0	0	0	0	0	0	0	0	0	0	0	0	0	0	0	0	0	0	0	0	0	0	0	0	0	1	0	0	0	0
Enterococcus villorum	0	1	1	0	4	1	0	2	1	2	1	0	4	0	3	0	0	0	0	0	0	0	2	0	0	1	2	0	3	1	3	0	0	0	1	0	0	3	0	0	0	0	0	0	0	0
Enterococcus durans	0	0	0	0	0	0	0	0	1	2	0	1	0	0	0	0	0	0	0	1	0	0	0	0	1	0	0	0	16	0	1	1	0	0	1	0	0	3	2	0	0	0	0	6	0	0
Weissella cibaria	2	8	1	0	1	10	0	2	56	0	0	60	45	0	1	1	0	0	22	0	1	78	2	16	6	12	2	8	831	0	2	2	6	6	197	38	48	77	5	1	0	1	0	27	4	2
Lysobacter enzymogenes	2	1	1	3	2	35	0	8	0	5	0	57	0	0	0	0	0	20	0	15	0	0	278	1	102	437	0	16	115	1	1	15	24	3	41	20	0	19	1	1	0	0	0	1	0	1
Tetragenococcus solitarius	0	0	0	0	0	0	0	0	0	0	0	0	0	0	0	0	0	0	0	0	0	0	0	0	0	1	0	0	0	0	0	0	0	0	0	0	0	0	0	0	0	0	0	0	0	0
Ilyobacter polytropus	0	0	0	0	0	0	0	0	0	0	0	0	1	0	0	0	0	0	0	0	0	0	0	0	0	0	0	0	0	0	0	0	0	0	0	0	0	0	0	0	0	0	0	0	0	0
Clostridium hathewayi	0	0	0	0	0	0	0	0	0	0	0	0	1	0	1	0	0	0	0	0	0	0	0	0	0	0	0	0	0	0	0	1	0	0	0	0	0	0	0	0	0	0	0	0	0	0
Vibrio tasmaniensis	6	0	0	3	0	3	0	2	0	0	0	0	1	0	2	0	0	0	0	0	0	0	1	0	0	12	3	0	1	0	0	0	0	0	0	0	0	1	0	0	0	0	0	3	0	0
Xylophilus ampelinus	1	6	128	34	176	162	1	1158	18	18	6	8	6	0	71	5	37	27	19	2	0	5	59	4	16	76	13	11	4	6	4	2	4	9	20	68	0	11	16	0	1	16	113	9	0	1
Thermoleophilum minutum	0	0	0	0	0	1	0	0	0	0	0	0	0	0	0	0	0	1	0	0	0	0	0	0	0	0	0	0	0	2	0	0	0	0	0	0	0	1	0	0	0	0	1	0	0	0
Parvimonas micra	0	1	5	0	0	0	26	86	368	0	58	28	8549	0	0	0	11	0	0	2	36	0	1	2	0	1	0	8	126	0	245	25	16	10	5	6	0	26	7	16	0	0	0	29	0	20
Microbacterium halotolerans	0	0	0	0	0	0	0	0	0	0	0	0	0	0	0	0	0	0	0	0	0	0	0	0	0	0	0	0	0	1	0	0	0	0	0	0	0	0	0	0	0	0	0	0	0	0
Streptococcus australis	3	4	9	6	2	16	14	29	34	280	177	34	115	2	27	220	64	59	16	13	47	3	19	15	36	5	2	14	525	27	74	51	8	11	71	35	0	83	27	53	0	8	25	10	3	13
Bacillus lehensis	0	0	1	0	345	2	1	1	3	12	4	1	11	0	8	16	0	2	2	1	1	0	4	1	2	6	8	10	11	417	2	0	1	0	9	0	0	2	1	2	0	2	2	2	27	3
Azorhizobium caulinodans	0	0	0	0	0	0	0	0	0	0	0	0	0	0	0	0	0	0	0	0	0	0	0	0	0	1	0	0	0	1	0	0	0	0	1	0	0	0	0	0	0	0	0	0	0	0
Sporosarcina psychrophila	0	0	0	0	0	0	0	0	0	2	0	0	1	0	0	0	0	1	0	0	0	0	1	0	0	0	0	0	1	0	0	0	0	0	0	0	0	0	0	0	0	0	0	0	0	0
Photobacterium profundum	0	0	0	0	0	0	0	0	0	0	0	0	0	0	0	0	0	0	0	0	0	0	0	0	0	0	0	1	0	0	0	0	0	0	0	0	0	0	0	0	0	0	0	0	0	0
Photobacterium angustum	0	0	0	0	0	0	0	0	0	1	0	0	0	0	0	0	0	0	0	0	0	0	0	0	0	0	0	0	0	0	0	0	0	0	0	0	0	0	0	0	0	0	1	0	0	0
Pseudaminobacter defluvii	0	0	0	0	4	0	0	0	0	2	0	0	0	0	0	0	0	0	0	0	0	1	1	0	0	0	0	0	0	2	1	0	1	0	0	1	0	0	0	0	0	0	0	0	0	0
Mesomycoplasma flocculare ATCC 27399	0	0	0	0	1	0	0	0	0	0	0	0	0	0	0	0	0	0	0	0	0	0	0	0	0	0	0	0	0	0	0	0	0	0	0	0	0	0	0	0	0	0	0	0	0	0
Staphylococcus haemolyticus	16	60	374	141	2832	373	183	1394	627	9721	965	307	2157	1	3290	2393	341	2093	561	178	465	518	1604	205	149	1423	3478	292	2424	93	1478	250	105	384	2432	306	110	1278	579	367	2	1813	1429	627	43	277
Staphylococcus hominis	124	344	4571	597	3784	5054	2967	3326	10723	47487	5844	3459	22239	331	21735	8692	2068	15209	4418	3058	6664	2788	9887	3861	5166	9413	4062	2674	17839	7844	9085	3973	728	3268	15899	6097	1241	12072	5045	3856	273	8511	4070	2900	2366	1414
Sinorhizobium fredii	4	1	0	1	29	6	0	7	0	3	2	0	1	0	1	2	2	2	0	0	0	1	1	0	0	3	0	0	1	3	0	1	1	3	2	0	0	26	0	5	0	0	0	0	0	0
Bartonella clarridgeiae	0	0	0	0	0	0	1	11	0	1	0	0	0	0	0	0	0	0	2	0	0	0	1	0	0	0	0	0	0	0	0	0	0	1	0	0	0	1	0	0	0	0	0	1	0	0
Streptosporangium amethystogenes	0	0	0	0	0	0	0	0	0	0	0	0	0	0	0	0	0	1	0	0	0	0	0	0	0	0	0	0	0	0	0	0	0	0	0	0	0	0	0	0	0	0	0	0	0	0
Streptosporangium pseudovulgare	0	0	0	0	0	0	0	0	0	0	0	0	0	0	0	0	0	0	0	0	0	0	0	0	0	0	0	0	1	0	0	0	0	0	0	0	0	0	0	0	0	0	0	0	0	0
Xanthomonas translucens	0	0	8	1	0	1	0	8	0	7	0	0	0	0	0	1	1	1	0	0	0	0	6	2	1	1	0	4	0	1	0	0	0	1	1	21	0	4	0	0	0	0	0	0	0	0
Desulfovibrio cuneatus	0	0	0	0	0	0	0	0	0	0	0	0	0	0	0	0	0	0	0	0	0	0	0	0	0	0	0	0	0	0	0	0	0	0	0	0	0	1	0	0	0	0	0	0	0	0
Desulfovibrio litoralis	0	0	0	0	0	1	0	0	0	0	0	0	0	0	0	0	0	0	0	0	0	0	0	0	0	0	0	0	0	0	0	0	0	0	0	0	0	0	0	0	0	0	0	0	0	0
Propionibacterium freudenreichii subsp	0	0	5	0	0	4	5	2	21	35	0	1	12	0	4	0	1	0	1	0	0	1	1	1	3	1	1	1	179	122	29	0	0	3	28	2	5	9	0	1	0	1	1	1	1	2
Thiococcus pfennigii	0	0	0	0	0	9	0	0	0	0	0	0	0	0	3	0	0	0	0	0	0	0	0	1	0	0	0	0	2	1	0	0	0	0	0	0	0	0	0	0	0	0	0	0	0	0
Hyphomicrobium facile	0	0	0	0	0	0	1	0	1	1	0	1	0	0	5	0	0	0	0	0	0	0	1	0	0	1	0	0	0	0	1	1	0	1	0	0	0	2	0	0	0	0	0	0	0	0
Oxalophagus oxalicus	0	1	0	0	1	0	0	0	0	1	0	0	1	0	0	2	0	0	0	0	1	0	0	0	0	3	0	0	0	1	0	0	0	0	1	1	0	4	0	1	0	0	0	0	0	0
Tetrasphaera veronensis	0	0	0	0	0	0	0	0	0	0	0	1	1	0	0	0	1	0	0	0	0	0	1	0	0	0	0	0	0	1	50	0	0	0	0	0	0	0	0	0	0	0	0	0	0	0
Staphylococcus piscifermentans	0	4	68	3	38	18	24	25	69	184	22	17	202	3	140	53	27	58	21	12	38	9	54	15	21	40	23	21	162	87	151	29	8	8	130	28	17	65	55	31	2	48	34	37	4	11
Lactobacillus iners	3	155	36	25	0	68	136	929	38	1872	81	189	180	387	56	233	174	2264	0	96	378	253	115	39	1101	668	0	16	322	984	1433	104	95	85	503	37	124	100	70	148	9	46	94	220	5	333
Alicyclobacillus tolerans	0	0	0	0	0	0	0	0	0	0	0	0	0	0	0	0	0	0	0	0	0	0	0	0	0	0	0	0	0	2	0	0	0	0	0	0	0	0	0	0	0	0	0	0	0	0
Geobacillus thermoleovorans	0	0	0	0	0	0	0	0	0	0	0	0	0	0	0	3	0	0	0	0	0	0	0	0	0	0	0	0	0	23	0	0	0	0	0	0	0	0	0	0	0	0	0	0	0	0
Bacillus thermocloacae	0	0	0	0	0	0	0	1	0	0	0	7	0	0	2	1	0	0	0	0	0	0	0	0	0	0	0	0	1	0	0	0	1	0	0	0	0	0	0	0	0	0	0	0	0	0
Bacillus smithii	0	0	0	0	3	2	0	1	2	4	0	1	3	0	35	69	0	2	2	0	1	0	2	1	1	0	1	1	7	3	2	0	1	0	1	1	0	0	3	0	0	0	2	4	0	0
Legionella rubrilucens	0	0	1	0	0	81	0	0	0	0	0	0	0	0	1	0	0	1	0	0	0	0	0	0	0	0	0	0	0	0	0	0	0	0	2	0	0	0	0	0	0	0	0	0	0	0
Legionella jordanis	0	0	0	0	0	2	0	0	0	0	0	0	1	0	0	0	0	0	0	0	0	0	0	0	0	0	0	0	0	0	0	0	0	0	0	0	0	0	0	0	0	0	0	0	0	0
Eubacterium brachy	0	0	0	0	0	0	0	0	0	0	0	144	0	0	0	158	0	0	0	0	0	0	0	0	0	0	0	5	0	0	0	0	1	0	0	0	0	0	0	0	0	0	0	7	0	62
Mogibacterium timidum	0	3	0	0	0	0	0	0	0	0	1	10	0	0	0	0	0	0	0	0	0	0	0	0	0	0	0	1	0	0	0	0	0	0	0	0	0	25	0	0	0	0	1	0	0	0
Pseudomonas agarici	3	0	2	2	0	155	0	1	0	1	1	0	0	0	7	0	1	0	0	0	0	0	3	0	2	3	0	0	4	1	21	0	0	0	3	10	1	0	2	2	0	0	1	1	0	0
Pseudomonas amygdali	3	0	3	0	1	5	1	0	0	0	1	2	1	0	0	1	0	1	0	0	0	0	6	2	1	2	0	0	3	0	2	0	0	0	2	3	0	0	2	0	0	0	0	0	0	0
Pseudomonas pseudoalcaligenes	2470	12	37	382	0	17	11	40	0	3	96	19	47	0	2	1	0	6	0	0	31	0	13	4	7	66	26	0	289	7	134	6	9	64	26	79	0	10	5	3	0	4	0	2	1	0
Sinorhizobium arboris	0	0	0	0	4	1	0	9	0	0	0	0	0	0	0	0	0	0	0	0	0	0	1	0	1	1	0	0	0	1	0	0	0	0	0	2	0	0	0	0	0	0	0	0	0	0
Streptococcus macedonicus	0	0	1	1	0	3	4	3	12	18	6	3	22	0	2692	5	0	32	2	1	3	1	1	1	4	9	4	10	39	21	792	3	10	2	9	7	1	17	1	36	1	1	5	6	1	4
Brevibacillus laterosporus	0	0	0	0	0	0	0	0	0	0	0	1	0	0	0	0	0	0	0	0	0	0	0	0	0	0	0	0	0	0	0	0	0	0	0	0	0	0	0	0	0	0	0	0	0	0
Gemmata obscuriglobus	0	1	0	0	2	45	0	0	0	4	1	0	0	0	0	0	0	1	0	0	3	0	1	6	0	0	0	2	0	3	0	0	0	6	0	2	0	28	0	0	0	0	0	0	0	0
Aeromonas sobria	0	0	0	1	0	0	0	0	0	4	2	2	11	0	3	0	0	0	0	0	1	0	19	0	0	0	0	1	0	0	0	0	0	1	1	0	0	0	0	0	0	0	0	0	0	1
Aeromonas jandaei	0	0	0	0	0	2	0	5	0	19	1	0	2	0	3	0	0	1	0	0	0	0	6	0	0	6	0	11	0	6	0	0	0	0	1	0	0	0	0	1	0	0	0	0	0	0
Aeromonas schubertii	0	0	0	0	0	0	0	2	0	0	0	0	1	0	3	0	0	1	0	0	0	0	6	1	0	1	0	1	0	1	0	0	0	0	0	3	0	0	0	1	0	0	0	0	0	0
Clavibacter michiganensis subsp	0	0	0	1	0	0	0	0	0	1	0	0	1	0	2	0	0	1	0	0	0	0	2	0	0	0	0	0	0	2	0	0	0	0	2	0	0	0	0	0	0	0	0	0	0	0
Acidomonas methanolica	0	0	0	0	4	0	0	1	0	1	0	0	0	0	3	0	0	0	0	0	0	0	0	2	0	0	0	1	1	0	1	0	0	0	0	0	34	1	0	0	0	0	0	2	1	1
Actinomyces turicensis	0	0	0	0	0	0	0	0	0	0	0	0	0	0	0	0	0	0	0	0	0	0	0	0	0	0	0	0	0	3	0	0	0	0	0	0	0	0	0	0	0	0	0	0	0	0
Rhodococcus fascians	0	0	0	0	0	0	0	0	3	0	0	0	0	0	0	0	0	2	0	0	0	2	2	0	0	0	3	0	0	0	0	0	0	0	0	0	0	0	1	0	0	0	0	0	0	1
Rhodococcus rhodochrous	0	0	0	0	0	0	0	1	1	7	1	0	0	0	8	1	0	16	4	0	0	7	36	0	8	7	3	0	6	6	1	0	0	0	1	1	0	0	9	0	0	0	0	0	0	1
Rhodococcus erythropolis	0	0	0	0	0	0	0	0	0	0	0	0	0	0	0	0	0	4	0	0	0	2	11	0	1	1	2	0	0	0	0	0	0	0	0	0	0	0	2	0	0	0	0	0	0	0
Dietzia maris	0	0	0	0	3	1	0	1	2	5	0	0	2	0	2	8	2	9	1	0	2	1	5	0	1	1	4	0	3	9	1	0	0	0	1	0	0	0	4	0	0	0	0	0	0	0
Cellulomonas flavigena	0	0	0	0	0	0	0	0	0	0	0	0	0	0	1	0	0	0	0	0	0	0	1	0	0	0	0	0	0	0	0	0	0	0	0	0	0	0	0	0	0	0	0	0	0	0
Rhodococcus rhodnii	0	0	0	0	0	0	0	0	0	2	0	0	0	0	1	0	1	7	1	0	0	2	17	0	2	0	6	0	1	2	2	0	0	0	2	0	0	0	2	0	0	0	0	0	0	0
Gordonia aichiensis	0	0	4	0	0	0	0	0	0	24	0	0	0	0	0	0	1	0	0	0	0	0	0	0	0	0	0	0	0	3	0	0	0	0	0	0	0	0	0	0	0	0	0	0	0	0
Gordonia sputi	0	0	8	1	0	0	0	0	0	2	0	0	1	0	2	0	9	0	4	0	2	0	1	0	0	0	0	0	2	1	113	0	0	0	2	2	0	9	0	0	0	0	0	0	0	0
Corynebacterium jeikeium	0	0	0	9	0	1	30	2	1	3	4	15	23	0	0	0	0	34	6	0	0	19	55	8	1	0	1	1	19	71	361	1	2	3	10	8	0	1	0	0	0	0	0	2	0	0
Corynebacterium callunae	0	0	0	0	0	0	0	0	0	1	0	0	0	0	1	0	0	0	0	0	0	0	0	0	0	0	0	0	0	0	0	0	0	0	1	0	0	1	0	0	0	0	0	0	0	0
Corynebacterium cystitidis	0	0	0	0	0	0	0	1	0	1	0	0	0	0	0	0	0	0	0	0	0	0	0	0	0	0	0	0	1	4	1	0	0	0	0	0	0	1	0	0	0	0	0	0	0	0
Corynebacterium propinquum	0	0	1	0	0	0	0	0	0	4	0	0	0	0	0	0	0	0	0	0	0	0	0	0	0	0	0	0	8	0	0	0	0	0	1	0	0	0	0	0	0	0	0	0	0	0
Corynebacterium ammoniagenes	0	0	1	0	0	0	0	0	0	0	0	0	0	0	0	0	0	0	0	0	0	0	0	0	0	0	0	0	0	0	6	0	0	0	0	0	0	0	0	0	0	0	0	0	0	0
Corynebacterium flavescens	0	0	0	0	0	0	0	0	0	1	0	0	0	0	0	0	0	0	0	0	0	0	0	0	0	0	0	0	1	4	2	0	0	0	0	0	0	0	0	0	0	0	0	0	0	0
Corynebacterium striatum	0	0	1	0	0	0	0	0	0	6	0	0	3	0	0	0	0	1	0	1	0	0	24	0	0	0	0	0	2	5	9	2	0	1	1	0	0	0	0	0	0	0	0	1	0	1
Corynebacterium bovis	0	0	0	0	0	0	0	0	0	0	0	0	0	0	0	0	0	0	0	0	0	0	0	0	0	0	0	0	0	0	0	0	0	0	0	0	0	1	0	0	0	0	0	0	0	0
Roseivivax halotolerans	0	0	0	1	1	0	0	0	1	1	0	1	0	0	0	2	1	0	0	0	0	0	1	0	0	0	0	0	0	1	0	0	0	0	0	0	0	0	0	0	0	0	0	0	0	0
Staphylococcus ureilyticus	7	76	341	37	97	419	78	754	285	5861	1054	777	1168	20	4325	182	634	3725	132	532	640	133	3768	1142	584	3271	788	280	704	4062	2168	610	115	392	1463	984	5	2523	1552	541	71	346	322	1171	80	343
Colwellia psychrerythraea	0	0	0	0	0	2	0	0	0	0	0	0	1	0	1	0	0	0	0	0	0	0	0	0	0	1	0	0	1	0	0	0	0	0	0	0	0	0	1	0	0	0	0	0	0	0
Microbacterium kitamiense	0	0	0	0	0	1	1	0	1	5	0	2	0	0	0	1	0	0	0	0	0	0	2	0	0	0	0	0	3	5	0	0	0	0	0	0	0	1	0	0	0	0	0	0	0	0
Thiorhodovibrio winogradskyi	0	0	0	0	1	2	0	0	0	0	0	0	0	0	0	0	0	0	0	0	0	0	0	0	0	0	0	0	1	0	0	0	0	0	0	0	0	0	0	0	0	0	0	0	0	0
[truncated: 10,376 more rows]

## Sheet: S4
Supplementary Table S4.
Bacterial species in each sample identified by Kraken/Bracken. Data are shown in relative abundance.
	Site1	Site2	Site3	Site4	Site5	Site6	Site7	Site8	Site9	Site10	Site11	Site12	Site13	Site14	Site15	Site16	Site17	Site18	Site19	Site20	Site21	Site22	Site23	Site24	Site25	Site26	Site27	Site28	Site29	Site30	Site31	Site32	Site33	Site34	Site35	Site36	Site37	Site38	Site39	Site40	Site41	Site42	Site43	Site44	Site45	Site46
Abiotrophia defectiva	0	0.00036	0.00029	0.00091	0	0.00181	0.00273	3e-05	0.00582	0	0.00289	0.00572	0.00504	0	2e-05	0.00242	5e-05	0.00024	0.00026	0.0021	0.00189	0.00154	3e-05	0.00056	0	8e-05	0.00018	0.0018	0.00202	0.00016	0.0002	0	0.00095	0.00072	0.00132	0.00021	0	0.00194	0.00015	0.00177	0.00184	0	0.00013	0.01165	0.00048	0.00053
Acetobacter aceti	0	0	0.00015	0	0.00032	0	0.00055	0.00017	0.00038	0.00031	0	0	0.0001	0	0.00013	0.00019	0	0	0	0	0	0	5e-05	0	0	0	0	0	0.00013	0.00016	0.0005	0	0	0.00114	0.00024	7e-05	0.00053	0	6e-05	0	0	0	0	0	0	0
Achromobacter xylosoxidans	0.00654	0	0.00118	0.00062	0.00049	0.00272	0.00041	0.00051	0.00148	0.00052	0.00053	0.00179	0.00015	0	0.00044	0.00058	0.00128	0.00117	0.00145	0.00153	0.00121	0.00129	0.00098	0.00123	0.00093	0.00123	0.00103	0.00253	0.00087	0.0014	0.00028	0.00105	0.00106	0.00072	0.00038	0.00054	0.00025	0.00118	0.00101	0.00124	0.00163	0.00127	0.00106	0.00112	0.00147	0.00141
Acidovorax antarcticus	0.00402	0.00123	0.00063	0.00198	0.00394	0.00851	0.00104	0.0057	0.00089	0.00078	0.00248	0.00099	0.00066	0.00152	0.00718	0.00395	0.00347	0.00242	0.0014	0.00218	0.00489	0.00139	0.00117	0.0011	0.00473	0.01347	0.00232	0.00264	0.00058	0.00659	0.00025	0.00205	0.00847	0.00341	0.0007	0.0043	0.00148	0.00182	0.00099	0.00124	0.00163	0.00118	0.00457	0.00117	0.00212	0.00139
Acidovorax avenae	0	0	0	0	0.00052	0	0	0.00025	0	0.00028	0.00481	0.00036	0.00034	0	0.00095	0.00031	0.00047	0.00088	0	0	0	0	0	0	0	0.00066	0	0	0.00065	0	0	0	0	0	0	0.00197	0	0	0	0	0	0.00022	0	0	0	0
Acidovorax citrulli	0	0	0	0	0.00071	0.00308	0	0.00134	0	0	0	0	0	0	0.00065	0	0	0	0	0	0	0	6e-05	0	0.00024	0.00176	0	0	0	0.00069	0	0	0	0	0	0.00017	0	0	0	0	0	0	0.00086	0	0	0
Acidovorax monticola	0	0.00048	0	0	0.00056	0.0003	0	0.00024	0	0.0001	0.00012	0	0.00011	0	0.00162	0.00072	0.00061	0.00036	0	0	0.00077	0	8e-05	0	0.00119	0.00364	0.00032	0	0	0.00177	0	0	0.00215	0.00097	0	0.00036	0	0.0001	0	0	0	0	0.0008	0	0	0
Acidovorax sp. 1608163	0	0	0	0	0	0	0	0	0	0	0	0	0	0	0.00022	0	0	0	0	0	0	0	0	0	0	0.00235	0	0	0	0.00905	0	0	0	0	0	0	0	0	0	0	0	0	0	0	0	0
Acidovorax sp. KKS102	0	0	0.00023	0.00304	0.00717	0.01493	0.00067	0.00904	0.00089	0	0.00232	0.00022	0.00252	0.00143	0.01046	0.00547	0.00309	0.00265	0	0	0.00703	0.00036	0.00087	0	0	0.02066	0.00208	0.00217	0	0	0	0.00171	0	0	0.00046	0.00437	0.00126	0.00081	0.00026	0.00014	0	0.00063	0.00718	0.00112	0	0.00161
Acinetobacter baumannii	0.04824	0.45572	0.09407	0.04392	0.01478	0.06657	0.01502	0.06051	0.01635	0.01584	0.04848	0.04351	0.05077	0.00323	0.05571	0.0575	0.00589	0.01276	0.01153	0.00714	0.02694	0.00295	0.00766	0.00889	0.07773	0.10551	0.02922	0.02861	0.03174	0.05815	0.02559	0.02567	0.20672	0.03152	0.0193	0.14237	0.00931	0.01564	0.00631	0.05217	0.00331	0.00665	0.01723	0.05585	0.04037	0.01048
Acinetobacter calcoaceticus	0.00077	0.00934	0.00145	0.00054	0.00024	0.0015	0.00032	0.00107	0.00053	0.0004	0.00118	0.00239	0.00257	0	0.00125	0.00121	0.00014	0.0003	0.00017	0	0.00074	0	0.00018	0.00017	0.00214	0.00285	0.00076	0.00077	0.00072	0.00111	0.00062	0.00041	0.00323	0.00064	0.00049	0.00266	0.00038	0.0004	0.00016	0.00249	0	0.00032	0.00045	0.00069	0.00256	0
Acinetobacter gyllenbergii	0	0	0.00019	0	0.00019	0.00032	0	0.00018	0	0.0001	0.00087	0.00108	0.00077	0	2e-05	0.00015	0	0	4e-05	0	0	0	3e-05	0	0.0001	0.00012	6e-05	0	0.00012	4e-05	0	0	0.00198	0.00021	5e-05	3e-05	0	0	0	0.00014	0	0	0.00046	0.00031	0	0
Acinetobacter haemolyticus	0.00036	0.00284	0.00011	0.0003	8e-05	0.00019	0	0.00029	0.00056	7e-05	0.00026	9e-05	0.00037	0	8e-05	0.00035	0	4e-05	0	0	0.0002	0	1e-05	0	0.00052	0.00065	0.00016	0	0.00016	5e-05	9e-05	0.00039	0.00179	0	9e-05	0.0002	0	0.0001	4e-05	0.00048	0	0	0.00013	0.00028	0.00043	0
Acinetobacter indicus	0.00384	0.01675	0.00739	0.00268	0.00104	0.00271	0.00055	0.00359	0.00035	0.00146	0.00497	0.00324	0.00367	0	0.00477	0.00248	0.00014	0.00352	0.00022	0.00035	0.0017	0.00017	0.00114	0.00085	0.00548	0.00757	0.00262	0.00228	0.00239	0.00506	0.0022	0.00141	0.01016	0.00206	0.00213	0.01187	0.00046	0.00119	0.0005	0.00377	0.00049	0.00022	0.0012	0.0044	0.0023	0.00101
Acinetobacter johnsonii	0.00717	0.11698	0.00665	0.00258	0.00113	0.00439	0.001	0.00631	0.00095	0.00078	0.00445	0.00313	0.01028	0	0.00489	0.00802	0.00039	0.00071	0.00028	0.00056	0.00189	0	0.00052	0.00062	0.00977	0.01262	0.002	0.00246	0.002	0.00341	0.00165	0.00263	0.0381	0.00216	0.0016	0.00975	0.00041	0.00121	0.00058	0.00355	0	0.00044	0.0015	0.00809	0.00175	0.00099
Acinetobacter junii	0	0.00122	0.00018	0	5e-05	0.00019	0	0.00013	0	2e-05	0.00014	0.00022	0.00028	0	0.00012	0.00019	0	3e-05	0	0	0	0	1e-05	0	0.00021	0.00022	7e-05	0	9e-05	8e-05	5e-05	0	0.00071	0.00015	4e-05	0.00047	0	0	0	0.00011	0	0	0	0.00016	0	0
Acinetobacter lanii	0.00072	0.00423	0.00135	0.00024	0.00013	0.00039	0	0.00069	0.0001	0.00013	0.00089	0.00038	0.00065	0	0.00055	0.00054	0.00015	0.00018	0.00016	0	0.0002	0.0001	0.00014	0.00019	0.0008	0.00108	0.00027	0.00077	0.00028	0.00092	0.00028	0.00021	0.00296	0.00032	0.00017	0.00108	0	0.0001	0.00012	0.00072	0	0.00015	0.00026	0.00069	0.00041	0
Acinetobacter lwoffii	0.00384	0.03171	0.011	0.00392	0.00077	0.00263	0.00114	0.00437	0.00122	0.00107	0.01032	0.00138	0.00354	0	0.00313	0.00332	0.0002	0.00062	0.00026	0.00073	0.00154	0.00014	0.00052	0.0004	0.00492	0.00654	0.00164	0.00231	0.00198	0.0071	0.00251	0.00175	0.01488	0.00158	0.00115	0.00706	0.00046	0.00108	0.00038	0.00228	0	0.00036	0.00084	0.00334	0.00108	0.00049
Acinetobacter oleivorans	0.0007	0.00649	0.00042	0.00033	0.00016	0.0006	0.00019	0.00097	0.00021	0.00022	0.00056	0.00037	0.00054	0	0.0005	0.00059	5e-05	9e-05	6e-05	0	0.00024	0	8e-05	0	0.00093	0.00137	0.00033	0.00037	0.00047	0.00032	0.0003	0.00036	0.00334	0.0005	0.00025	0.00226	0	0.00019	8e-05	0.0006	0	0	0.00021	0.00067	0.00035	0
Acinetobacter pittii	0.00319	0.01408	0.00453	0.00207	0.00064	0.0017	0.00047	0.00472	0.00045	0.0008	0.00163	0.00077	0.00117	0	0.0016	0.00228	0.0001	0.00043	0.00019	0.00043	0.00079	0.00017	0.00031	0.00039	0.00452	0.00607	0.00156	0.0011	0.00131	0.00289	0.00119	0.00089	0.00728	0.0014	0.00091	0.00893	0.00042	0.0009	0.00057	0.00611	0	0.0003	0.00125	0.00292	0.00734	0.00033
Acinetobacter radioresistens	0	0.00012	9e-05	0	0	0.0001	0	0.00014	0	0.0007	0	0.00067	0.00169	0	0.00021	6e-05	0	2e-05	0	0	0	0	2e-05	0	0.00013	0.00028	5e-05	0	4e-05	0	0.0003	0	0.00087	0	8e-05	4e-05	0	0	6e-05	0.00024	0	9e-05	0	0.00011	0	0
Acinetobacter schindleri	0.00271	0.04072	0.00073	0.00132	0.00075	0.00394	0.00067	0.00198	0.00032	0.00082	0.00599	0.00525	0.00622	0	0.00818	0.00354	0.0003	0.00057	0.00019	0.0003	0.00104	0.00017	0.00074	0.00035	0.00599	0.00843	0.00141	0.00206	0.00118	0.00362	0.00093	0.00242	0.0202	0.00105	0.00137	0.00435	0.00028	0.00044	0.00034	0.00265	0	0.00026	0.00038	0.00301	0	0.00093
Acinetobacter soli	0.0002	0.00112	0.00011	0.00021	5e-05	0.00029	0	0.00045	0	9e-05	0.00025	0.0002	9e-05	0	0.00037	0.00023	5e-05	7e-05	5e-05	0	0	0	3e-05	0	0.00024	0.00031	8e-05	0	0.00022	9e-05	0.00013	0	0.00027	0.00015	0.00012	0.00116	0	0.00014	4e-05	0.00013	0	0	0	0.00024	0	0
Acinetobacter sp. FDAARGOS 560	0.01088	0.0742	0.02094	0	0.00192	0.01132	0	0.01406	0.00269	0.00313	0.01271	0.00641	0.0115	0	0.00824	0.00722	0	0.00128	0	0	0.00363	0	0.00117	0	0.01221	0.017	0.00481	0.00558	0.00678	0.01623	0.00594	0.00322	0.04454	0.00558	0.00348	0.0135	0	0.00256	0.00138	0.0068	0	0	0.00227	0.00789	0	0
Acinetobacter sp. LoGeW2-3	0.00022	0.00085	0.00081	0.00024	0.00015	0.00018	0.00014	0.00037	0	0.00012	0.00024	0.00045	0.00022	0	0.00199	0.00021	0	9e-05	3e-05	0	0.00027	0	5e-05	0	0.0002	0.00027	0.0001	0	0.00018	0.00065	0.00018	0.00014	0.00038	0.0003	5e-05	0.00041	0	0.00014	5e-05	0.00011	0	0	0.00011	0.00025	0	0
Acinetobacter sp. NCu2D-2	0	0	0	0	0	0	0	0.00915	0	0	0	0.00013	0.00015	0	0.00013	0	0	0	0	0	0	0	2e-05	0	0	0	0	0	0	0	0	0	0	0	0	0	0	0	0	0	0	0	8e-05	0	0	0
Acinetobacter sp. NEB 394	0.00039	0.00224	0.00025	0.00022	9e-05	0.00023	0	0.00039	0	0.00011	0.00028	0.00019	0.0002	0	0.00022	0.00024	0	4e-05	0	0	0	0	2e-05	0	0.00025	0.00042	0.0001	0	0.00017	0.00035	0.00015	0.00014	0.00114	0	7e-05	0.0005	0	0.0001	2e-05	0.00021	0	0	7e-05	0.00023	0	0
Acinetobacter sp. NEB149	0.00025	0	0.00146	0	0.0001	0	0	0.00018	0	0	0.00329	0	5e-05	0	8e-05	0.00015	0	2e-05	0	0	0	0	3e-05	0	0.00014	0.00025	0.00014	0	0.00015	0.00158	0	0	0.00033	0	0	0.00074	0	0	3e-05	0	0	0	0	8e-05	0	0
Acinetobacter sp. SWBY1	0.00308	0.00045	0.00071	0.00247	8e-05	0.0007	0	0.00075	0	5e-05	0.00056	0	0.00013	0	0	0.00077	0	6e-05	0	0	0.00024	0	2e-05	0	0.00106	0.0017	0.00029	0	0.00028	0	0.00013	0.00047	0.00196	0.00079	0.00018	0.00464	0.00032	0.00031	0	0.00118	0	0	0.00017	0.00368	0	0
Acinetobacter sp. WCHA45	0	0.00028	4e-05	0	0	0.00014	0	0.00185	0	0	0	0.00041	0.00467	0	0.0001	9e-05	0	0	4e-05	0	0	0	2e-05	0	0.00012	0.0002	4e-05	0	4e-05	0	9e-05	0	0.00054	0	0	0.00015	0	0.0002	0	0	0	0	7e-05	0	0	0
Acinetobacter towneri	0.00125	0.00972	0.00373	0.00102	0.0002	0.00132	0.00016	0.00097	0.00023	0.00028	0.00124	0.00088	0.00154	0	0.00077	0.00093	9e-05	0.00021	5e-05	0	0.00054	0	0.00017	0.00019	0.00149	0.00204	0.00055	0	0.00061	0.00302	0.00054	0.00056	0.00508	0.00081	0.00026	0.0036	0.00015	0.00015	0.00012	0.0006	0	0	0.00019	0.00162	0.00035	0
Acinetobacter venetianus	0.00398	0.03665	0.00656	0.00241	0.00105	0.00359	0.00103	0.00462	0.00136	0.00123	0.00405	0.00223	0.00395	0	0.00378	0.00379	0.00034	0.0008	0.00051	0.00037	0.0014	0.00016	0.00057	0.00067	0.00548	0.00799	0.00218	0.00239	0.00231	0.00476	0.00194	0.00205	0.01866	0.00207	0.00134	0.009	0.00081	0.00093	0.0005	0.00374	0	0.00037	0.00125	0.00376	0.00301	0.00077
Acinetobacter wanghuae	0	0.00126	0.00044	0	4e-05	0.00019	0	0.00023	0	0.00011	0.0003	0.00019	0.00022	0	0.0002	0.00014	0	7e-05	0	0	0	0	2e-05	0	0.00027	0.00037	0.00012	0	0.00013	0.00027	0.00011	0	0.00062	0	0.00011	0.00041	0	0	3e-05	0.00023	0	0	7e-05	0.00022	0	0
Acinetobacter wuhouensis	0.00039	0.00041	0	0	0	0	0	9e-05	0	0	0	0	0.00015	0	8e-05	0.0001	0	0	0	0	0	0	3e-05	0	0.00015	0.00012	0	0	5e-05	4e-05	0	0	0	0	0	0.00119	0	0	0	0.00011	0	0	0	0.00034	0	0
Aerococcus urinae	0	0	0	0	0.0003	0	0	0	0	0	0.00022	0	0	0	0	0	0	0	0	0	0	0	0	0	0	0	0	0	0	0	0.00164	0	0	0	0	0	0	0	0	0	0	0	0	0	0	0
Aerococcus urinaeequi	0	0	0	0	0.00918	0	0	0	0	0.00066	0	0	0	0	0	0.01733	0	0	0	0	0	0	0	0	0	0	0	0	0	0	0	0	0	0	0	0	0	0	0	0	0	0	0	0	0.00808	0
Aerococcus viridans	0	0	0	0	0.1471	0	0	0	0	0.00173	0.00307	0.00423	0.00248	0	0.00376	0	0	0.00339	0.00125	0	0	0	0	0	0	0.00099	0	0	0	0	0	0	0	0.00349	0.0023	0	0	0.00547	0.00033	0.00041	0	0	0	0	0.00522	0.00565
Aeromonas veronii	0	0	0	0	0	0.00017	0	5e-05	0	0.00014	0.00034	0.00021	0.00011	0	0.0001	0	0	4e-05	0	0	0	0	0.00016	0	0	8e-05	0	0.00169	6e-05	9e-05	0	0	0	0	8e-05	0	0	0	7e-05	0	0	0	0	0	0	0
Aerosticca soli	0	0	0	0.01195	0	0.0001	0	0	0	0	0	0	0	0	5e-05	0	0	0	0	0.00026	0	0	0	0	0	0	0	0	0	0	0	0	0.00033	0	0	0	0	0.00017	0	0	0	0.00027	0	0	0	0
Aggregatibacter actinomycetemcomitans	0	0	0.00059	0	0	0	0	0.00025	0	6e-05	0	0	9e-05	0	0	0.00045	0	0	0	0	0	0	0.00016	0	0	0	0	0	0.00101	8e-05	0.00012	0	0	0	0.00026	8e-05	0.00091	0.00065	0.00024	0	0	0	0	0	0	0
Aggregatibacter segnis	0	0	0	0	0	0	0	0	0	0	0	0	0	0	0	0	0	0	0	0	0	0	0	0.00039	0	0	0	0	0.00139	0	0	0	0	0	0	0	0	0	0.00014	0	0	0	0	0	0	0
Aggregatibacter sp. 2125159857	0	0	0	0	0	0	0	0	0	0	0.00079	0	0.00022	0	0	0.00021	0.00011	0	0	0	0	0	0	0	0	0	0.00024	0	0	0	0	0	0	0	0.00011	0	0	0.0001	0	0	0	0	0	0	0	0.00117
Aggregatibacter sp. Marseille-P9115	0	0	0	0	0	0	0.00233	0	0	0	0	0	0	0	0	0	0	0	0	0	0	0	0	0	0	0	0	0	2e-05	0	0	0	0	0	0	5e-05	0	0	0	0	0	0	0	0	0	0
Agrobacterium rhizogenes	0	0	0	0.00108	0.00016	0	0	0.00011	0	5e-05	0	0	0	0	3e-05	0	0	0	0	0	0	0	5e-05	0	0	0	0	0	0	0.0009	0	0	0	0	0.00015	0.00015	0	0.00042	0	0	0	0	0	8e-05	0	0
Agrobacterium salinitolerans	0.00109	0	0.0002	0.00693	0.00031	0.00027	0.00098	0.00037	0	0.00027	0.00041	0.0003	0.00016	0	0.00027	8e-05	0	0.0001	0	0	0	0.00022	0.00012	0	7e-05	7e-05	0	0	0.00014	0.0012	0	0	0.00092	0.00078	0.00053	0.00132	0	0.00181	0	0	0	0	0.0001	0.00012	0	0
Agrobacterium tumefaciens	0	0	0	0.00252	0.00093	0	0	0.00011	0	0	0	0.00034	0	0	0	0	0	0.00017	0	0	0	0	0	0	0	0	0	0	0	0.00014	0	0	0	0	0	0.00047	0	0	0	0	0	0	0	0	0	0
Alicycliphilus denitrificans	0	0	0.00034	0.00049	0.00029	0.02629	0	0.00186	0.00233	0.00106	0.00076	0.00425	0.00021	0	0.00152	0.0005	0.00041	0.00057	0.00036	0.00082	0.00049	0	0.00049	0	0.00025	9e-05	0.00041	0.00176	0.0008	0	0.00187	0.0003	0	0	0.00028	0.00024	0.00021	0.00079	0.00034	0	0	0	0.00013	0.00024	0	0.00099
Alkalicella caledoniensis	0	0	0	0	0	0	0.00125	0	0	0	0	0	0	0	0	0	0	0	0	0	0	0	0	0	0	0	0	0	0	0	0	0	0	0	0	0	0	0	0	0	0	0	0	0	0	0
Alkalihalobacillus clausii	0	0	0	0	0.00033	0	0	0	0.0014	0	0	0	0	0	0	0	0	0	0	0	0	0	0	0	0	0	0	0	0	3e-05	0	0	0	0	0	0	0	0	0	0	0	0	0	0	0	0
Allocoleopsis franciscana	0	0	0	0	0.00112	0.00038	0	8e-05	0.00073	0.00015	0.00022	0.00071	3e-05	0	0.00099	0	0	0.00027	0	0	0.00066	0	0	0	0	6e-05	0	0	4e-05	0.00043	0	0	0	0	6e-05	4e-05	0	0	0	0.00018	0	0.00084	0	0.00621	0	0.00397
Anabaena sp. WA102	0	0	0	0	0.0062	0	0	0.00027	0	0.00063	0	0.00052	0.00017	0	0.00053	0	0	0.00025	0	0	0	0	0	0	7e-05	0	0	0	0	0.00038	0	0	0	0	0	0.00019	0	0	0	0	0	0	0	0.001	0	0
Anabaena sp. YBS01	0	0	0	0	0.00749	0	0	0	0	0	0	0	0	0	0.00141	0	0	0.00058	0	0	0	0	0	0	0	0	0	0	0	0.00493	0.00076	0	0	0	0.00065	0.00035	0	0	0	0	0	0	0	0	0	0
Anaerococcus mediterraneensis	0	0.00116	0.00029	0.00016	0.00056	0.00056	0.00782	0.00374	0.00632	0.00493	0.00834	0.004	0.00566	0	0.00072	0.00116	0.00075	0.00437	0.00052	0.00067	0.00263	0.00072	0.00036	0.00024	0.00021	0.00155	0.00033	0.00426	0.00091	0.00073	0.01918	0.00258	0.00206	0.00165	0.0069	0.00103	0.00151	0.00334	0.00055	0.00065	0	0.00118	0.00114	0.00042	0.00078	0.00214
Anaerococcus obesiensis	0	0.00063	0.0002	0	0	0	0.00295	0.00084	0.00729	0.00166	0.0019	0.00172	0.00361	0	0	0	0.00031	0.00209	0.00019	0	0	0.00116	0.00013	0	0	0.00024	0.00092	0	0.00123	0.00242	0.0087	0	0.00139	0	0.00261	0.00011	0	0.00185	9e-05	0	0	0.00042	0.00087	0	0	0
Anaerococcus prevotii	0	0.00069	0.00026	0	0.00047	0.00066	0.00657	0.00244	0.00212	0.00965	0.00149	0.00162	0.00358	0	0.00021	0.00077	0.00043	0.00188	0.00034	0	0.00132	0	0.00021	0.00014	0.00014	0.00107	0.0001	0.00356	0.00047	0.00534	0.00633	0.00253	0.00225	0.00137	0.00513	0.00084	0.00087	0.00318	0.00051	0.00142	0	0.00078	0.00108	0.00046	0.00026	0.00097
Anaerococcus vaginalis	0	0	0	0	0	0	0.00084	0.00036	0.00152	0.00089	0	0	0.00069	0	0	0.00018	0.00025	0.00043	7e-05	0	0.00099	0	3e-05	0	0	0.00023	0	0	0.00011	0.00011	0.00187	0.00059	0	0	0.00149	0.00032	0	0.00055	0.00011	0	0	0	0	0	0	0
Anaerostipes hadrus	0	0	0	0	0	0	0.00242	0.00016	0	9e-05	0	0	0.00022	0	0.00153	0	0	0.00034	0	0	0	0	4e-05	0.00019	0	0	0	0	0.00029	0.00035	0.00012	0	0	0.0002	6e-05	9e-05	0.00396	0.00021	0	0	0	0	0	0	0	0
Anaerotignum propionicum	0	0	0	0	0	0	0	0	0	5e-05	0	0	0.0014	0	0.00068	0	0	2e-05	0	0	0	0	0	0	0	0	0	0	3e-05	0	0	0	0	0	0	0	0	0	0	0	0	0	0	0	0	0
Anoxybacillus flavithermus	0	0	0	0	0.00025	0	0	0	0	3e-05	0	0	0	0	0	8e-05	5e-05	0	0	0	0	0	0	0	0	0	0	0	2e-05	0	0.0001	0	0	0	4e-05	0	0	9e-05	0	0	0	0	0	0.00205	0	0
Apilactobacillus kunkeei	0	0	0	0	8e-05	0.00025	0	0	0.00107	9e-05	0	0	0.00013	0	0	5e-05	4e-05	3e-05	0	0	0	0	1e-05	0	0	0	0	0	0	0.0004	0	0	0	0	0.00021	0.00011	0	0	0	0	0	0	0	0	0	0
Aquabacter sp. L1I39	0	0	0	0	0	0.00115	0	0	0	0	0	0	0	0	0	0	0	0	0	0	0	0	0	0	0	0	0	0	0	0	0	0	0	0	5e-05	0	0	0	0	0	0	0	0	0	0	0
Aquabacterium olei	0	0.00023	0.00024	0.01178	0.00264	0.01729	0	0.00043	0.00057	0.0022	0.00077	0.01155	0.00049	0	0.00577	0.00401	0.00267	0.00144	0.0003	0.00121	0.00206	0.00045	0.00067	0	0.00198	0.00835	0.00027	0.0029	0.00119	0.00035	0.0001	0.00091	0.00155	0.00052	0.00113	0.00121	0.00048	0.0018	0.00196	0.00052	0	0.00037	0.0005	0	0	0.00318
Aquirhabdus parva	0	0	0.00253	0	6e-05	0.0001	0	0.00021	0	3e-05	0.00015	0	0	0	0.0001	3e-05	0	4e-05	0	0.00019	0	0	7e-05	0	0.00018	0.00029	0.00017	0	0.0002	0.00138	0.00018	0	0	0	0.00019	7e-05	0	0.00026	0.0002	0	0	0	0	0	0	0
Aquitalea denitrificans	0	0	0	0	0	0	0	0	0	0	0	0	0	0	0.0034	0	0	0	0	0	0	0	2e-05	0	0	0	0	0	0	0	0	0	0	0	0	0	0	0	0	0	0	0	0	0	0	0
Arachidicoccus sp. B3-10	0	0	0	0	0.00154	0	0.00033	4e-05	0.00073	8e-05	0	0	0	0	0	0.00013	9e-05	0.00011	0	0	0.0008	0	0.00013	0	0	0	0	0	0.00017	0.00012	0.00016	0	0	0	4e-05	0.00032	0	0	0	0	0	0.0002	0	0	0	0
Arenimonas daejeonensis	0	0	0.00015	0.00018	0	0.00053	0	0.00112	0.00239	0.00027	0.0002	0.0002	3e-05	0	0.00052	4e-05	0	0.00022	0	0	0	0.00016	0.00021	0	3e-05	0.00013	0	0	0.00014	5e-05	0	0	0	0.00021	0	0.00019	0	0.00049	3e-05	0	0	0.00245	0.001	0	0	0
Arsenophonus endosymbiont of Apis mellifera	0	0	0	0	0	0	0	0	0	0	0	0	0	0	0.00112	0	0	0	0	0	0	0	1e-05	0	0	0	0	0	0	0	0	0	0	0	0	0	0	0	0	0	0	0	0	0	0	0
Arsenophonus nasoniae	0.00264	0	0.00013	0.00032	6e-05	0.00092	0.00022	0.00021	0.00019	0.00024	0	0	4e-05	0	0.00043	9e-05	0.0001	7e-05	8e-05	0	0.00019	9e-05	0.00017	0.00017	0.00013	0.00024	0.00011	0.00077	0.00021	0.00026	0.00012	0.00032	0	0.00088	0.00015	7e-05	0.00017	0.00014	0.00012	0.00011	0	0	0.00027	0.00014	0	0.00046
Arthrobacter sp. StoSoilB13	0	0	0	0	0	0	0	0	0	7e-05	0	0	0	0	5e-05	0	0	2e-05	0	0	0	0	6e-05	0	0	0	0	0	6e-05	8e-05	8e-05	0	0	0	5e-05	0	0.00159	0	0	0	0	0	0	0	0	0
Arthrobacter sp. TES	0	0.00032	0.00042	0.00086	0.0007	0.00039	0.00171	0.00046	0.00091	0.00315	0.00066	0.00077	0.00051	0	0.0025	0.00132	0.00023	0.0009	0.00028	0.00099	0.00074	0.00045	0.00252	0.00058	0.00025	0.00032	0.00017	0.00162	0.00222	0.00351	0.00352	0.00038	0.00174	0.00331	0.00215	0.00038	0.00066	0.00213	0.00038	0.00111	0	0.00069	0.00072	0.00039	0.00063	0.00152
Aureimonas altamirensis	0	0	0	0	0	0	0.00126	6e-05	0	0	0	0	0	0	0	0	0	0	0	0	0	0	0	0	0	0	0	0	0	0	0	0	0	0	0	0	0	0	0	0	0	0	0	0	0	0
Aureimonas sp. AU20	0	0	0	0	0	0	0.00017	0	0	0	0.00056	0.0002	6e-05	0	0	7e-05	0	0	0	0	0	0	5e-05	0	0	0	0	0	0	0.00016	0	0	0	0	5e-05	5e-05	0.00357	0	0	0	0	0	0	0	0	0
Azospirillum brasilense	0	0	0	0	0	0	0	0	0	0.00181	0	0	0	0	0	0	0	0	0	0	0	0	0	0	0	0	0	0	0	0	0	0	0	0	0	0	0	0	0	0	0	0	0	0	0	0
Bacillus amyloliquefaciens	0	0	0.00023	0	0.00028	0.00035	0.0005	9e-05	0.00108	0.00047	0	0	0.00026	0	0.00029	0.00179	0.00018	0.0002	0.00015	0	0.00181	0	8e-05	0.00025	0	0.00011	0.00021	0	0.00037	0.0003	0.00051	0	0	0.00035	0.00065	0.00014	0.00912	0.00067	0.00013	0.00025	0	0.00028	0.00022	0.00039	0	0
Bacillus anthracis	0	0.0006	0.0015	0.00027	0.0016	0.00197	0.00298	0.00052	0.00469	0.00288	0.00197	0.00047	0.00169	0.00095	0.00221	0.00691	0.00093	0.00128	0.00066	0.00179	0.00448	0.00059	0.0005	0.00086	0.00052	0.00067	0.00079	0.00441	0.00303	0.00179	0.00233	0.00169	0.00139	0.00117	0.00396	0.00068	0.00479	0.00484	0.00125	0.00096	0.00077	0.00185	0.00149	0.00171	0.00087	0.00322
Bacillus cereus	0.00066	0.00276	0.00809	0.00194	0.01003	0.01117	0.01342	0.00249	0.02355	0.01306	0.00682	0.00251	0.0066	0.00551	0.0124	0.04109	0.00461	0.00723	0.00318	0.00703	0.02467	0.00283	0.00243	0.00412	0.00237	0.00302	0.00474	0.02314	0.01438	0.00951	0.01111	0.00924	0.00576	0.00812	0.01787	0.0035	0.06417	0.02206	0.00507	0.00552	0.00353	0.01014	0.00695	0.00901	0.00624	0.0154
Bacillus halotolerans	0	0	0.0002	0	0.0002	0.00021	0.00033	5e-05	0.00057	0.00027	0.00013	9e-05	0.00016	0	0.00023	0.00148	0.0002	0.00023	9e-05	0	0.00189	8e-05	5e-05	0	5e-05	8e-05	0.00012	0.00051	0.0003	0.0002	0.0003	0.00017	0	0.00015	0.00036	7e-05	0.00041	0.00058	0.00015	0.00018	0	0.00023	0.00017	0.00024	0	0
Bacillus mycoides	0	0.0002	0.00061	0.00014	0.00055	0.00082	0.0011	0.00018	0.00131	0.00085	0.00078	0.00028	0.00089	0	0.00061	0.00146	0.00029	0.00035	0.00026	0.00056	0.00123	0.00025	0.00015	0.00033	0.00016	0.00025	0.00029	0.00151	0.0008	0.00046	0.0008	0.00064	0.00079	0.00041	0.0013	0.0002	0.00065	0.00176	0.00038	0.00042	0	0.00079	0.00049	0.00051	0.00056	0.00099
Bacillus sp. FJAT-14266	0	0	0.0006	0	0.00098	0	0.0013	0.00041	0.00166	0.00105	0	0	0	0	0.00072	0.00726	0.00036	0.00092	0.00037	0	0.0018	0	0.00031	0	0.00028	0.00023	0.00064	0	0.00146	0.00109	0.00076	0	0	0	0.00136	0.00028	0.00655	0.00164	0.0004	0.00041	0	0	0	0.00145	0	0
Bacillus sp. FJAT-45348	0	0	0	0	8e-05	0	0	0	0	7e-05	0	0	0	0	5e-05	0.00128	4e-05	0.00013	0	0	0.00028	0	2e-05	0	0	0	0	0	0.00011	7e-05	0	0	0	0	0.00012	3e-05	0	0.00016	0	0	0	0	0	0	0	0
Bacillus sp. HD4P25	0	0	6e-05	0	0	0	0	0	0	3e-05	0.00107	0	9e-05	0	3e-05	0.00036	0	0	0	0	0	0	4e-05	0	0	0	0	0	0.0001	6e-05	4e-05	0	0	0	0.00025	6e-05	0	8e-05	3e-05	0	0	0	0	0	0	0
Bacillus sp. Lzh-5	0	0	0	0	0.00043	0.00034	0	0.00017	0.00076	0.00018	0	0	0.00015	0	0.00036	0.0034	0.00021	0.00029	0.00023	0	0.00123	0	0.00015	0	0.00013	8e-05	0.00019	0.00103	0.00058	0.00041	0.00058	0	0	0	0.00055	0.00016	0.00136	0.00059	0.00022	0	0	0.00025	0.0002	0.00037	0	0.00053
Bacillus sp. V3	0	0.00012	0.00081	0.00021	0.00037	0.00066	0.00084	0.00013	0.00114	0.00086	0.0003	7e-05	0.00036	0	0.00055	0.00047	0.00021	0.00066	0.00026	0.00067	0.00175	0.00016	0.00016	0.00042	0.00014	0.00023	0.00028	0.00125	0.00082	0.0005	0.00071	0.00065	0.00041	0.0005	0.00104	0.00022	0.00056	0.00139	0.00024	0.00056	0	0.00096	0.00069	0.00047	0.00026	0.00064
Bacillus sp. Y1	0	0	0	0	0	0	0	0	0.00181	0	0.00014	0	0	0	3e-05	0.00233	0	5e-05	0	0	0	0	0	0	0	0	0	0	0	0	0	0	0	0	0.00037	7e-05	0	0	0	0	0	0	0	0	0	0
Bacillus subtilis	0	0.0006	0.00048	0.00054	0.00063	0.00131	0.00083	0.00021	0.00359	0.00081	0.00138	0.00055	0.00102	0	0.00067	0.01084	0.00103	0.00101	0.00025	0.00097	0.01124	0.00037	0.00015	0.00076	0.00018	0.00022	0.00033	0.00389	0.00112	0.00059	0.00196	0.00127	0.00125	0.00131	0.00189	0.00039	0.00257	0.00235	0.00084	0.00068	0	0.001	0.0007	0.00074	0.00108	0.00159
Bacillus thuringiensis	0.00032	0.00133	0.00389	0.0007	0.0046	0.00651	0.00629	0.0012	0.01501	0.00647	0.00474	0.00165	0.0047	0.0019	0.00659	0.01996	0.0028	0.00289	0.00181	0.00357	0.0113	0.00129	0.00126	0.00178	0.00135	0.00145	0.00231	0.01124	0.00776	0.00441	0.00566	0.00509	0.00377	0.00309	0.01062	0.00206	0.01029	0.01266	0.00346	0.00223	0.00144	0.00485	0.00392	0.00424	0.00375	0.00933
Bacillus velezensis	0	0.00122	0.00237	0.00059	0.00279	0.00267	0.0034	0.00076	0.00809	0.00349	0.00237	0.00099	0.00259	0.00228	0.00276	0.02253	0.00249	0.00344	0.00098	0.00173	0.0287	0.00086	0.00074	0.0016	0.00062	0.00079	0.00124	0.00929	0.00401	0.00244	0.00564	0.00316	0.0019	0.00235	0.00605	0.00113	0.00352	0.00685	0.00169	0.002	0.0012	0.00315	0.0026	0.00312	0.00241	0.00309
Beijerinckia indica	0	0	8e-05	0	0	0.00078	0.00048	0.00112	0	2e-05	0	0	0	0	0	0	0	0	0	0	0	0	4e-05	0	0	0	0	0	4e-05	0	0.00033	0	0	0	0	0	0	0	0.00017	0	0	0	0	0	0	0
Bifidobacterium animalis	0	0	0	0	0.00016	0	0	5e-05	0.00015	0.00018	0	0	0	0	0.00027	4e-05	0	8e-05	0	0	0	0	7e-05	0	0	0	0	0	0.00025	0.0004	0.00023	0	0	0	0.00013	6e-05	0.01457	0.00023	3e-05	7e-05	0	0.00015	0	0	0	0.00035
Blautia obeum	0	0	0	0	0	0	0.00131	0	0	0	0	0	0.00051	0	0.0001	0	0	0.00014	0	0	0	0	2e-05	0	0	6e-05	0	0	0	0	0.00011	0	0	0	0	3e-05	0	0	0	0	0	0	0	0	0	0
Blautia sp. SC05B48	0	0	0	0	0	0	0.00069	6e-05	0	6e-05	0	0.00024	0.00014	0	0.00184	0	0	0.00015	0	0	0	0	9e-05	0	0	0.00014	0	0	6e-05	0	0.00119	0	0	0.00027	0.00019	0	0	0	0	0	0	0	0	0	0	0
Bordetella parapertussis	0	0	0.0001	0	0	0.001	0	0.00011	0	0.00019	0	0.0002	0	0	0.00017	0.00016	0.00015	0.00019	0.00018	0	0	0	0.00023	0	0.00023	0.00021	0.00017	0	0.00031	0.00026	0	0	0	0	0	0.00013	0	0.0002	0.0001	0	0	0	0.00021	0	0	0
Bordetella pertussis	0	0	0.00015	0.00077	0.00022	0.00262	0	0.00022	0.00022	0.0003	0	0.00059	0.00012	0	0.00029	0.00027	0.00087	0.0006	0.00079	0.00097	0	0.00075	0.00066	0.00087	0.0007	0.00062	0.00062	0	0.00069	0.00055	0.00026	0.0011	0	0	0.00021	0.00021	0	0.00048	0.00067	0.00061	0.00104	0.0007	0.00053	0.00054	0.00072	0
Bosea sp. ANAM02	0	0	0	0	0.00033	0.00318	0.00073	0.00096	0	0.00048	0	0.00022	6e-05	0	0.00082	6e-05	0.00026	5e-05	0	0	0.00033	0	6e-05	0	7e-05	0	0.00015	0	0.00137	0.00088	9e-05	0	0	0.00066	0.00023	4e-05	0	0.00031	0.00025	0	0	0	0	0	0	0
Bosea sp. AS-1	0	0	0.00029	0	0	0.00035	0.0017	0.00175	0.00024	0.00017	0	0	6e-05	0	0.00205	0.0002	0.00022	7e-05	0	0	0.00044	0	0.00013	0	0	5e-05	0.00028	0	0.00135	0.00012	0	0	0.00339	0.00169	0.00043	3e-05	0	0.00031	0.00015	0	0	0	0.00034	0.00063	0	0
Bosea sp. Tri-49	0	0	0.00074	0	0.00042	0.00255	0.00212	0.0019	0	0.00197	0	0	6e-05	0	0.00016	0.0004	0.00056	0.00015	0.00018	0	0.00222	0.00027	0.0001	0.00016	0.00024	0.00021	0	0.00077	0.00033	0.00119	0.00021	0.00074	0	0.00087	0.0006	0.00034	0	0.00011	0.00043	0	0	0.00025	0.00138	0.00024	0	0
Brachybacterium saurashtrense	0	0	0.00029	0	0.00066	0	0	0.00011	0	0.00115	0.00053	0.00055	0	0	0.00088	0.00088	0	7e-05	0	0	0	0.00012	0.00302	0	5e-05	0.00017	0	0	9e-05	0.00016	0.00056	0	0	0.00059	0.00082	0.00013	0	0.00029	0	0.00018	0	0	0	0	0	0.00042
Brachybacterium sp. P6-10-X1	0	0	0	0	9e-05	0	0.00019	0	0	0.00021	0	0	0	0	0.00017	0.00014	0	0	0	0	0	0	0.001	0	0	6e-05	0	0	0	0	0.00024	0	0	0	0.00013	0	0	0	0	0	0	0	0	0	0	0
Brachybacterium sp. SGAir0954	0	0	0	0	0.00026	0	0	3e-05	0	0.00011	0	0	0.00083	0	0.00021	0.00101	0	0	0	0	0	0	9e-05	0.0003	0	0	0	0	0.00016	0	0	0	0	0	0.00014	0	0	0.00018	0.00014	0	0	0	0	0	0	0
Bradyrhizobium zhanjiangense	0	0	0	0	0	0.00134	0	0	0	0.00167	0	0	0.00017	0	0	0	0	0.00029	0	0	0	0.00088	0.00018	0	9e-05	0	0	0	0	0	0	0	0	0	0.00023	0	0	0	0.00017	0.00033	0	0.00092	0	0	0	0
Brasilonema sennae	0	0	0.00024	0.0015	0.00252	0	0.00118	6e-05	0.00178	0.00031	0	0	3e-05	0	0.00022	0	0	0	0	0	0	0	0.0002	0	0	5e-05	0	0	0	0.00078	0	0	0.00095	0	4e-05	0.00056	0	0.00075	0	0	0	0	0	0.00094	0	0.00232
Brevibacterium casei	0	0	0	0	0.00016	0.00064	0	0	0.00076	6e-05	0.00027	0	0	0	0.00038	0	0	0.00061	0	0.00022	0	0	0.00027	0	0.00017	0	0	0	0.00138	0.00013	0	0	0	0.00029	0.00025	0	0	0.00101	0	0	0	0	0	0	0	0
Brevundimonas goettingensis	0	0	0.00149	0.00105	0.00063	0.0002	0	0.00309	0	0.00011	0.00066	0.00032	0.00107	0	0.00081	0.0003	0.00034	0.00021	0	0	0	0	0.00011	0	0	0.00018	0	0	0.00014	0.00017	0	0	0	0.00218	0.00015	0.00026	0	0.00036	0	0	0	0	0	0.00192	0	0
Brevundimonas mediterranea	0	0	0.00614	0.01033	0.00333	0.00083	0.00381	0.00608	0	0.00298	0	0	0	0	0.00079	0.00477	0	0.00044	0	0	0.00359	0	0.00064	0	0.00053	0.00048	0.00102	0	0.0009	0.00429	0.00059	0	0	0	0.00204	0.00098	0	0.00279	0	0	0	0	0	0.00172	0.00477	0
Brevundimonas naejangsanensis	0	0	0	0	0	0	0	0	0	0	0.00488	0	0.00079	0	0	0	0.00049	0.00022	0	0	0	0	0.00092	0	0	0.00043	0	0	0.0017	0	0	0	0	0	0.00151	0.00063	0	0.00282	0	0	0	0	0	0.00159	0	0
Brevundimonas nasdae	0	0	0.02524	0.01497	0.00359	0.00042	0.00497	0.01775	0.00078	0.0017	0.00383	0.00254	0.00918	0	0.0044	0.00317	0.00038	0.0015	0	0	0.00311	0.00191	0.00157	0.0014	0.00101	0.00203	0.0011	0	0.00154	0.0024	0.00065	0.00296	0.01124	0.0284	0.00173	0.00278	0	0.00267	0.00079	0.0019	0	0.00205	0.00468	0.00812	0	0
Brevundimonas pondensis	0	0	0	0.00389	0.00238	0	0	0.00246	0.00096	0	0.00164	0.00075	0.0067	0	0	0.00459	0	0.00061	0	0	0	0	0.00046	0	0	0.00076	0	0	0	0.00296	0.00093	0	0	0.00343	0.00104	0.00061	0	0	0	0	0	0	0	0.00136	0	0
Brevundimonas sp. AJA228-03	0	0	0.00194	0	0	0	0.00141	0.00078	0	0	0	0	0.00016	0	0.00043	0.00098	0	0	0	0	0	0	0	0	0	0	0	0	5e-05	5e-05	0.00048	0	0	0	0.00014	0	0	0	0	0	0	0	0	0	0	0
Brevundimonas sp. Bb-A	0	0	0	0	0	0	0	0.00088	0	0.00432	0	0	0	0	0	0	0	0	0	0	0	0	0.00083	0	0	0	0.00056	0	0.00079	0	0	0	0	0	0.00201	0	0.00273	0	0	0	0	0	0	0	0	0
Brevundimonas sp. M20	0	0	0.00063	0.00196	0.00026	0.00109	0.00274	0.00049	0	0.00015	0	0.00146	0.00027	0	0.00045	0	0.00087	0.00065	0	0	0.00154	0	4e-05	0.00089	0.00013	0.00011	0	0	0.00047	0.0008	0.00231	0	0	0.00056	0.00033	0.00096	0	0.00121	0	0	0	0	0	0.00023	0	0
Brevundimonas sp. MF30-B	0	0	0	0	0	0	0	9e-05	0	7e-05	0.00052	0.0031	0	0	0	8e-05	0	9e-05	0	0	0	0	6e-05	0	0	0	0	0	0	0.00022	0	0	0	0.00125	8e-05	0.00012	0	0	0	0	0	0	0	0	0	0
Brevundimonas sp. PAMC22021	0	0.00197	0.00265	0	0	0	0.0032	0.00046	0	0.0004	0.0018	0.00242	0.00088	0	0.00149	0.0008	0	0.0022	0	0	0.00195	0.00345	0.00073	0	0.00129	0.00081	0	0	0.00044	0.00015	0	0.00134	0	0.00433	0.00061	0.00045	0	0.00096	0.00104	0	0	0.00086	0.00109	0.0009	0	0.00278
Brevundimonas vitisensis	0	0	0.00156	0.00129	0.00041	0.00018	0.0014	0.00145	0	0.00018	0	0.0004	0	0	0.00054	0.00071	0.00028	0.00023	0	0	0.00104	0.00048	0.00014	0.00039	0.00026	0.00021	0.0001	0	9e-05	0.00054	0.00033	0	0	0.00104	0.00208	9e-05	0	0.00021	0.00012	0	0	0	0.00035	0.00154	0	0.00218
Brochothrix thermosphacta	0	0	0.00094	0	0.00045	0	0	9e-05	0	0	0.00029	0	0.00031	0	0	0	0	0	0	0.00087	0	0	0	0.00239	0	0.00013	0	0.0029	0	2e-05	0	0	0.00057	0.00015	0.00024	4e-05	0	0.00139	0	0	0	0	0.00032	0	0	0
Brucella melitensis	0	0	0.00033	0.00057	0.00081	0.00201	0.00098	0.00145	0	0.0007	0	0	0	0	0.00044	0.0003	0	0	0	0	0	0	0.00011	0	0	0	0	0	0.00103	0.00049	0.00069	0	0	0	0.00042	0.00015	0	0.0007	0	0	0	0	0.00065	0	0	0
Burkholderia ambifaria	0	0	0	0	0	0	0	0	0	0	0	0	0	0	0.00856	0.01122	0.04405	0.03252	0.04425	0.02889	0	0.04065	0.03329	0.03309	0.03332	0.02254	0.03952	0	0	0	0	0.02106	0	0	0	0	0	0	0.03712	0.02435	0.03897	0.026	0.02028	0.01796	0.02929	0
Burkholderia cenocepacia	0	0	0.00066	0.00067	0.00062	0.00076	0	0.00012	8e-05	0.00018	0	0.00032	4e-05	0.00912	0.00135	0.00357	0.00962	0.00696	0.00974	0.00764	0.00172	0.00755	0.00634	0.00725	0.00674	0.00452	0.00743	0.00312	0.00024	0.00028	0.00018	0.00501	0	0	0.00011	0.00022	0	0.00022	0.00739	0.0049	0.00835	0.00572	0.00417	0.00401	0.00652	0.0028
Burkholderia cepacia	0	0	0	0	0	0	0	0	0	0	0	0	0	0	0.00034	0.00068	0.00284	0.00197	0.00251	0.00316	0	0.00252	0.00198	0.00136	0.00202	0.00115	0.00157	0	0	0	0	0.00174	0	0	0	0	0	0	0.0019	0.0014	0	0.00206	0.00091	0.00112	0	0
Burkholderia gladioli	0	0	0	0	0	0	0	0	0	0	0	0	0	0	0	0.00028	0	0	0	0	0	0	1e-05	0	3e-05	2e-05	0	0	0	0	0.00126	0	0	0	0	0	0	0	0	0	0	0	0	0	0	0
Burkholderia glumae	0	0	0.00061	0.00081	0.00071	0.00011	0	0	0	0	0	0	0	0.01093	0.00146	0.00258	0.01125	0.0087	0.01228	0.01027	0.00213	0.01351	0.00802	0.00939	0.00855	0.00583	0.01038	0.0029	0.0002	5e-05	0.00017	0.00559	0	0	0	3e-05	0	0.00015	0.00979	0.00673	0.01089	0.00864	0.00534	0.00492	0.00832	0.00318
Burkholderia lata	0	0	0.00029	0.00056	0.00037	0	0	0	0	0	0	0	0	0.00399	0.00061	0.00095	0.00502	0.00354	0.00461	0.00428	0.00091	0.0047	0.00426	0.00475	0.0041	0.0027	0.00467	0.00165	0	3e-05	9e-05	0.0027	0	0	0	0	0	0	0.00432	0.00284	0.00482	0.0033	0.00231	0.00226	0.00366	0.00139
Burkholderia mallei	0.00077	0.0002	0.00121	0.00163	0.0015	0.00489	0.00043	0.00084	0.00022	0.00076	0.00036	0.0007	0.00014	0.01311	0.00328	0.00468	0.01448	0.01138	0.01439	0.01317	0.00403	0.01072	0.01064	0.01087	0.00997	0.00757	0.0122	0.00617	0.00133	0.00125	0.00068	0.00945	0	0.00032	0.00032	0.00093	0.00024	0.00095	0.01123	0.008	0.01148	0.00999	0.0077	0.00656	0.01036	0.00596
Burkholderia oklahomensis	0	0	6e-05	0	6e-05	0	0	0	0	0	0	0	0	0	0.00019	0.00031	0.00098	0.00071	0.00109	0.00106	0.00013	0.00103	0.00081	0.00094	0.00071	0.00048	0.00081	0	0	0	0	0.00056	0	0	0	0	0	0	0.00077	0.00051	0.00052	0.00056	0.00053	0.00046	0.00076	0.00022
Burkholderia pseudomallei	0.0007	0.00069	0.00381	0.00421	0.00426	0.00844	0.00062	0.00168	0	0.00185	0.00048	0.00148	0.00021	0.05474	0.0057	0.00848	0.03295	0.02526	0.03416	0.02874	0.00832	0.02837	0.02591	0.02881	0.02612	0.01832	0.02828	0.01219	0.00304	0.00209	0.00229	0.01817	0.00144	0.00062	0.00072	0.00144	0.0009	0.00192	0.02777	0.01833	0.03173	0.023	0.01492	0.01376	0.02457	0.01454
Burkholderia thailandensis	0.00045	0.00086	0.00398	0.00668	0.00544	0.01508	0.00078	0.00223	0.00076	0.00269	0.00078	0.00287	0.00063	0.05179	0.00748	0.01083	0.04205	0.03015	0.04476	0.04258	0.01094	0.04088	0.03263	0.03942	0.03458	0.02243	0.03523	0.01903	0.00487	0.00476	0.00238	0.02528	0.00141	0.00101	0.00133	0.00156	0.00058	0.00307	0.03493	0.02562	0.0444	0.03184	0.01903	0.02004	0.034	0.02096
Butyrivibrio hungatei	0	0	0	0	0	0	0	0	0	4e-05	0	0	0.00117	0	6e-05	0	0	0	0	0	0	0	0	0	0	0	0	0	0.0001	0.00047	7e-05	0	0	0	0	5e-05	0	0	0	0	0	0	0	0	0	0
Butyrivibrio proteoclasticus	0	0	0	0	0	0	0	0	0	0	0	0	0.0022	0	0	0	0	0	0	0	0	0	0	0	0	0	0	0	0	0.0007	0	0	0	0	0	0	0	0	0	0	0	0	0	0	0	0
Caldibacillus thermoamylovorans	0	0	0	0	0	0	0	0	0	0	0	0	0	0	0	3e-05	0	0	0	0	0.00101	0	0	0	0	0	0	0	0	0	0	0	0	0	0.00014	0.00024	0	0	0	0	0	0	0	0	0	0
Caldicellulosiruptor acetigenus	0	0	0	0	0	0	0	0	0	0	0	0	0	0	0	0	0	0	0	0	0	0	0	0	0	0	0	0	0	0	0	0	0	0	0	0	0.00128	0	0	0	0	0	0	0	0	0
Calothrix sp. 336/3	0	0	0	0	0.00258	0.00056	0.00033	0.00014	0	4e-05	0.00011	0.00011	0.00079	0	0.00082	0	0	0	0	0	0.00479	0	0	0	0	4e-05	0	0	0	0.00114	0	0	0	0	0	4e-05	0	0	0	0.00047	0	0	0	0.00402	0	0
Calothrix sp. NIES-3974	0	0	0	0.00273	0.00868	0	0	4e-05	0	0.00014	0	0.00053	4e-05	0	0.00015	0	0	0	0	0	0	0	6e-05	0	0	8e-05	0	0	0.0002	0.00016	0	0	0	0	0	0.00013	0.0036	0	0	0.0001	0.00083	0	0	8e-05	0	0.00042
Calothrix sp. PCC 6303	0	0	0	0	0.00425	0.00015	0	0.00018	0.00061	0.00021	0.00011	0.00073	6e-05	0	0.00088	6e-05	0	0.0003	0	0	0.00112	0	9e-05	0	0	0	0	0	8e-05	0.00052	0	0	0	0	0	0.0001	0.00016	0	0	0.00031	0	0.00072	0	0.00021	0	0.0019
Calothrix sp. PCC 7716	0	0	0	0	0.0035	0	0.0005	0.00034	0	0.00213	0.00237	0.00065	0.00168	0	0.01041	0	0	0.00031	0	0	0	0	0.0001	0	0	0	0	0	0.00041	0.01528	0	0	0.00068	0.00128	0	8e-05	0	0.00094	0	0	0	0	0	0.00385	0	0.00633
Campylobacter concisus	0	0	0	0	0	0	0.00093	0	0	4e-05	0	0.0001	9e-05	0	0	0	0	0	0	0.0002	0	0	2e-05	0	0	0	0	0	0	0	0	0	0	0	6e-05	0	0	0	0	0	0	0.00022	0	0	0	0.00101
Campylobacter gracilis	0	0	0	0	0	0	0	0	0	2e-05	0	0	0.00181	0	0	0	0	0	0	0	0	0	0	0	0	0	0.00069	0	0.00033	0	0	0	0	0	0	0	0	0	0	0.00035	0	0	0	0.00011	0	0
Campylobacter showae	0	0	0	0	0	0	0	0	0	0.00149	0	0.00016	0.00016	0	0	0	0	0	0	0	0	0	0	0	0	0	0	0	5e-05	0	0	0.00041	0	0	5e-05	0	0	0	0	0	0	0	0	0	0	0
Campylobacter ureolyticus	0	0	0	0	0	0	0	5e-05	0	0	0.00371	0.0005	0.0002	0	0	0.0004	0	0.0008	0	0	0	0	0.00044	0	0	0	0	0.00055	0	0	0.0007	0.0003	0	0	0.00243	0	0	0.00029	0	0	0	0	0.00028	0.00014	0	0.00075
Candidatus Atelocyanobacterium thalassa	0	0	0	0	0.00089	0	0	0	0	0.00015	0.00011	0	3e-05	0	0.00011	0	0	0	0	0	0	0	0	0	0	0	0	0	0.00111	0	0	0	0	0	4e-05	0	0.00028	0	0	0	0	0.00011	0	0	0	0
Candidatus Hamiltonella defensa	0.0017	0	0	0	0	0	0	0	0	0	0	0	0	0	2e-05	0	0	0	0	0	0	0	1e-05	0	0	5e-05	0	0	0	0	0	0	0	0	0	0	0	0	0	0	0	0	0	0	0	0
Candidatus Kaistella beijingensis	0	0	0	0	0	0	0.00021	0	0	5e-05	0	0	0	0	0.00101	5e-05	0	0	0	0	0	0	0	0	0	0	0	0	0	0.00145	0	0	0	0	0.0001	0	0	0.00016	0.00027	0	0	0	0	0	0	0
Candidatus Liberibacter africanus	0	0	0	0	0	0	0	0	0	2e-05	0	0	0	0	0	0	0	0	0	0	0	0	0	0	0	0	0	0	0	2e-05	0	0	0	0	0	0	0.0012	0	0	0	0	0	0	0	0	0
Candidatus Pseudomonas adelgestsugas	0.0005	0	0	0	0	0.00174	0	0	0	2e-05	0	0	0	0	6e-05	0	0	0	0	0	0	0	0	0	0	0	0	0	8e-05	3e-05	0	0	0	0	0	3e-05	0	9e-05	0	0	0	0	0	0	0	0
Candidatus Saccharimonas aalborgensis	0	0	6e-05	0.00046	0	0.0002	0.00029	0	0	0.00046	0	0.0002	0.00011	0	0	4e-05	0	0.00012	0	0	0	0	0.00012	0	2e-05	0	0	0	0.00021	0.001	0.00036	0	0	0.00015	0.0001	0	0	0.00023	0	0	0	0	0	0	0	0
Candidatus Sulcia muelleri	0	0	7e-05	0	9e-05	0	0	0	0	8e-05	0	0	4e-05	0	7e-05	0	0	0	3e-05	0	0	0	2e-05	0	0	3e-05	0	0	2e-05	0.00087	0	0	0	0	0	0	0.00396	0	0	0	0	0	0	0	0	0
Capnocytophaga gingivalis	0	0	0.00011	0	0	0.00042	0	0.00014	0.00118	0	0	0	3e-05	0	0	0	0	0	7e-05	0	0	0.00029	0	0	0	0	0.00011	0.00066	8e-05	0	0.00138	0.00067	0	0	0.00065	0.00016	0	0	0.0001	0.00055	0	0	0.00013	0	0	0
Caulobacter flavus	0	0	0.00017	0	0.00229	0.00027	0	0.00367	0	0.00012	0	0	6e-05	0	0.00144	0.00033	0.00029	0.00017	0	0	0	0	5e-05	0	0.00035	0.00027	0	0	0	0	0	0.00097	0.00046	0.00078	0.00322	0	0	0.00016	0.00027	0.00015	0	0	0.00014	0.00071	0	0
Caulobacter mirabilis	0	0	0.001	0.00113	0.00427	0.00361	0.00136	0.00086	0	0.00124	0	0.00028	0	0	0.00039	0	0	0.00024	0	0	0.00024	0	0.00035	0	0	7e-05	0	0	0.001	0.0003	0.00235	0	0.00668	0.01283	0.00046	0.00014	0	0.00103	0.00016	0.0002	0	0.00077	0.00296	0.00069	0	0
Caulobacter segnis	0	0	0	0	0.00122	0	0	0.00025	0	0	0	0	0	0	0	0	0	8e-05	0.00032	0	0	0	5e-05	0	0.00027	0	0	0	0	0	0	0	0	0	0	0	0	0.00029	0.00071	0.00022	0	0	0	0.00021	0.00141	0
Caulobacter sp. S6	0	0	6e-05	0.00059	0.00023	0.00019	0	0.00013	0	0.0001	0	0.00043	5e-05	0	4e-05	8e-05	0.00018	0.00011	0	0	0	0	4e-05	0	0	0	0	0	4e-05	0.00013	4e-05	0.00056	0	0.00018	0.00169	8e-05	0	0.00028	0.00015	8e-05	0	0	9e-05	0.00015	0	0
Cellvibrio sp. PSBB023	0.00376	0	0	0	0	0.00081	0	0.00018	0	0	0.00014	0.00015	0	0	0	0	0	6e-05	0	0	0	0	0.0001	0	0	0.00017	0	0	0.0002	0	0	0	0	0	0	0	0.0003	0.00068	0	0	0	0	0	0	0	0
Cereibacter sphaeroides	0	0	0.00564	0.00333	0.00258	0.0061	0.01753	0.01352	0.01179	0.01449	0.00156	0.00249	0.00095	0	0.00838	0.00348	0.00063	0.00345	0.00058	0.00166	0.00839	0.00172	0.00241	0.00226	0.00103	0.00088	0	0	0.00675	0.00713	0.00676	0.00247	0.00399	0.01228	0.01212	0.00272	0	0.00942	0.00403	0.00242	0	0.00249	0.00167	0.00305	0.00158	0.00357
Chamaesiphon minutus	0	0	0	0	0.00221	0	0	8e-05	0.00033	0.00062	0.00014	0	7e-05	0	0.00082	0	0	0.00061	0	0	0	0	0	0	0.00014	0	0	0	0	0	0	0	0	0.00032	0	0	0.00058	0	0	0	0	0.00028	0	0	0	0.00057
Chitinimonas arctica	0	0	0	0	0	0.0019	0	0	0	0	0	0	0	0	0	3e-05	0.00013	8e-05	0.00011	0	0	0.00011	0.00011	0.00014	0.00012	8e-05	0.00011	0	0	0	0	0	0	0	0	0	0	0	0.0001	7e-05	0	0	6e-05	7e-05	0	0
Chitinophaga sp. MD30	0	0	0	0.00062	0.00261	0.00117	0	0.00012	0.00098	0.00052	0.0004	0.00021	0.00052	0	0.00035	0.00053	0.00026	0.00052	0.00026	0.00069	0	0.00026	0.0002	0	5e-05	0.00025	0.00035	0.00162	0.00093	0.00155	0.00104	0	0	0	0.00043	0.0004	0	0.00205	0.00023	0	0	0.00111	0	0	0	0.00084
Chromobacterium sp. Rain0013	0	0	0	0	0	0	0	5e-05	0	7e-05	0	0	0	0	0.00158	0	0	0	0	0	0	0	2e-05	0	0	0	0	0	3e-05	3e-05	0	0	0	0	0	0	0	0	0	0	0	0	0	0	0	0
Chromobacterium vaccinii	0	0	0	0	0	0	0	0	0	0	0	0	0	0	0.00632	0	0	0	0	0	0	0	2e-05	0	0	0	0	0	0	0	0	0	0	0	0	0	0	0	0	0	0	0	0	0	0	0
Chromohalobacter salexigens	0	0	0	0	0	0	0	0	0	0	0	0	0	0	0	0	0	0	0	0	0	0	0	0	0	0	0	0	0	0.00128	0	0	0	0	0	0	0	0	0	0	0	0	0	0	0	0
Chroococcidiopsis thermalis	0	0.0004	0.01859	0.001	0.10554	0	0.00066	0.00087	0	0.00215	0.00183	0.00694	0.00012	0	0.01286	0.00016	0	0.00222	0	0	0	0	0.00146	0	0	0.00027	0	0	0.0023	0.00565	0	0	0.00057	0.00078	0.00027	0.00051	0	0.00351	0	0	0	0.00017	0	0.0018	0.00056	0.01443
Chryseobacterium arthrosphaerae	0	0	0	0	0	0	0	0	0.00022	0.00023	0.00035	0	0.00031	0	0.00011	0	0	0	0	0	0	0	0	0	0	0	0	0	0.00024	0.00288	0	0	0	0	0	8e-05	0	0	0	0	0	0	0	0	0	0
Chryseobacterium bernardetii	0	0	0	0	0	0	0	0	0	0	0	0	0	0	0	0	0	0	0	0	0	0	0	0	0	0	0	0	0	0	0	0	0	0	0	0	0	0.00233	0	0	0	0	0	0	0	0
Chryseobacterium indologenes	0	0	0	0.00145	0	0	0	9e-05	0.00057	5e-05	0	0	0.00011	0	2e-05	9e-05	0	5e-05	0	0	0.00047	0	8e-05	0	0	0	0	0	0	0.00033	0.00022	0	0.00103	0	0	0.00016	0	0	0	0	0	0	0	0.0001	0	0
Chryseobacterium nakagawai	0	0	0	0.0012	0.00035	0	0	0.00014	0.00063	0.00017	0.00053	0	0.00037	0	0.00018	0.00014	0	9e-05	0	0	0	0	0.00015	0	0	0	0	0	0.00026	0.00082	0	0	0.00141	0	0.00018	0.00055	0	0.00059	0	0	0	0	0	0.00031	0	0
Chryseobacterium piperi	0	0	0	0	0	0	0	4e-05	0	0	0.0012	0.0002	0.00019	0	0.00027	0	0	0	0	0	0	0	1e-05	0	0	0	0	0	7e-05	0	7e-05	0	0	0	0	0.00026	0	0	0	0	0	0	0	7e-05	0	0
Chryseobacterium shandongense	0	0	0	0.00121	0	0	0	0	0	0	0	0	0	0	0	0	0	0	0	0	0	0	0	0	0	0	0	0	0.00044	5e-05	0	0	0	0	0.0003	0	0	0.0005	0	0	0	0.00024	0	0	0	0
Chryseobacterium sp. LJ668	0	0	0	0.00104	0.00038	0	0	0.00024	0.00028	6e-05	0.00022	0	6e-05	0	0	8e-05	0	7e-05	0	0	0	0	6e-05	0	0	0	0	0	7e-05	0.00022	6e-05	0	0	0	0	9e-05	0	0.0002	0	0	0	0	0	0	0	0
Chryseobacterium sp. NEB161	0	0	0.00025	0	0	0	0	0	0	0	0.0004	0.00032	0.00023	0	0.00582	0.00022	0	0	0	0	0.0008	0	0	0	0	0	0	0	0	0	0	0	0.00212	0.00052	0	0.0002	0	0.00037	0	0	0	0	0	0	0	0.00128
Chryseobacterium sp. POL2	0	0	0	0	0	0	0	7e-05	0	0	0	0	8e-05	0	0	0	0	0	0	0.00065	0	0	0	0	0	0	0.00014	0	0	0	0.00131	0	0	0	0	0	0	0	0	0	0	0	0	0	0	0
Chryseobacterium sp. ZHDP1	0	0	0	0	0.00246	0	0	0	0	3e-05	0.00357	0	0	0	4e-05	0	0	0	0.00024	0	0	0	5e-05	0	0	0.00016	0	0	5e-05	0	0	0	0	0	0	0.00013	0	0	0	0	0	0	0	0	0	0
Chryseobacterium taklimakanense	0	0	0.00012	0	0.00235	0	0.0017	0.0001	0	0.00174	0	0.00036	0.00042	0	0	0.00106	0	0.00057	0.00019	0	0.00044	0.00097	0.00028	0	0	0.00013	0.00018	0	6e-05	0.00014	0.00055	0	0.00098	0.00058	0.00013	8e-05	0	0.00059	0	0.0009	0	0.00055	0.00043	0.00041	0	0.00201
Clostridioides difficile	0	0.00023	0.00075	0.00041	0.00095	0.00119	0.0068	0.00031	0.0006	0.0018	0.00132	0.00283	0.00563	0	0.00161	0.00017	0.00014	0.00096	4e-05	0.00095	0.00043	0	0.0003	0	0.00018	0.00035	0.00038	0.00316	0.00201	0.00099	0.00292	0.00048	0	0.00056	0.00111	0.00038	0.00224	0.00148	0.00014	0.00057	0	0.0011	0	0.00051	0.0005	0.00185
Clostridium beijerinckii	0	0	0	0	0	0	0	0.00011	0	0	0	0	0.00017	0	0	0	0	0	0	0	0	0	2e-05	0	0	0	0	0	0.00015	4e-05	0.00166	0	0	0	8e-05	0	0	0	0	0	0	0	0	0	0	0
Clostridium perfringens	0	0	0.0002	0	0.00014	0.00017	0.00063	0.00039	0	0.0009	0	0.00098	0.00019	0	0.00011	0	0	0.0001	0	0	0	0	4e-05	0	0.00061	4e-05	0	0.00242	0.00109	0.00011	0.00086	0	0	0.00034	0.00031	3e-05	0	0.00055	0	0	0	0.00051	0	0	0	0
Clostridium sp. CT4	0	0	0	0	0	0	0.00032	0	0	3e-05	0.00119	0	5e-05	0	0	3e-05	0	0	0	0.00024	0	0	0	0	0	2e-05	0	0	4e-05	0.00011	0.00021	0	0	0	0.00013	0	0	0	0	0	0	0.0001	0	0	0	0
Comamonas aquatica	0.00439	0.00101	0.00027	0.00032	0.0006	0.00153	0.00026	0.00235	0.00022	0.00017	0.00448	0.00064	0.00068	0	0.00111	0.00057	0.00072	0.00055	0.0006	0.00091	0.00069	0.00047	0.00043	0.00041	0.002	0.00669	0.00052	0.00125	0.00028	0.00118	8e-05	0.00048	0.00152	0.00069	0.00041	0.00243	0.00053	0.00086	0.0005	0.00034	0.00101	0.00035	0.00093	0.00034	0.00059	0.00053
Comamonas kerstersii	0.00588	0	0.00091	0.00022	0.00035	0.00177	0	0.00016	0	0	0	0.00036	8e-05	0	0.00288	0.00652	0.00107	0.00078	4e-05	0	0.00809	0.0009	0.00015	0	7e-05	0.00043	0.0006	0	0	0.00011	0	0.01646	0	0	0.0015	0.01856	0.00396	0.00276	0	0.00013	0	0.00049	0.00014	0	0	0.00587
Comamonas odontotermitis	0	0	0.00036	0.00037	0.00096	0.00632	0.00022	0.00185	0.00042	0.00014	0.00057	0.00305	0.00017	0	0.00082	0.00021	0.00012	0.00032	5e-05	0	0.00088	0.0001	0.00016	0	9e-05	0.00028	0.00011	0.0004	0.00033	0.00017	0	0.00091	0.00038	0.00015	0.00039	0.00085	0.00067	0.00061	7e-05	0	0	0.00034	0.00105	0.0002	0	0.00077
Comamonas sp. NLF-1-9	0	0	0	0	0.00014	0.00019	0	0.00017	0	4e-05	0	0	0	0	0.00026	0.00015	0.0001	9e-05	0	0	0.00019	0	2e-05	0	0.0001	0.00042	4e-05	0	2e-05	0.00011	0	0	0	0	0	0.00204	0	0	0	0	0	0	7e-05	0	0	0
Comamonas sp. NLF-7-7	0	0	0	0.00035	0	0	0	5e-05	0	0	0.00017	0	0.00014	0	0.00188	0.00059	0.00016	0.00019	0	0	0.00084	0	6e-05	0	0	0.00021	0.00018	0	0	0	0	0.00081	0	0	0.00014	0.00201	0.00149	0.00067	7e-05	0.00016	0	0	0	0	0	0.00055
Comamonas testosteroni	0.01067	0.00054	0.00031	0.00067	0.00065	0.00393	0	0.00165	0.00038	0.00041	0.00146	0.00113	0.00024	0.00238	0.00435	0.00248	0.00139	0.00102	0.00036	0.0008	0.00263	0.00048	0.00036	0.00032	0.0011	0.00448	0.00058	0.00129	0.0005	0.00115	0.00024	0.00189	0.00079	0.00062	0.00046	0.05775	0.0007	0.00097	0.0002	0.00021	0.00086	0.00032	0.00076	0.00022	0.00043	0.0011
Comamonas thiooxydans	0.05796	0.00407	0.00352	0.00776	0.00755	0.03408	0.00205	0.01792	0.00412	0.00494	0.00962	0.00836	0.00222	0.01026	0.0294	0.01831	0.01109	0.00932	0.00452	0.00575	0.02319	0.00522	0.00384	0.00354	0.01013	0.036	0.00546	0.01197	0.00704	0.00973	0.00201	0.02462	0.00999	0.0041	0.00507	0.25846	0.01084	0.01227	0.00338	0.00324	0.00623	0.00343	0.00782	0.00319	0.00368	0.01337
Companilactobacillus alimentarius	0	0	0	0	0	0	0.00131	0	0	0	0	0	0	0	0	0	0	0	0	0	0	0	0	0	0	0	0	0	0	0	0	0	0	0	0	0	0	0	0	0	0	0	0	0	0	0
Coprococcus comes	0	0	0.00015	0	0	0	0.00033	0	0	0.00032	0	0.00018	0.00013	0	0.0004	0	0	6e-05	0	0	0	0	0	0	0	0	0	0	0.00113	0	6e-05	0	0	0.00041	0	4e-05	0	0	0	0	0	0	0	0	0	0
Coprococcus eutactus	0	0	0	0	0	0	0.00029	0	0	0	0	0	0	0	7e-05	0	0	0	0	0	0	0	0	0	0	0	0	0	0	0	0	0	0.001	0	0	7e-05	0	0	0	0	0	0	0	0	0	0
Corynebacterium diphtheriae	0	0	0.00016	0.00059	0.00039	0.00019	0.00099	0.00041	0.00026	0.00104	0	0.0001	0.00033	0	0.00049	0.00023	8e-05	0.00034	9e-05	0.00033	0	0.00016	0.0004	0	8e-05	0.00013	0.0002	0	0.00089	0.00183	0.0012	0.00019	0.001	0.00152	0.00044	0.00023	0	0.00138	5e-05	0.00056	0	0.00019	0.00051	0.00024	0	0.00088
Corynebacterium glutamicum	0	0	0	0	0	0	0	0	0	0.00136	0	0	0	0	0.00031	0	0	0	0	0	0	0	0.00021	0	0	0	0	0	0.00075	0.00363	0.0017	0	0	0	0.00065	0	0	0	0	0	0	0	0	0	0	0
Corynebacterium ureicelerivorans	0	0	0	0	0	0	0.00014	3e-05	0	0.00034	0	0	0.00025	0	0.00019	0	0	6e-05	0	0	0	0	5e-05	0	0	2e-05	0	0	0.00017	0.00113	0	0	0	0.00035	0.0001	0	0	8e-05	0	0	0	0	0	0	0	0
Crinalium epipsammum	0	0	0	0	0.00043	0.0003	0.00169	0	0	0.00207	0.00011	0.0001	3e-05	0	0.00025	0	0	8e-05	0	0	0.0003	0	0	0	0	0	0	0	0.00055	0.00036	0	0	0	0	0	0	0.00098	0	0	0	0	0.00017	0	8e-05	0	0
Croceicoccus sp. YJ47	0	0	0.00575	0.00032	0.00208	0.00072	0.00126	0.002	0	0.00028	0.00023	0.0004	0.00017	0	0.00038	0.00194	0.00022	0.00038	0	0	0.0006	0	0.00064	0.00027	0.0001	0.00017	0.00016	0	0.00041	0.00155	0.00181	0.00076	0.00071	0.00119	0.00082	0.00069	0	0.00119	0.00035	0.00028	0	0.00029	0.0002	0.0004	0.00087	0
Crocosphaera subtropica	0	0	0	0	0.00127	0	0	0	0	0.00027	0	0	4e-05	0	0	0	0	0	0	0	0	0	0	0	0	0	0	0	0	0	0	0	0	0	0	0	0	0.0001	0	0	0	0	0	0	0	0
Cupriavidus campinensis	0	0	5e-05	0	6e-05	0	0	0	0	0	0	0	0	0.00095	0.00012	0.00018	0.00101	0.00075	0.00088	0.00078	0	0.00067	0.00065	0.00071	0.00053	0.00041	0.00076	0	0	0	0	0.00059	0	0	0	0	0	0	0.0007	0.00056	0.00107	0.00072	0.00047	0.00048	0.0008	0.00038
Cupriavidus malaysiensis	0	0	0.00018	0	0.00021	0	0	0	0	0	0	0	0	0.00257	0.00036	0.00048	0.00211	0.00165	0.00195	0.00173	0.00096	0.00154	0.00154	0.00192	0.0014	0.00113	0.00177	0	3e-05	0	0	0.001	0	0	0	0.00025	0	0	0.00156	0.0011	0.0035	0.00148	0.00142	0.00117	0.00176	0.00068
Cupriavidus metallidurans	0	0.00096	0	0	0	0.00018	0	6e-05	0	5e-05	0.00132	9e-05	5e-05	0	2e-05	0	0.0002	6e-05	0	0	0	0	0.00032	0.00015	9e-05	2e-05	0.00017	0	0	0	0	0.00033	0.00293	0	0.0001	0.00098	0	0	0.00028	0	0.00037	0	0.00017	0.00042	0.00032	0
Cupriavidus nantongensis	0	0	0.0001	0	0.00012	0.0008	0	0.00024	0	9e-05	0	0	0	0.00095	0.00021	0.00036	0.00086	0.00074	0.00089	0.00112	0.00032	0.00105	0.00089	0.0009	0.00084	0.00058	0.00106	0	9e-05	0.00014	0.00011	0.0007	0	0	0	0.0001	0	0	0.00091	0.00064	0.00156	0.0008	0.00062	0.00055	0.00097	0.00024
Cupriavidus necator	0	0	0.00016	0	0.00151	0.00015	0	5e-05	0	0.00031	0	0.00184	0.00052	0.00124	0.00095	0.00034	0.00188	0.00172	0.00224	0.00121	0.00047	0.00195	0.002	0.00165	0.00193	0.00093	0.00229	0	3e-05	0.00013	0	0.00189	0	0	0	0.00305	0	0	0.00212	0.00149	0.00086	0.00184	0.00073	0.00237	0.00089	0.00086
Cupriavidus pauculus	0	0.00096	0	0	0	0	0	0	0	0	0	0.00123	0.00034	0	0	0	5e-05	0	0	0	0	0	2e-05	0	0	0	0	0	0	0	0	0	0	0	0	0.00065	0	0	0	0	0	0	0	0	0	0
Cupriavidus sp. EM10	0.00074	0	0	0	0.00123	0	0	0.0001	0	0	0.00585	0.00387	0.00021	0	5e-05	6e-05	0.00038	0.00034	0.0004	0.00033	0	0.00034	0.00031	0.00032	0.00036	0.00022	0.00073	0	0	0	0	0.00025	0	0.0009	0	0.00062	0	0	0.0003	0.00029	0.00052	0.00029	0.00018	0.00021	0.00026	0
Cupriavidus taiwanensis	0	0	0.0002	0.00065	0.00037	0	0	0	0	4e-05	0	0	0	0.00409	0.00056	0.00094	0.00387	0.0029	0.00386	0.00365	0.00098	0.00358	0.00313	0.00339	0.00296	0.00196	0.00359	0.00231	6e-05	3e-05	0	0.00238	0	0	0	0.0002	0	0	0.00329	0.0024	0.0039	0.00254	0.00194	0.00192	0.00301	0.00115
Cutibacterium acnes	0.00099	0.00074	0.00487	0	0.00104	0.00925	0.03404	0.00174	0.05444	0.01711	0.00836	0.00684	0.01954	0	0.00488	0.00199	0.00212	6e-05	0.00055	0.00184	0.00583	0.00258	0.00109	0.00118	0.00167	7e-05	0.0013	0.004	0.12327	0.07197	0.03888	0.0056	0.0142	0.00763	0.02296	0.0015	0.02715	0.01192	0.00112	0.00519	0	0.00598	0.00219	0.00517	0.00158	0.00719
Cutibacterium avidum	0	0	0.00017	0	0	0.00017	0.00102	9e-05	0.00149	0.00063	0.00023	9e-05	0.00083	0	0.00014	7e-05	0	0	0	0	0	0	7e-05	0	4e-05	0	0	0	0.00351	0.00185	0.00089	0	0	0.00026	0.00077	3e-05	0.00071	0.0003	0	0.00011	0	0.00021	9e-05	0.0001	0	0
Cutibacterium granulosum	0	0	0.00011	0	0	0	0	0	0	9e-05	0	0.00011	0.00011	0	3e-05	0.00014	0.00012	0	0	0	0	0	0	0	0	0	0.00107	0	0.00068	7e-05	0	0	0.00046	0	0.00076	4e-05	0.00144	0.00038	0	8e-05	0	0	7e-05	0	0	0
Cutibacterium modestum	0	0.00027	0.00076	0	0	0.00136	0.00299	0.00087	0.00636	0.00427	0.00125	0.0005	0.00408	0	0.00121	0.00087	0.0002	0	0	0.00099	0.00041	0.00044	2e-05	0.0003	0.00036	0	5e-05	0.00084	0.06532	0.03598	0.01083	0.00059	0.0028	0.00171	0.00887	0.00067	0.00033	0.0022	0.00072	0.0012	0	0.00166	0.00034	0.00011	0.00108	0.00095
Cylindrospermum stagnale	0	0	6e-05	0	0.00034	0.0004	0	0.00016	0	0.00037	0	0.0002	0	0	0.00015	0	0	3e-05	0	0	0	0	0	0	0	0	0	0	0	0.00103	0	0	0	0	0	4e-05	0	0	0	0	0	0.00068	0	0	0	0.00563
Dechloromonas denitrificans	0	0	0	0	0	0	0	0.00112	0	0	0	0	0	0	0	0	0	0	0	0	0	0	0	0	0	0	0	0	0	0	0	0	0	0	0	0	0	0	0	0	0	0	0	0	0	0
Deinococcus ficus	0	0.00021	0.00089	0	0.00063	0.00027	0.00456	0.00057	0.00333	0.00481	0.0014	0.00024	0.00105	0	0.00118	0	0.00024	0.0006	6e-05	0.00154	0.00047	0.00015	0.0005	0	0.00015	0.00024	0.00015	0.0011	0.00066	0.00717	0.00228	0	0.0019	0.00145	0.00109	0.00042	0	0.00352	0.00022	0.00065	0	0.00052	0.00054	0.00017	0	0.00241
Deinococcus geothermalis	0	0.00038	0.00031	0.00084	0.00193	0	0.01585	0.00037	0.00019	0.00378	0.00252	0.0034	0.00106	0	0.00115	0	0	0.00017	0.00011	0	0.00033	0	9e-05	0	0	0.00034	0.0002	0	0.0228	0.03951	0.02232	0	0.00035	0.00038	7e-05	0.0003	0	0.00159	0	0.00045	0.00037	0.00054	0	0.00055	0.00045	0.00128
Deinococcus gobiensis	0	0.00036	8e-05	0	0.00206	0	0.00162	0.00042	0.00598	0.00584	0.00018	0.00258	0.00017	0	0.00438	0	6e-05	0.00145	0	0	0.00076	0.0005	0.0021	0.00047	3e-05	0.00103	0.00018	0.0004	0.00047	0.00581	0.00035	0	0.00076	0.00035	0.00027	0.00042	0	0.00219	8e-05	0.00086	0.00037	0.00088	0.00061	0.00056	0.00037	0.00574
Deinococcus metallilatus	0	0.0005	0	0	0.00259	0	0.00128	0.00115	0.00314	0.00696	0.00043	0.00255	5e-05	0	0.00276	0	0	0.00098	0	0	0	0.00024	0.00054	0	6e-05	0.00054	0	0.00037	0.00173	0.00189	0.00021	0	0.0009	0.00082	0.00024	0.00041	0	0.00083	0	0.0005	0	0.00053	0.0005	0.00012	0.00033	0.00267
Deinococcus peraridilitoris	0	0.00013	0	0	0.00024	0	0.00037	0.00011	0.00078	0.00039	0	0.00051	3e-05	0	0.00131	0	0	7e-05	0	0	0	0	3e-05	0	0	3e-05	0	0	0.00023	0.00072	6e-05	0	0	0.00018	0.00017	0	0	8e-05	0	0	0	0	0.00015	0	0.00048	0.00062
Deinococcus puniceus	0	0.00012	0	0	0.00053	0	0.0003	0.00016	0.00032	0.00127	0.00022	0.00036	5e-05	0	0.00115	0	0.00023	0.0001	0	0	0	8e-05	0.00016	0	0	6e-05	4e-05	0	0.00017	0.00109	0	0	0.00033	0	0.0001	0.0001	0.00024	9e-05	0	0.00011	0	0.00062	0	0.00018	0.00058	0.00046
Deinococcus radiodurans	0	0.00032	0.00032	0.00032	0.00078	0.0001	0.00056	0.00124	0.00055	0.00454	0	0.00102	0.00052	0	0.00074	0	0	0.00115	0.0003	0.0008	0	0.00114	0.00067	0.00031	0	0.0004	0.0007	0.00059	0.00012	0.00196	0.00021	0	0.00128	0.00088	0.00134	0.00028	0	0.00115	0.00017	9e-05	0	0.0006	0.0008	8e-05	0	0.00322
Deinococcus radiophilus	0	0	0.00016	0	0.00078	0	0.00087	0.00029	0.00284	0.00242	0	0.00028	4e-05	0	0.00076	0	0.00018	0.00034	0	0	0	0.0001	0.00038	0	0	0.00021	4e-05	0	0.00039	0.00249	0.00039	0	0	0.00041	0.00024	0.00024	0.00079	0.00085	3e-05	0.0003	0	0.00024	0.00073	0.00029	0.0003	0.00174
Deinococcus radiopugnans	0	0	0.00027	0	0.00077	0	0.00077	0.00019	0	0.00131	0.00019	0.0001	0	0	0.00013	0	0	0.0002	0	0	0	0	0.00071	0.00021	3e-05	0.00013	9e-05	0	9e-05	0.00017	0.00046	0	0.0003	0.00018	0.00014	9e-05	0	0.00078	9e-05	6e-05	0	0.00038	0.00022	9e-05	0	0.00196
Deinococcus soli (ex Cha et al. 2016)	0	0	0	0	0.00037	0	0	0.00011	0.00083	0.0025	0	0	0	0	0	0	0.00079	9e-05	0	0	0	0.0004	0.00012	0	0	5e-05	0.00025	0	0.00113	7e-05	0	0	0	0	0	0.00019	0.00101	0	0	0	0	0	0	0.00021	0	0
Deinococcus sp. NW-56	0	0.00097	0	0.00059	0.00123	0	0.00128	0.00068	0.00706	0.00315	0.00148	0.00145	0.00015	0	0.00221	0	9e-05	0.00084	0	0	0	0	0.00246	0.00022	6e-05	0.00108	0.0001	0.0007	0.00021	0.00515	0	0	0.00106	0.00091	0.00062	0.00034	0.00029	0.00682	4e-05	0.00011	0.0015	0.00036	7e-05	0.00082	0.00041	0.02006
Deinococcus wulumuqiensis	0	0.00127	0.00125	0.00051	0.00219	0.00184	0.00477	0.00226	0.00236	0.00127	0.00364	0.00071	0.00294	0	0.00963	0.00089	9e-05	0.00495	0.00012	0.00184	0.00142	0.00135	0.00645	0.00055	0.00066	0.00189	0.00094	0.00231	0.00154	0.00306	0.0052	0.00067	0.00301	0.00225	0.0016	0.00102	0	0.00231	0.00067	0.00044	0.00138	0.00043	0.00134	0.00019	0.00065	0.0098
Delftia acidovorans	0.0021	0	0	0.00043	0.00029	0.00052	0.00027	0.00118	0.00098	0.00022	0.00026	0.0051	0.00018	0	0.00039	0.00023	0.00023	0.00026	0.00024	0	0.00024	0	0.0001	0	0.00028	0.00057	0.0003	0	0.00027	0.0003	0.00055	0.00037	0.00065	0.00037	0.0005	0.00212	0	0.00029	8e-05	0	0	0	0.00037	0.00023	0	0
Delftia lacustris	0	0	0	0	0	0	0	0	0	0	0	0.00143	0	0	0	0	0	0	0	0	0	0	0	0	0	0	0	0	0	0	0	0	0	0	0	0.00023	0	0	0	0	0	0	0	0	0	0
Delftia tsuruhatensis	0.01203	0.00096	0.00033	0.00244	0.0021	0.00232	0.00061	0.00189	0.00028	0.00049	0.00236	0.04704	0.00116	0	0.00182	0.00138	0.00105	0.00083	0.00033	0	0.00125	0.00037	0.00045	0.00059	0.00184	0.00365	0.00116	0.00198	0.00059	0.00187	0	0.00201	0.00236	0.00093	0.00086	0.01427	0.00079	0.00074	0.00029	0.00045	0	0.00045	0.00122	0.00084	0	0.00079
Dermabacter vaginalis	0	0	0	0	0	0	0	0	0	0	0	0	0	0	0.00109	0	0	0	0	0	0	0	2e-05	0	0	0	0	0	0	0.00058	0	0	0	0	0.00014	0	0	0	0	0	0	0	0	0	0	0
Dermacoccus nishinomiyaensis	0	0.00022	0	0	0	0.00019	0.00031	0.00038	0.00019	0.00029	0	0.00081	0.00056	0	0.00082	0.0004	9e-05	0.00072	0	0	0	0.00038	0.00098	0	0	0.00011	0	0	0.00041	0.00084	0.00176	0.00038	0	0.00075	0.00061	0.00012	0	0.00077	0.00013	0	0	0	0.00014	0.00012	0	0
Dermacoccus sp. PAMC28757	0	0	0	0	0	0	0	0.00022	0	0.00034	0	0.00044	0.00047	0	0.00156	0.00016	0.00019	0.00069	0	0.00026	0	0.00016	0.00116	0	0.00023	3e-05	0	0	0.00103	0.0009	0	0	0.00043	0.00059	0.00052	8e-05	0.00026	0.00076	6e-05	0.00064	0	0	0	9e-05	0	0
Dialister pneumosintes	0	0	0	0	0	0.00108	0.00112	0	0	0.00057	0.0016	0.00181	0.00807	0	4e-05	0	0	0.00089	0	0	0	0	0.0001	0	0	0	0.00019	0	0.00029	0.00032	0.00169	0.00049	0	0	0.00271	7e-05	0	0.00166	0	0	0	0	0	0.00011	0	0
Diaphorobacter aerolatus	0	0	0	0	7e-05	0	0	0.00023	0	0.00024	0	0	0	0	0.00163	0.00136	0.00056	0.00044	0	0	0.0008	0	5e-05	0	0	0.00015	0	0	0	8e-05	0	0	0.00038	0	0	0.00017	0	0	0	0	0	0	0	0.00011	0	0
Dickeya dadantii	0	0	0	0	0	0	0	0	0	0	0	0	0	0	0	0	0	0	0	0	0	0	4e-05	0	0	0	0	0.0011	0	0	0	0	0	0	0	0	0	0	0	0	0	0	0	0	0	0
Dokdonella koreensis	0	0.00014	0.00013	0.00045	0.00017	0.00068	0	0.00043	0.00019	0.00083	0	0.00119	0	0	2e-05	0.00058	7e-05	0.00066	0.00025	0.00026	0.0002	0	8e-05	0.0003	3e-05	0.0001	0.00019	0.00055	0	3e-05	0.00011	0.00032	0	0.00029	8e-05	7e-05	0	0.00198	6e-05	0.0002	0.00132	0.00049	0.00035	0.00013	0	0
Dolichospermum compactum	0	0	0	0	0.00059	0.00073	0	0	0	0.00134	0.00128	0.0004	0.00033	0	0.01103	0	0	0.00108	0	0	0	0	0.00013	0	0	0	0	0	0.0006	0	0	0	0	0.00059	8e-05	0	0	0.00053	0	0	0	0	0	0.00045	0	0
Dolosigranulum pigrum	0	0	0.00057	0	0.0001	0.0013	0	3e-05	0.0004	0.00018	0.00032	0.00044	0.00106	0	4e-05	0.00038	0	3e-05	3e-05	0	0.00035	0	4e-05	0	0.00082	6e-05	0	0	0.00194	0	0	0.00027	0.00035	0.00018	0.00037	9e-05	0.00097	0.00097	5e-05	0.00014	0	0.00049	0.0002	0	0	0
Duganella sp. AF9R3	0	0	0	0	0	0	0	0	0	0	0	0	0	0	0	0	0	0	0	0	0	0.00027	0.00583	0	0	0	0	0	0	0	0	0	0	0	0	9e-05	0	0	0	0	0	0	0	0	0	0
Dyella caseinilytica	0	0	0	0	0.00022	9e-05	0	3e-05	0	0	0	0	0	0	0	0.00017	0.00081	0.00021	0.00038	0.00041	0	0.0008	0.00048	0.00044	0.00075	0.00032	0.00023	0	0	2e-05	0	0.00048	0	0	0	0	0	0	0.00039	0.00011	0.00074	0.00024	0.00075	0.00032	0.00236	0
Edwardsiella ictaluri	0.00389	0	7e-05	0.00032	6e-05	0.00054	0	0.00011	0.00019	0.00023	0.00022	0	6e-05	0	0.00033	0.00012	0	3e-05	0.00016	0	0.00025	0.00018	0.00026	0	0.0002	0.00025	0.00011	0.00099	0.00019	0.00024	0.00015	0.00096	0	0	0.00016	5e-05	0	0.00013	0.00011	9e-05	0	0.0001	0.00015	0.00013	0	0.00161
Effusibacillus dendaii	0	0	0	0	0	0	0.00069	0	0	2e-05	0.00014	0	0	0	0	0	0	0	0	0	0	0	0	0	0	0	0	0	0.00062	6e-05	0.00227	0	0	0	0	0	0	0	0	0	0	0	0	0	0	0
Elizabethkingia anophelis	0	0	7e-05	0.00038	0	0	0	0.0001	0	2e-05	0	0	0	0	6e-05	0	0	0	0	0	0	0	4e-05	0	0	0	0	0	0	7e-05	0.00091	0	0	0	0	0	0	0.001	0	0	0	0	0	0	0	0
Empedobacter falsenii	0.00439	0.00058	0.00023	0	0	0	0	0	0	0.0001	0	0	7e-05	0	0.00033	0.00013	0	0	0	0	0	0.00083	8e-05	0	0.00021	0	0	0	0	8e-05	0	0	0	0	0.00028	7e-05	0	0	0.00028	0	0	0	0	0	0	0
Enterobacter bugandensis	0.00217	0.00038	0.0002	0.00016	0.00014	0.0006	0.00014	0.00035	0.00024	0.00038	0.00036	0.00014	0.00013	0	0.00031	0.00012	0	9e-05	0.00011	0	0.00028	0.00019	0.00023	0.00016	0.00016	0.00015	0.00017	0.00077	0.00038	0.00024	0.00027	0.00056	0.00041	0.00032	0.00034	0.0001	0.0004	0.0002	0.00016	0.00011	0	9e-05	0.00034	0.00022	0	0.00046
Enterobacter cloacae	0.00122	0	0	0	0	0.00013	0	8e-05	0	0.00017	0.00036	0	9e-05	0	0.00013	0	0	0	0	0	0	0.00015	0.00011	0	8e-05	0.0001	8e-05	0.00073	0.00011	0.00015	0	0.00026	0	0	7e-05	0	0	0	4e-05	0	0	0	0.0001	0	0	0.00035
Enterobacter hormaechei	0.00109	0	0.0001	0.00453	0.00206	0.00016	0.00347	8e-05	0.00018	0.00044	0.00064	0.00039	0.00014	0	0.0002	7e-05	0	4e-05	8e-05	0	0	0.00011	0.00021	0.00021	0.00011	9e-05	0.00011	0.0007	0.00016	0.00018	0.00026	0.00035	0.00342	0	0.00015	0.0015	0.0177	0.00326	0.00272	0.00189	0	0.00272	0.00021	0.00016	0	0.00188
Enterobacter roggenkampii	0.00151	0	0	0	0	0.0006	0	0.00014	0.00029	0.00021	0.00023	0.00013	0.0001	0	0.00014	8e-05	0	3e-05	7e-05	0	0	0.00013	0.00021	0.00013	0.00012	9e-05	6e-05	0.0007	0.00018	0.00017	0.00014	0.00065	0	0	8e-05	3e-05	0	0.0001	5e-05	9e-05	0	0	0.00014	8e-05	0	0.00099
Enterobacteriaceae endosymbiont of Donacia cincticornis	0	0	0	0	0	0	0	0	0.00012	0.00014	0	0	0	0	0.00016	0	0	0	0	0	0	0	2e-05	0	0	0	0	0	0	0	6e-05	0	0	0	0	2e-05	0.0043	0.00012	0	0	0	0	0	0	0	0
Enterococcus faecalis	0	0.00023	0	0	0.00012	0.00016	0.00019	4e-05	0.00018	0.00014	0	0.00011	0.00165	0	0.00135	9e-05	6e-05	3e-05	0	0	0	0	2e-05	0	0	5e-05	0	0.0007	0.00014	0.00013	0.00019	0	0	0.00053	0.00013	6e-05	0	0	3e-05	0	0	9e-05	0	0	0	0
Enterococcus faecium	0	0.00049	0.00017	0	0.00065	0.00069	0.00047	0.00014	0.00097	0.00064	0.00021	0.00049	0.00045	0	0.00058	0.00043	0.00015	0.00011	0.00028	0	0.00044	0.00014	8e-05	0.00014	7e-05	0.00013	0.00012	0.00147	0.00117	0.00047	0.00103	0.00053	0	0.0039	0.0007	0.00029	0.00089	0.0006	0.00012	0.00016	0.0011	0.00069	0.00035	0.00037	0.00026	0.00055
Epilithonimonas vandammei	0	0	0	0.00137	0	0	0.00022	0.00031	0.0013	0	0	0.00018	5e-05	0	0	0.00015	0	6e-05	0	0	0.00115	0	0.00011	0	0	0	0	0	0	0.00029	0.00019	0	0.00062	0	0	0	0	0	0	0	0	0	0	0	0	0
Ereboglobus luteus	0	0	0	0.00126	0.00022	0.00017	0	0	0	0	0	0	0	0	0	0	0	0	0	0	0.00087	0	0	0	0	0	0	0	0	0	0	0	0	0	0	0	0	0	0	0	0	0	0.00015	0.0005	0	0
Erythrobacter sp. A30-3	0	0	0.00955	0	0.00295	0.0018	0.00149	0.00464	0	0.00055	0	0.00048	0.00036	0	0.00051	0.00227	0.00045	0.00056	8e-05	0	0	0	0.00087	0	0.00023	0.00019	0.00027	0	0.00077	0.00259	0.00246	0.00109	0	0.00134	0.00181	0.00162	0.00314	0.00207	0.0006	0.00041	0	0.00036	0.00039	0.00059	0.00123	0
Escherichia coli	0.03632	0.00498	0.0035	0.00779	0.00309	0.01533	0.00807	0.00644	0.0098	0.01515	0.01287	0.00506	0.00497	0.00599	0.01114	0.00309	0.00121	0.00327	0.00444	0.00272	0.0064	0.00612	0.01099	0.00754	0.00509	0.00539	0.00644	0.04396	0.00702	0.00788	0.00711	0.02378	0.00809	0.00868	0.00714	0.00276	0.00769	0.00864	0.00543	0.00514	0.00743	0.00467	0.01679	0.00735	0.00579	0.05863
Eubacterium sp. c-25	0	0	0	0	0	0	0	0	0	0	0	0	0	0	0	0	0	0	0	0	0	0	0	0	0	0	0	0	0	0	0	0	0	0.00136	0	0	0	0	0	0	0	0	0	0	0	0
Exiguobacterium acetylicum	0	0	0	0	0	0	0	0	0	0	0	0	0.00084	0	0	0	0	0	0	0	0	0	0.0002	0	0	0	0	0	0.00052	0	0	0	0	0	0	0	0	0	0	0	0	0.00292	0	0	0	0
Exiguobacterium alkaliphilum	0	0.00058	0.00015	0	0.00044	0	0	0	0	4e-05	0.00055	0.00011	0.00078	0	0.0013	5e-05	0	0.00241	0	0	0.00054	0.00024	0.00067	0	0	0.00081	0.00052	0.00275	0.00041	0.0012	0	0	0	0.00041	0.00061	0.0003	0	0	0	0	0	0.00021	0.00017	0	0	0
Exiguobacterium sp. AT1b	0	0	0	0	0.00056	0	0	0	0	0.00056	0.00079	0	0	0	0	0.00105	0.00031	9e-05	0	0	0	0.00046	0.00028	0	0	0.00015	0	0	0	0	0	0	0	0.00137	0	0.00011	0	0.00045	0	0	0	0	0	0	0	0.0015
Exiguobacterium sp. PFWT01	0	0	0	0	0.00092	0	0	0	0	0.00132	0	0	0.0001	0	8e-05	0.00026	0.00029	0.00027	0	0	0	0	0.00024	0	0	0.00015	0	0	0	3e-05	0	0	0	0	0	0.0001	0	0.00042	0	0	0	0.0006	0	0	0	0
Ezakiella massiliensis	0	0.00042	0	0	0	0	0	6e-05	0.00055	0.00079	0.00015	0.00081	0.00156	0	0	0	6e-05	0.00065	0	0	0.0021	0	0.00116	0	0	4e-05	0	0.00048	0	0.00017	0.01117	0	0	0	0.00041	6e-05	0	0.00035	0	0	0	0	0	0.00016	0	0
Faecalibacterium prausnitzii	0	0	0.00022	0	0	0.00016	0.00692	0.00032	0	0.00172	0	0.00016	0.0016	0	0.00297	0	0	0.00023	0	0	0	0	0.00016	0.00039	0	0	0	0	0	0	0.00638	0	0	0	0.00038	0.00026	0	0	0	0	0	0	0	0	0	0.00035
Falsirhodobacter sp. PG104	0	0	9e-05	0	8e-05	0.00012	0.00174	0.00016	0	0.00054	0.00013	0.00215	2e-05	0	0	0.00022	0	9e-05	0	0	0.00019	0	0.00014	0.00114	6e-05	2e-05	0	0	0.00033	0.00033	9e-05	0	0	0.00052	0.00063	6e-05	0	0.00081	0.00041	7e-05	0	0	0	0	0	0
Ferribacterium limneticum	0	0	0	0	0	0	0	0.00106	0	0	0	0	0	0	0	0	0	0	0	0	0	0	0	0	0	0	0	0	0	0	0	0	0	0	0	0	0	0	0	0	0	0	0	0	0	0
Ferruginibacter lapsinanis	0	0	0	0	0	0	0	4e-05	0	0.00112	9e-05	8e-05	0	0	0	0.0001	0	0.00014	0.0001	0.00024	0	0	0	0	3e-05	5e-05	5e-05	0	0.00011	0.0003	7e-05	0	0	0	0	0.0001	0	0	3e-05	0	0	0	0	0	0	0
Filifactor alocis	0	0	0	0	0	0	0	0	0	0	0	0.00018	0.00064	0	0.00016	5e-05	0	2e-05	0	0	0	0	2e-05	0	0	0	0	0	0.0003	0.001	0.00018	0.00014	0	0	5e-05	0	0	0.00014	0	0	0	0	0	0	0	0
Fimbriimonas ginsengisoli	0	0	0	0	0	0	0	0	0	0	0	0	2e-05	0	0.00017	0	0	0	0	0	0	0	0	0	0	0	0	0	7e-05	0.00251	0	0	0	0	0	9e-05	0	0.00022	0.0003	0	0	0	0	0	0.00028	0
Finegoldia magna	0.00038	0.00279	0.00071	0	0	0.00197	0.0096	0.00232	0.00292	0.00687	0.01313	0.00621	0.01448	0	0.00095	0.00122	0.00141	0.00159	0.00023	0.00087	0.00178	0.00061	0.00122	0.00186	0.00085	0.00129	0.00077	0.00547	0.0035	0.00556	0.02144	0.00287	0.00405	0.00218	0.01378	0.00226	0.00095	0.00881	0.00112	0.00849	0	0.00093	0.00139	0.00064	0.00097	0.00483
Fischerella sp. NIES-4106	0	0	0	0	0	0	0	0	0	0	0	0	0	0	0.0015	0	0	0	0	0	0	0	7e-05	0	0	0	0	0	0	0	0	0	0	0	0	0	0	0	0	0	0	0	0	0	0	0
Flavisolibacter ginsenosidimutans	0	0	0	0.00022	0.00104	0.00016	0	4e-05	0.00464	0	0	0.00212	7e-05	0	0.00013	0	0	0.00011	0	0	0	0	0.00014	0	0	0.00031	0	0	0.00012	0.00282	0	0	0	0	0	0.00041	0	0.00033	0	0.00014	0	0.00013	0	0	0	0
Flavisolibacter tropicus	0	0	0	0	0.00099	0.00133	0	8e-05	0.00239	0.00032	0.00017	0.00106	0.00038	0	8e-05	5e-05	8e-05	9e-05	7e-05	0	0	0.00033	0.00012	0	4e-05	0.00028	4e-05	0.00095	0.00036	0.00296	8e-05	0	0	0.0003	4e-05	0.0002	0.00017	0.00037	0.00025	0.00024	0	0.00183	0	0	0	0.00051
Flavobacterium sp. KSM-R2A25	0	0	0	0	0	0	0	0	0	0	0	0	0	0	0	0	0	0	0	0	0	0	0	0	9e-05	0.00025	0	0	0	8e-05	0	0	0.00182	0	0	0	0	0	0	0	0	0	0	0	0	0
Frigidibacter mobilis	0	0.00026	0.00023	0	6e-05	0.00106	0.00174	0.00188	0.00064	0.00219	0.00016	0.00053	0.00022	0	0.00037	0.00027	0	0.00034	0.0001	0.00028	0.00093	0.00021	0.0006	0.00047	0.00013	6e-05	0.00021	0.00121	0.00249	0.00029	0.00054	0.00022	0	0.00149	0.00194	0.00018	0	0.0009	0.00025	0.00018	0	0	0.0003	0.00104	0	0
Fusobacterium canifelinum	0	0	0	0	0	0	0	0	0.00104	0	0	0	7e-05	0	0	0	0	0	0	0	0	0	0	0	0	0	0	0	0.00047	0.00118	0.00018	0	0	0	0.00019	0	0	0	0	0	0	0	0.00014	0	0	0
Fusobacterium nucleatum	0	0	0.00017	0	0	0	0	0	0.00142	0	0.00064	0	0.02386	0	0.00117	0	0	0	0	0	0	0	8e-05	0	0.00018	0	0	0	0.00199	0.00291	0.00052	0.00026	0	0.00026	0.00057	0	0	0.00021	0	0	0	0.00014	0.00012	0	0	0
Fusobacterium pseudoperiodonticum	0	0	0	0	0	0	0	0	0.00098	0	0	0	0.00011	0	3e-05	0	0	0	0	0	0	0	0	0	0	0	0	0	0.00048	0.00189	0.00021	0	0	0	0.0002	0	0	0	0	0	0	0	8e-05	0	0	0
Gemella haemolysans	0	0	0.00071	0.00202	0.0001	0.00086	0.00148	0.00096	0.00217	0.00063	0.00642	0.00167	0.00563	0	2e-05	0.00043	0.00014	7e-05	0.0009	0.00145	0.00082	0	2e-05	0.00017	0.00029	0.0002	4e-05	0.00231	0.00205	6e-05	0.00889	0.00128	0.00152	0.00046	0.0025	0.00402	0	0.00435	0.00016	0.00226	0	0.00046	0.00046	0.00051	0.00087	0.00022
Gemella morbillorum	0	0.00022	0.00034	0	0	0	0.00035	0.00017	0	6e-05	0.00026	0.0006	0.00027	0	0	0.00101	0.00013	5e-05	0	0.00037	0.0003	0.00036	0	0.00015	0	0	0.00027	0.00154	0.00024	0.0002	0.00012	0.00038	0	0	0.0008	0.00012	0.00172	0.00059	5e-05	0	0	0	0	0.00032	0	0.00086
Gemella sanguinis	0	0	0	0	0	0	0.0011	0	0	0.0008	0.00129	0	0.00023	0	0.00059	0	0	9e-05	0	0.00086	0.00079	0	6e-05	0.00026	0.00025	0	4e-05	0.00059	0.00052	0	0	0.00019	0.00054	0.00037	0.00033	0	0	0.00068	0.00029	0.00013	0	0	0.0004	0	0	0
Geminocystis sp. NIES-3709	0	0	0	0	0	0	0	0	0	4e-05	0	0	0	0	3e-05	0	0	0	0	0	0	0	0	0	0	0	0	0	0	0	0	0	0	0	0	0	0.00212	0	0	0	0	0	0	0	0	0
Gemmata obscuriglobus	0	0	0	0	0	0.00156	0	0.00016	0	0.00091	0	0.00019	0.00018	0	0	0	0	0.00026	0	0	0.00364	0	0	0	0	0	0	0	0	0	0	0	0	0	0.00046	9e-05	0	0.0007	0.00021	0.00028	0	0.00024	0	0	0	0
Gemmatirosa kalamazoonesis	0	0	0.00015	0	0.00092	0.00048	0	0.00019	0.00211	0.00086	0.00055	0.0003	2e-05	0	0.00057	0	0	9e-05	0	0	0.00049	9e-05	5e-05	0	0	0.00021	4e-05	0	0.00016	0.00118	0	0.00016	0	0.00084	0.00044	3e-05	0	0.00033	0	0.00015	0	0	0	7e-05	0	0.00113
Gemmobacter aquarius	0	0	8e-05	0	0	0.00291	0.00136	0.00051	0.0006	0.00169	0.00032	0.00096	0.00012	0	0.00033	0.00018	0	0.00016	0.00021	0.00026	0.00022	0.00034	0.00072	0.00021	8e-05	9e-05	0	0	0.00289	7e-05	0.00038	0	0	0.00151	0.00174	0.00036	0	0.00103	0.0001	0.00016	0	0	0	0.00143	0	0
Gloeocapsa sp. PCC 7428	0	0.00023	0	0	0.00583	0.00094	0.0003	8e-05	0.0011	0.00203	0.00118	0.00081	0.00024	0	0.00294	0	0	0.00138	0	0	0.00028	0	5e-05	0	0	0.00012	0.0001	0	0	0.00077	0	0	0.00057	0.00052	4e-05	9e-05	0	0.00019	0	0.00054	0	0.00762	0	9e-05	0	0.00113
Gloeothece verrucosa	0	0.00016	0	0	0.00945	0	0	6e-05	0.00017	0.00011	0	0.00013	4e-05	0	0.00042	6e-05	0	9e-05	0	0	0.00534	0	0	0	0	0	0	0	5e-05	3e-05	0	0	0	0	0	0.00013	0.00081	0.00037	0	0	0.00098	0	0	5e-05	0	0
Granulicatella adiacens	0.0002	0.00021	0.00078	0.00067	0	0.0019	0.00076	4e-05	0	0.0005	0.00568	0.0013	0.00468	0	0.0004	0.00078	0.00056	0.00023	0.00122	0.0042	0.00279	0.00068	0.00015	0.00046	0.00069	0.00029	0.00038	0.00334	0.00372	0.00028	0.00206	0.00571	0.001	0.00081	0.00458	0.0004	0.00483	0.00761	0.00121	0.00192	0	0.00073	0.00872	0.00445	0.00175	0.00172
Granulicatella elegans	0	0	9e-05	0.00072	0	0.00023	0	0.00029	0.00236	0.00205	0.00354	0.00229	0.00126	0	0	4e-05	0	7e-05	0.00028	0.0003	0	0	0	0	8e-05	0	0	0.00051	4e-05	0	0.00081	0.00041	0.00033	0.0002	0.0005	0.00013	0	0.00141	0.00018	0	0	0	0.00021	0.00026	0.00093	0
Haematobacter massiliensis	0	0.00031	0.00134	0.00116	6e-05	0.0004	0.00217	0.00408	0.0051	0.00425	0.00069	0.00059	0.00041	0	0.00099	0.00014	8e-05	0.00077	0.00014	0.00019	0.00091	0.00048	0.00048	0.00027	0.00035	0.00014	0	0.00059	0.00091	0.00068	0.00189	0.00023	0.00312	0.00207	0.00185	0.00035	0	0.00072	0.00127	0.00087	0	0.00039	0.0002	0.00127	0	0
Haemophilus haemolyticus	0	0	0	0	0	0.00029	0.00014	0.00014	0	0.00261	0.0018	0	0.00054	0	0	0	0	0	0	0.00095	0.00271	0	0	0	0	0	0	0	0.00021	0	0	0	0	0	0.00033	0	0	0.0005	0.00063	0.00088	0	0	0	0.00013	0	0
Haemophilus influenzae	0	0	0	0	0	0	0.00092	0.00053	0	0.001	0.00052	0	0.00177	0	0	0	0	0	0.00029	0	0.00243	0	6e-05	0	0.00037	0	0	0	0.00049	8e-05	0.00024	0.00043	0	0	0.00088	0	0	0.00056	0.00018	0.00023	0	0	0	0.00013	0	0
Haemophilus parahaemolyticus	0	0	0	0	0	0	0.00098	0.00014	0	7e-05	0.0013	0.00041	0.00013	0	2e-05	0	0	0.0001	0	0.0002	0	0	3e-05	0	0	0	0	0	4e-05	3e-05	0	0	0	0	0.0001	0	0	0.00029	0	0	0	0	0	0.00028	0	0
Haemophilus parainfluenzae	0.00109	0.00072	0.0013	0.00236	0	0.00043	0.00631	0.00095	0.00212	0.00227	0.00351	0.0027	0.0084	0	2e-05	0.00149	0.00048	0.00076	0.00033	0.00681	0.00998	0.00085	0.00025	0.00193	0.00058	0.00011	0.00087	0.00698	0.01168	0.00768	0.01665	0.00662	0.00263	0.00355	0.00451	0.00014	0.00267	0.00832	0.00172	0.00349	0	0.00054	0.00518	0.00535	0.00059	0.00318
Halomicronema hongdechloris	0	0	0	0	0.00041	0.0001	0	0	0	0.00017	0	0	0.00012	0	9e-05	0	0	3e-05	0.00012	0	0	0	1e-05	0	0	0	0	0	2e-05	6e-05	0	0	0	0	0	0	0.00196	7e-05	0	0	0	0.00014	0	0	0	0.00618
Herbaspirillum rubrisubalbicans	0	0	0	0	7e-05	0.00136	0	0.00012	0	0.00015	0	0.00053	2e-05	0	0.00011	0.01161	0.00019	0.00011	0.00013	0.0002	0	0.00011	9e-05	0.00015	0.00017	0.00013	0.0001	0	0.00017	0.00028	7e-05	0.00017	0	0	6e-05	0.00018	0	0.00026	0.0001	0.00012	0	0.00014	0.00015	9e-05	0	0
Herbaspirillum seropedicae	0	0	0.0007	0	0	0.00086	0	0.00038	0	0.00055	0	0	0	0	0.00105	0.01825	0	0.00033	0.00015	0	0	0.00034	0.00198	0	0.00028	0.00035	0.0002	0	0.00063	0.00036	0	0	0	0	0.00055	0.00186	0	0	0.00021	0.00104	0	0	0.00082	0.00068	0	0
Heyndrickxia oleronia	0	0.00022	0.00059	0.00016	0.00086	0.00071	0.00157	0.00051	0.00174	0.00136	0.00064	0.00022	0.0005	0	0.00056	0.00137	0.00021	0.00039	0.00024	0.00035	0.00117	0.00028	0.00025	0.00025	0.00012	0.00022	0.00034	0.00103	0.00109	0.00136	0.00155	0.00059	0.00046	0.00101	0.00085	0.00025	0.00052	0.00118	0.00024	0.00037	0	0.00058	0.00046	0.00074	0.00033	0.00088
Humisphaera borealis	0	0	0	0	0.0001	0	0	4e-05	0	0.00015	0	0	0	0.00323	9e-05	0	0	0.00014	0	0	0	0	8e-05	0.00012	0	3e-05	0	0	0	0	0	0	0	0.00017	9e-05	0	0	0	0	0	0	0.0001	0	0	0	0
Hydrogenophilus thermoluteolus	0	0	0	0	0	0.00029	0	0	0	0.00046	0	0	0	0	0	0.00047	0	5e-05	0	0	0	0	0	0	0	0	0	0	0	0	0	0	0	0	0	3e-05	0.00329	0	0	0	0	0.00011	0	0	0	0
Ideonella dechloratans	0	0	0	0.00062	0	0.00214	0	0	0	0	0	0.00045	0	0	0	0	0	0	0.00012	0	0	0	9e-05	0.00042	0	0	0	0	0	0	0	0	0	0	6e-05	3e-05	0	0	0	0	0	0.00048	0	0	0	0
Indioceanicola profundi	0	0	0.00029	0	0	0	0	0	0	0	0	0	0	0	0	0	0	0	0	0	0.0011	0	0	0	0	0	0	0	0	0	0	0	0	0	0.00019	0	0	0	0	0	0	0	0	0	0	0
Janthinobacterium lividum	0	0.00029	0.00079	0.00061	0.0003	0.00037	0.00192	0.00023	0	0.00049	0.0003	0.00036	8e-05	0	0.001	0.00095	0.00038	0.00045	0.00045	0.00056	0.0005	0.00046	0.00237	0.00053	0.00033	0.00046	0.00039	0.00084	0.00093	0.00024	0	0.00063	0	0	0.00074	0.00166	0	0.00052	0.00034	0.00197	0.00089	0.00076	0.00134	0.00087	0.0005	0.00088
Janthinobacterium sp. 17J80-10	0	0	0.00016	0	0.00012	0.0008	0.00014	0	0	0	0	0.00227	0.00013	0	6e-05	0.01184	5e-05	0.00016	0	0	0.00028	0	0	0	0	0	0	0	0	0	0	0	0	0	0	5e-05	0	0.00013	4e-05	0	0	0.00084	0	0	0	0
Janthinobacterium tructae	0	0.00062	0.00128	0.00102	0.00037	0	0.00078	0.00021	0.00013	0.00063	0.00067	0	0.00013	0	0.00121	0.00035	8e-05	0.00016	0	0	0	8e-05	0.0014	0.00018	0.00012	0.00026	6e-05	0.00055	0.00095	0.00023	0	0	0	0	0.00049	0.00228	0	0.00039	7e-05	0.0015	0	0.00023	0.00037	0.00157	0	0
Jeotgalibaca dankookensis	0	0	0	0	0	0.00196	0	0.0001	0.0023	7e-05	0	0.00052	0.00032	0	0.00032	0.00034	0	0.00011	0	0	0.00054	0	0	0	3e-05	4e-05	0	0	0.00022	0	0.00022	0.00027	0	0	0.00083	0.00037	0.00183	0.00052	0.0001	7e-05	0	0.00017	0	0	0.0005	0.00029
Jeotgalicoccus sp. ATCC 8456	0	0	0	0	0	0.00065	0	8e-05	0	2e-05	0	0.00052	0.00126	0	0	0	7e-05	0.00119	0	0	0	0	1e-05	0.0008	0.00015	0.00075	0.00019	0.00121	4e-05	3e-05	0	0	0.00033	0.00614	0.00083	0.00032	0	0.001	0.00016	8e-05	0	9e-05	0	0.00016	0.00076	0.00055
Kaistella flava (ex Peng et al. 2021)	0	0	0.00024	0.00276	0.0002	0.00024	0.00047	0.00035	0.00111	0.0001	0.00033	0	9e-05	0	0.00049	0.00066	0	0.00011	0.00013	0	0.00071	0.0002	0.00022	0.0005	0	0.0001	0	0	0.00035	0.0005	0.00026	0.00015	0.00177	0	0.00013	0.00033	0	0.00026	5e-05	0	0	0.00049	0.00026	0.0002	0	0.00038
Kaistella haifensis	0	0	0.00051	0	0	0	0.00077	0.00027	0	0	0	0	0.00043	0	0	0	0	9e-05	0	0	0	0	0.00015	0	0.00011	0	0	0	0	0.00029	0.00027	0.00089	0	0	0	0	0	0.00153	0	0	0	0	0	0	0	0
Kerstersia gyiorum	0	0	0.00049	0.00054	0.00072	0	0	0	0	0	0	0	5e-05	0.00855	0.00098	0.00262	0.00757	0.00647	0.00821	0.00761	0.00128	0.00716	0.00549	0.00667	0.0056	0.00325	0.00642	0.00217	0	0	0	0.00484	0	0	4e-05	2e-05	0	0	0.00635	0.00455	0.00954	0.00613	0.00362	0.00371	0.00602	0.00238
Kinneretia sp. XES5	0	0	6e-05	0.00026	0	0.01085	0	0.00041	0	0.0003	0.00017	0.01399	7e-05	0	0.00048	9e-05	0.00014	0.00017	4e-05	0	0	0	9e-05	0.00019	0.00088	8e-05	0	0.00055	7e-05	4e-05	0	0	0	0	0.00013	3e-05	0	0.00057	7e-05	0	0	0.00014	9e-05	0.00014	0	0.00026
Klebsiella aerogenes	0.00034	0.00018	5e-05	0	4e-05	0.0001	0.00016	0.00011	0.00032	0.00042	0.00055	0.00021	0.00013	0	0.00032	0.00011	0	5e-05	0.00021	0	0.0003	0.00035	0.00052	0.00031	0.00024	0.00016	0.00031	0.00147	0.00015	0.00013	0.00028	0.0011	0	0.00017	0.00023	9e-05	0	0.00033	0.00028	0.00043	0.00049	0.0002	0.00021	0.00026	0.00024	0.00322
Klebsiella michiganensis	0.00038	0	0	0	6e-05	0.00041	0.00015	7e-05	0.00028	0.00024	0.00045	0.00032	0.00013	0	0.00043	0.00014	0	4e-05	0.00012	0	0	0.00026	0.00032	0.00042	0.00042	0.00023	0.00045	0.0018	0.00013	0.00015	0.00026	0.001	0	0.00018	0.00018	4e-05	0	0.0002	0.00034	0.00043	0.00092	0.0002	0.00038	0.00047	0.00033	0.00241
Klebsiella pneumoniae	0.03878	0.00269	0.00194	0.00594	0.00125	0.0082	0.00487	0.00368	0.0061	0.00844	0.00867	0.00376	0.00366	0.00732	0.00751	0.00271	0.00054	0.00176	0.00308	0.00225	0.00413	0.00435	0.00677	0.00524	0.00451	0.00424	0.00532	0.02909	0.00428	0.0041	0.00436	0.01368	0.00402	0.00471	0.00447	0.00157	0.00081	0.0057	0.00381	0.00537	0.00767	0.00397	0.00656	0.00578	0.00349	0.04003
Klebsiella quasipneumoniae	0.00265	0.00023	0.00023	0.00027	0.00016	0.00087	0.00033	0.00041	0.00051	0.00073	0.00082	0.00029	0.00023	0	0.00064	0.00014	5e-05	0.00017	0.00025	0	0.0005	0.00026	0.00061	0.0003	0.00024	0.00036	0.00032	0.00316	0.00032	0.00039	0.00031	0.00106	0.00041	0.00041	0.00046	0.00012	0	0.00034	0.00029	0.0003	0.00049	0.00027	0.00064	0.00038	0.00032	0.00236
Klebsiella variicola	0.00341	0.00029	0.00012	0.00045	0.0001	0.00072	0.00033	0.0003	0.0005	0.00084	0.00081	0.00034	0.00026	0	0.00071	0.00018	0	0.00017	0.00024	0	0.00039	0.00056	0.00059	0.00053	0.00047	0.00034	0.00054	0.0029	0.00039	0.00041	0.00038	0.00137	0	0.00052	0.00047	0.00015	0	0.00047	0.00045	0.00048	0.00104	0.00043	0.0006	0.00061	0.0005	0.00355
Kocuria palustris	0	0.00029	0.00054	0.00158	0.0026	0.00056	0.00019	0.00041	0	0.00038	0	0.00085	0.00067	0	0.00051	0.00475	0	0.00011	6e-05	0	0	0.00061	0.00111	0.00073	0.00079	0.00029	0.00025	0.0011	0.00025	0.00013	0.00093	0	0.00033	0.0018	0.00078	7e-05	0.00065	0.00092	0.00056	0	0	0.00043	0.00055	0.00018	0.00037	0.0019
Kocuria rhizophila	0	0	0	0	0	0	0.00264	0	0	0.00863	0	0.00071	0.00048	0	0.00504	0.00072	0	8e-05	0.0001	0	0	0	0.00193	0	0	0.00065	0	0	0.0017	0.00287	0	0	0.00081	0	0.0014	0.00014	0	0.00193	0	0	0	0	0	0	0	0.00419
Kocuria sp. TGY1127 2	0	0	0	0	0	0	0	0	0	0	0.00125	0	0	0	4e-05	0	0	0	0	0	0	0	0	0	0	0	0	0	0	0.0001	6e-05	0	0	0	0	0	0	0	0	0	0	0	0	0	0	0
Kocuria varians	0	0	0	0	0	0	0	0	0	0.00027	0	0	0	0	0.00288	0	0	0	0	0	0	0	3e-05	0	0	0	0	0	5e-05	5e-05	0	0	0	0	0	0	0	0	0	0	0	0	0	0	0	0
Kovacikia sp. CCNU0001	0	0	7e-05	0.00086	0.00457	0.0002	0.00047	6e-05	0.00017	0.00116	0.00037	0.00034	0.00015	0	0.00147	4e-05	0	9e-05	0	0	0.0014	0	6e-05	0	0	0	0	0	8e-05	0.00056	0	0	0	0	7e-05	8e-05	0.01566	8e-05	0	0.00038	0.0012	0.00042	0	0.00037	0	0.00673
Kurthia sp. 11kri321	0	0	0	0	0	0	0	0	0	0	0.00023	0	0	0	0	0	0	0	0	0	0.00049	0	0.0001	0	0.00017	6e-05	0.00034	0.00132	0	0	0	0	0	0	5e-05	0	0	0.00072	0	0	0	0	0	0	0	0
Kurthia zopfii	0	0	0	0	0	0	0	0.00014	0	0	0	0	0	0	0	0	0	0	0	0	0	0	0	0.00012	0	0	0	0.00217	0	0	0	0	0	0	0	0	0	0	0	0	0	0	0	0	0	0
Kytococcus sedentarius	0	0	0.00011	0.00159	0.00098	0.00073	0	5e-05	0	0.00028	0	0.00011	0.00052	0	0.00066	0.00138	0	0.00036	0	0	0.00017	0	0.00069	0	0.00021	0.00011	0.00011	0.00055	0.00026	0.0001	0.00039	0.00033	0	0.00125	0.00029	5e-05	0	0.00146	0	9e-05	0	0	0	0.00011	0	0
Labilithrix luteola	0	0	0.0001	0.00024	0.00086	0	0.00082	0.00056	0	0.00011	0	0.00016	0	0	0.0006	5e-05	0	0	0	0	0	0	3e-05	0	0	6e-05	0	0	0	6e-05	0	0.00021	0	0.00029	0.00019	0	0	0.00102	0	0	0.00095	0	0.00094	0	0	0
Lachnoanaerobaculum umeaense	0	0	4e-05	0	0	0.00017	0.00113	0	0	9e-05	0	7e-05	0.00018	0	0	0	0	0	0	0	0	0	7e-05	0	0	0	0.00061	0	0.0036	0.00308	0.00015	0	0	0	0.0001	9e-05	0	0.00011	0	0	0	0	0.00069	0	0.00035	0
Lachnospira eligens	0	0	0	0	0	0	0.00033	5e-05	0	0	0	0.0002	0.00023	0	0.00354	0	0	0	0	0	0	0	0	0	0	0	0	0	0.00073	0	0	0	0	0	0	9e-05	0	0	0	0	0.0012	0	0	0	0	0
Lacticaseibacillus paracasei	0	0	7e-05	0	0.00025	0	0	6e-05	0.00204	7e-05	0	0	5e-05	0	6e-05	7e-05	0	3e-05	0	0	0	0	2e-05	0	0	0.00011	0	0	8e-05	0.00011	0.00014	0	0	0	0.00053	3e-05	0	0.00017	0	0.00012	0	0.00073	0	0.00021	0	0
Lactiplantibacillus plantarum	0	0	0.00042	0	0.00049	0.00084	0	0.0002	0.00123	0.00071	0	0.00017	0.00015	0	0.0003	0.00038	0	0.00014	9e-05	0.00065	0	0	4e-05	0	6e-05	6e-05	0.0001	0	0.00057	0.00035	0.00098	0	0	0	0.00089	0.0002	0.00172	0.00063	8e-05	0.00019	0	0.00225	0.00027	0.00037	0	0.00093
Lactobacillus crispatus	0	0.00036	0	0	0	0.00023	0.00107	0.00078	0.0021	0.00176	0.0016	0.00015	0.00022	0	0	0	0	0	0	0	0	0.0004	4e-05	0	0.00209	4e-05	0	0	0.0001	0.00134	0.00305	0	0	0.00053	0.00397	0.00061	0	0.0008	4e-05	0	0	0.00021	0.0002	0.00011	0.00059	0.00139
Lactobacillus delbrueckii	0	0	0	0	0	0.00039	0.00162	0.0001	0.00024	0.00321	0.00018	7e-05	0	0	6e-05	0	0	0	0	0	0	0	0	0	7e-05	0	0	0	2e-05	7e-05	0.00011	0.00019	0.00049	0	0.0002	4e-05	0	0	0	0	0	0	0	0	0	0
Lactobacillus gasseri	0	0	0	0	0	0	0.0011	9e-05	0	0	0	0	0	0	0	0	0	0	0	0	0	0	0	0	0	0	0	0	0	0	0	0	0	0	0	0	0	0	0	0	0	0	0	0	0	0
Lactobacillus helveticus	0	0	0	0	0.00012	0.00015	0.00165	0.0006	0.00091	0.00089	0.00101	0.00062	0.0002	0	3e-05	0.00012	0	5e-05	0	0	0	0	8e-05	0	0.00118	0	0	0	0.00011	0.00069	0.00152	0	0	0	0.00191	0.00027	0	0.00048	0	0.00022	0	0	0	9e-05	0	0
Lactobacillus iners	0	0.00189	0.00016	0.00038	0	0.00055	0.0017	0.00209	0.00032	0.00308	0.00075	0.00133	0.0004	0.03668	9e-05	0.00061	0.00065	0.00409	0	0.00182	0.00604	0.00187	0.00011	0.00044	0.00238	0.00124	0	0.00062	0.00056	0.00182	0.00552	0.00128	0.00239	0.0014	0.0018	9e-05	0.00171	0.00071	0.00017	0.00077	0	0.00039	0.00052	0.00098	0	0.00739
Lactobacillus jensenii	0	0	0	0	0	0	0	0	0	0.00223	0.00214	0	0	0	0	0	0	0	0	0	0	0	0	0	0.00063	0	0	0	0.00044	5e-05	0.0001	0	0.00158	0.00026	0.00083	0	0	0.00049	0	0	0	0	0	0	0	0
Lactococcus cremoris	0	0	0.00012	0	0.00041	0.00018	0.00097	0.00064	0.00029	0.002	0.00027	0.00026	0.00077	0	6e-05	5e-05	0	0.00021	0.00012	0	0.00027	0	0.00012	0	0.00011	0.0001	0	0.00367	0.00019	8e-05	0.0002	0	0	0.0003	0.00041	0.00024	0	0.00065	9e-05	6e-05	0	0	0.00039	5e-05	0	0
Lactococcus garvieae	0	0	9e-05	0	0	0	0.00031	0.00046	0	0.00126	0	0	9e-05	0	0	0	0	0	0	0	0	0	1e-05	0	0.00014	0	0	0.00286	0	0	0	0	0	0	8e-05	0	0	0.00031	0	0	0	0	0	0	0	0
Lactococcus petauri	0	0	0	0	0	0	0	0.00043	0	0.0018	0	0	0	0	0	0	0	0	0	0	0	0	0	0	0	0	0	0	0	0	0	0	0	0	0	0	0	0	0	0	0	0	0	0	0	0
Lactococcus raffinolactis	0	0	7e-05	0	0	0	0	0.00012	0.00567	0.00024	0	0	4e-05	0	0	0	0	0	0	0	0	0	0	0.00032	0	0	0	0	0	0	0	0	0	0	0.00028	0	0	0.00024	0	0	0	0	0	0	0	0
Lautropia mirabilis	0	0	0.0001	0	0.00013	0.00027	0.00079	8e-05	0	0.00033	0.00067	0.00035	0.00018	0	6e-05	0	0.00014	9e-05	0	0	0	0	3e-05	0	4e-05	5e-05	4e-05	0	4e-05	0.00015	0.00023	0.0002	0	0	0.00053	3e-05	0	0.0004	4e-05	0.00015	0	0.00015	0	0	0	0.00148
Legionella adelaidensis	0	0	0	0	0	0.00875	0	0	0	0	0	0	0	0	0.00037	4e-05	0	3e-05	0	0	0	0	0	0	0	0	0	0	0	0	4e-05	0	0	0	0	0	0	0	0	0	0	0	0	0	0	0
Legionella antarctica	0	0	0	0	0.00013	0.00423	0	0	0	0	0	0	0	0	0	0	0	0	0	0	0	0	0	0	0	0	0	0	0	0.00015	0	0	0	0	0	0	0	0	0	0	0	0	0	0	0	0
Legionella clemsonensis	0	0	0	0	0.00012	0.00907	0	0	0	0	0	0	0	0	0.00035	0.0001	0	6e-05	0	0	0	0	0	0	0	0	0	0	0	0.00043	0	0	0	0.00021	0	0	0	0	0	0	0	0	0	0	0	0
Legionella fallonii	0	0	0	0	0	0.00637	0	0	0	0	0	0	0	0	0	0	0	0	0	0	0	0	0	0	0	0	0	0	0	7e-05	0	0	0	0.00021	0	0	0	0	0	0	0	0	0	0	0	0
Legionella geestiana	0	0	0	0	0	0.00255	0	0	0	0	0	0	0	0	3e-05	3e-05	0	2e-05	0	0	0	0	0	0	0	0	0	0	0	0	0	0	0	0	0	0	0	0	0	0	0	0	0	0	0	0
Legionella hackeliae	0	0	0	0	0	0.00705	0	0	0	0	0	0	0	0	8e-05	0	0	0	0	0	0	0	0	0	0	0	0	0	0	0	0	0	0	0	0	0	0	0.0002	0	0	0	0	0	0	0	0
Legionella jordanis	0	0	0	0	0	0.00219	0	0	0	0	0	0	0	0	0	0	0	0	0	0	0	0	0	0	0	0	0	0	0	0	0	0	0	0	0	0	0	0	0	0	0	0	0	0	0	0
Legionella longbeachae	0	0	0	0	0	0.00422	0	0	0	0	0	0	0	0	8e-05	0	0	0	0	0	0	0	0	0	0	0	0	0	0	3e-05	0	0	0	0	0	0	0	0	0	0	0	0	0	0	0	0
Legionella oakridgensis	0	0	0	0	0	0.00176	0	0	0	0	0	0	0	0	0	0	0	0	0	0	0	0	0	0	0	0	0	0	0	0	0	0	0	0	0	0	0	0	0	0	0	0	0	0	0	0
Legionella pneumophila	0	0	0	0	7e-05	0.0052	0	0.0001	0	5e-05	0	0	0	0	0.00013	0	0	8e-05	0	0	0	0	4e-05	0	0	6e-05	0	0	6e-05	8e-05	0	0	0	0	0	0	0.00028	0	0	0	0	0	0	0	0	0
Legionella sp. MW5194	0	0	0	0	0	0.00342	0	0	0	0	0	0	0	0	5e-05	7e-05	0	4e-05	0	0	0	0	0	0	0	0	0	0	0	0	0	0	0	0	0.0001	0	0	0	0	0	0	0	0	0	0	0
Legionella spiritensis	0	0	0	0	0	0.00131	0	0	0	0	0	0	0	0	8e-05	0	0	0	0	0	0	0	0	0	0	0	0	0	0	0	0	0	0	0.00072	0	0	0	0	0	0	0	0	0	0	0	0
Legionella waltersii	0	0	0	0	0.00015	0.03407	0	0	0	0	0	0	0.00012	0	0.00024	0.00019	0	0.00016	0	0	0	0	3e-05	0	5e-05	0	0	0	0	0.00032	0.00011	0	0.00041	0.0009	0	0	0	0	0	0	0	0	8e-05	0	0	0
Lentibacillus sp. CBA3610	0	0	9e-05	0	0.00023	0.00014	0.00015	4e-05	0.00019	0.00014	0	0	0.00013	0	0.00011	0.00103	5e-05	9e-05	4e-05	0	0.00024	0	5e-05	0	3e-05	6e-05	8e-05	0	0.00023	0.00013	0.00018	0.00012	0	0	0.00021	4e-05	0.00214	0.00031	4e-05	0	0	0.00012	6e-05	0.0002	0	0.00026
Leptolyngbya sp. 15MV	0	0	0.00011	0.00016	0.00011	0	0	6e-05	0	0.00266	0	0.00082	4e-05	0	9e-05	0	0.00011	0.00014	0	0	0	0	3e-05	0	0	0	0	0	0.00022	0.00012	0	0	0	0	0.00014	0	0	0.00031	0	0	0.0004	0	0	0	0	0.00022
Leptolyngbya sp. 7M	0	0.00041	0	0.00041	0.01246	0.00015	0.00032	0.00123	0.00107	0.00173	0.00016	0.00187	0.00124	0	0.00041	0	0	0.00079	0	0	0.002	0	0.00016	0	7e-05	0.00013	0	0	0.00192	0.00132	0.00085	0	0.00052	0.00213	0.00121	0.00015	0	0.00068	0	0	0.00083	0	0	0	0	0.01203
Leptolyngbya sp. BL0902	0	0	0	0.00069	0.0013	0	0	3e-05	0	0.00016	0.00012	0	0.00012	0	0.00022	0	0	0	0	0	0	0	0	0	6e-05	0	0	0	0	0.00078	0	0	0	0	4e-05	0.0001	0	0.00045	0	0	0.0008	0	0	0	0	0.01017
Leptolyngbya sp. NIES-3755	0	0	0	0	0.00106	0	0	0	0	0.00055	0	0.00137	4e-05	0	0	0	0	5e-05	0	0	0.00096	0	0	0	0	0	0	0	0	0.00182	0	0	0	0	0.00018	0.00026	0	0	0	0	0	0	0	0	0	0.0075
Leptolyngbya sp. PCC 7376	0	0	0	0	0	0	0	0	0	0.00013	0	0	0	0	7e-05	0	0	0	0	0	0.00022	0	0	0	0	0	0	0	0	0	0	0	0	0	0	0	0	0	0	0	0	0.00534	0	0	0	0
Leptolyngbya sp. PKUAC-SCTE412	0	0	0	0	0.00026	0.0001	0	3e-05	0	0.0004	0	0	0	0	0.00025	0	0	0	0	0	0	0	0	0	0	0	0	0	0	0.00012	0	0	0	0	0	0	0	0	0	0	0	0	0	0.00048	0	0.00291
Leptothrix cholodnii	0	0	0.00056	0.00054	0.00027	0.00103	0.00033	0.00166	0	0.00128	0.00025	0.0035	0.00141	0	0.00037	0.00011	0.00011	0.00024	0	0.00035	0.0005	0	0.00031	0	0.00015	0.00039	0.00015	0.0011	0.0005	0.00127	0.00376	0.00296	0	0	0.00026	9e-05	0	0.00158	4e-05	0.00048	0	0	0.00025	0	0	0.00082
Leptotrichia sp. oral taxon 212	0	0	0	0	0	0	0	0	0	0	0	0	0.00011	0	0	0	0	0	0	0	0	0	0	0	0	0	0	0	0	0.0014	0.0012	0	0	0	0	0	0	0.00056	0	0	0	0	0	0	0	0
Leuconostoc lactis	0	0	0.00023	0	0.00022	0	0	0.00038	0.00012	0.00013	0	0.00151	0.00077	0	0.00024	8e-05	0	3e-05	0	0	0	0	0.00044	0.00042	0.00018	0.00012	0	0.00162	0.00017	2e-05	0.00035	0	0	0	0.00062	0.00056	0	0.00072	0	0.00034	0	0	0.00025	0.00018	0.00149	0
Levilactobacillus brevis	0	0	0	0	8e-05	0	0	0	0	0	0	0	0	0	0	0	0	0	0	0	0	0	0	0	0	0	0	0	0	0	0	0	0	0	0.00133	0	0	0	0	0	0	0	0	0	0	0
Ligilactobacillus acidipiscis	0	0	0	0	0	0	0	5e-05	0	0	0	0	0	0	0	0	0	0	0	0	0	0	0	0	0	0	0	0	0	0	0	0	0	0	0	0	0	0	0	0	0	0	0	0	0	0.00121
Ligilactobacillus ruminis	0	0	0	0	0	0	0	0	0	0	0	0	0	0	0	0	0	0	0	0	0	0	0	0	0	0	0	0	0	0	0.01007	0	0	0	0	0	0	0	0	0	0	0	0	0	0	0
Ligilactobacillus salivarius	0	0.00016	5e-05	0	0.0002	0.00022	0.00109	0.0001	0.00033	8e-05	0	0	0	0	8e-05	9e-05	0	4e-05	4e-05	0.0003	0	0.00023	0	0	0	2e-05	3e-05	0.00044	0.00011	0.00014	0.00016	0	0.0003	0.00029	0.00019	4e-05	0	0.00021	0	6e-05	0	0.00055	7e-05	0.0003	0	0
Limnobacter sp. SAORIC-580	0	0	0	0	0	0	0	0	0	0	0	0	0	0	5e-05	9e-05	0.00042	0.00023	0.00036	0.00047	0.00106	0.00031	0.00034	0.00029	0.00026	0.00019	0.0004	0	0	0	4e-05	0.00026	0	0	0.00058	0	0	0	0.00033	0.0002	0.00049	0.00025	0.00013	0.00014	0.00022	0
Limnoglobus roseus	0	0	0.00011	0	0.00042	0.00087	0	4e-05	0.00014	0.00019	0.00015	0	4e-05	0	0.00013	0	0	0.0006	0.00024	0	0.00047	0.00016	7e-05	0.00058	0.00012	0.00012	0	0	0	0.0002	0	0	0	0	6e-05	2e-05	0	0.00016	0	0.00069	0	0.00019	0	0	0	0.00101
Limosilactobacillus fermentum	0	0	0	0	6e-05	0.00035	0	7e-05	0.00057	9e-05	0	0.00026	0	0	7e-05	9e-05	0	0.00024	0.00013	0	0	0	0	0	3e-05	4e-05	0	0	9e-05	4e-05	0.00011	0	0	0	0.0002	6e-05	0.00136	0.00038	0	0	0	0.00159	0	0	0.00108	0
Limosilactobacillus vaginalis	0	0	0.00014	0	0	0	0	0	0.00202	0	0	0	0	0	0	0	0	0	0	0	0	0	0	0	0	0	0	0	0	0	0	0	0	0	0	0	0	0	0	0	0	0	0	0	0	0
Liquorilactobacillus nagelii	0	0	0	0	0	0	0	0	0	0	0	0	0	0	0	0	0	0	0	0	0	0	0	0	0	0	0	0	0	0	0	0	0	0	0	0	0	0	0	0	0	0.00103	0	0	0	0
Luteimonas chenhongjianii	0	0	0.00072	0	5e-05	0	0	0.00066	0	0	0	0.00273	3e-05	0	0.00018	0	0	3e-05	0	0	0	0	0.00014	0	5e-05	6e-05	0	0	0	0.00056	0	0	0	0	0	0	0	0	0	0	0	0	0	0	0	0
Luteimonas sp. D4P002	0	0	0	0	0.00015	0	0	0.00352	0	0	0	0	0	0	0.00047	0	8e-05	0.00019	0	0	0	0	5e-05	0	0	7e-05	0	0	0.00723	0	0	0	0	0	0.00018	0	0	0	0	0	0	0.00017	0	0	0	0.00035
Luteimonas sp. JM171	0	0	0.00272	0.00102	0	0.0079	0.0006	0.00358	0.00039	0.00076	0.00024	0.0007	0.00024	0	0.00016	0.0002	0	0.00035	6e-05	0	0.00019	9e-05	0.00033	0.0003	9e-05	0.00029	0	0.00062	0.00148	0.00107	0.00012	0.00133	0	0	0.00041	0.00023	0	0.00188	0.00013	0.0002	0	0	0.00242	7e-05	0	0
Luteimonas sp. MC1750	0	0	0.00093	0.00041	0.0001	0.00018	0	0.0006	0	0	0.00073	0.00065	0.00013	0	0.00018	0	0	0.00033	0.0001	0	0.00033	0	0.0005	0	0.00042	0.00028	0	0	0	0.00219	0	0	0	0.00058	0.00023	8e-05	0	0	6e-05	0	0	0.00032	0.00019	0	0	0.00066
Luteimonas sp. YGD11-2	0	0.00038	0	0.00081	0	0	0.0013	0.0025	0.00255	0	0.0003	0	0.00023	0	0	6e-05	0	0.00157	0	0	0.00219	0	0.00723	0.00193	0	0.00075	0	0.00077	0	0	0.00037	0	0	0.00114	0.00157	0.00029	0	0.02588	0	0	0	0.00043	0.00051	0.00038	0	0.00154
Luteimonas yindakuii	0	0	0	0	0	0	0	0.00034	0.00127	0	0	0	0	0	0	0	0	0.00018	0	0	0	0	0.00017	0	0	0.00021	0	0	0	0	0	0	0	0	0.00072	5e-05	0	0.00012	0	0	0	0	0.00015	0	0	0.00051
Lysobacter arenosi	0	0	0.00187	0.00328	0.00015	0.00031	0	0.00465	0	7e-05	0.00015	0	0	0	0.00012	0	0	9e-05	9e-05	0	0	0	0.00011	0	0	0.00015	0	0	0.00027	0.00018	0.00014	0	0	0	8e-05	0.0002	0	0.00033	0	0	0	0	0.00103	0	0	0
Lysobacter capsici	0	0	0.00034	0.00159	0	0	0	0.00256	0	0	0	0	0	0	0	0	0	0	0	0	0	0	4e-05	0	0	0	0	0	0.00019	0	0	0	0	0	0	0	0	0	0	0	0	0	0.00165	0	0	0
Lysobacter enzymogenes	0	0	0	0	0	0.0301	0.00223	0.02721	0	0.003	0	0.00093	0.00045	0	0	0.00153	0	0.0008	0.00027	0	0.00096	0.00031	0.00097	0.00121	0.00047	0.00207	0	0.00514	0	0.00253	0	0.00408	0.0028	0.0011	0.00067	0.0004	0	0.00449	0	0.00113	0	0	0.02179	0	0	0
Lysobacter lycopersici	0	0.00035	0.0177	0.01017	0.00361	0.00026	0	0.0011	0.00048	0.00056	0.0016	0.00128	0.00017	0	0.00086	0	0.0003	0.00042	0	0	0.00175	0	0.00063	0.00027	0.00012	0.00087	0	0	0.0106	0.0009	0.00038	0	0.00043	0.00142	0.00055	0.0003	0	0.00029	0.00053	0	0.0011	0.0002	0.00091	0.00158	0.00048	0
Lysobacter maris	0	0	0.00025	0.0011	0	0	0	0.001	0	0	0	0	0	0	0	0	0.00024	4e-05	0	0	0	0	8e-05	0	5e-05	0.00015	0	0	0.002	0.0003	0	0	0	0	0	0	0	0	0	0	0	0	0	0	0	0
Lysobacter oculi	0	0.00086	0.00616	0.00035	0.00097	0.00058	0.00809	0.00189	0.00199	0.00397	0.00243	0.002	0.00061	0	0.00063	0.00088	0.00029	0.0025	0.00317	0.00255	0.00147	0.00056	0.00365	0.00262	0.00096	0.00257	7e-05	0.0029	0.00765	0	0.0048	0.00059	0.00454	0.00323	0.00138	0.00042	0	0.0084	0.00044	0.00027	0	0.00222	0.00122	0.00033	0.00119	0.00276
Lysobacter soli	0	0	0	0	0	0	0	0.00011	0	0	0	0	0	0	0	0	0	0	0	0	0	0	0	0	0	0	0	0	0	0.00291	0	0.0002	0	0	0	0	0	0.00013	0	0	0	0	0	0	0	0
Lysobacter solisilvae (ex Kim et al. 2021)	0	0	0.00367	0.00376	0.00042	0.00156	0.00019	0.00135	0	0.00023	0.00046	0.00032	5e-05	0	9e-05	0	0.00014	0.00018	0	0	0.0005	0	0.00016	0	0.00014	0.001	0	0	0.00108	0.00116	0.00023	0	0	0.0007	0.00016	9e-05	0	0.00033	9e-05	0	0	0.00026	0.00014	0.00028	0	0
Lysobacter sp. CECT 30171	0	0.00065	0.02016	0.01536	0.00141	0.0064	0	0.0016	0	0.0007	0.00612	0.00091	0.0001	0	0.0018	0.00038	0	0.00039	0	0	0.00093	0	0.00064	0.00041	0	0.00066	0	0	0.00115	0.00091	0.00052	0.00065	0.00174	0.00247	0.00074	0.00047	0.00074	0.0003	0	0.00051	0	0	0.00416	0.00234	0	0.00115
Lysobacter sp. CJ11	0	0	0.00037	0	0.00018	0.00643	0.00146	0.03231	0	0.0002	0	0	0	0	0	0	0	0.00021	0.00038	0	0	0	5e-05	0	0.00027	0.00051	0	0.00165	0.00037	0	0.0002	0	0.00511	0.00094	0	0.00021	0	7e-05	0	0	0	0	0.00046	0	0	0
Lysobacter sp. CW239	0	0	0.00391	0.00665	0.00054	0.00182	0	0.0054	0	0.00113	0.00078	0.00145	0	0	0.00019	0	0	0.00126	0	0	0	0	0.00048	0.00199	0	0.0005	0.00054	0	0	8e-05	0.00048	0	0	0.0009	0	0.00038	0	0	0	0	0	0	0.00132	0	0	0
Lysobacter sp. H23M41	0	0	0	0	0	0	0	0.04279	0	0	0	0	0	0	0	0	0	0	0	0	0	0	0	0	0	0	0	0	0	0	0	0	0	0	0	0	0	0.00176	0	0	0	0	0	0	0	0
Lysobacter sp. KIS68-7	0	0	0	0	0	0	0	0	0	0	0	0	0.00011	0	0	0	0	0	0	0	0	0	0	0	0	0	0	0	0.0012	0.00072	0	0	0	0	0	0	0	0.00015	0	0	0	0	0.00038	0	0	0
Lysobacter sp. TY2-98	0	0	0.00539	0.0054	0.00566	0	0	5e-05	0	0.00018	0.00244	0.00157	4e-05	0	0.00017	9e-05	0.00172	0.00018	0	0	0.00095	0	0.00036	0	0.00013	0.0008	8e-05	0	0	0.00133	0	0	0	0.00035	0	0.00026	0	8e-05	0	0	0	0.00098	0.00023	0.00031	0	0
Macrococcus canis	0	0	0	0	0	0	0	0	0	0	0	0	0	0	0.00153	0	0	0	0	0	0	0	0	0	0	0	0	0.00048	0	0	0	0	0	0	0	0	0	9e-05	4e-05	0.00014	0	0	0	0	0	0
Macrococcus caseolyticus	0	0	0	0	0.00017	0.00033	0	0.00056	0	0.00058	0.00169	0.00039	0.0004	0	0.03868	0.00021	0.00021	0.00025	0.00019	0	0.0006	0	0	0.00081	0.00031	0.00091	0.00014	0.02993	0.00164	0.00083	0.00019	0	0	0	0.00149	6e-05	0	0.00199	0.00197	0.00067	0	0.00051	0	0	0	0.00121
Macrococcus sp. IME1552	0	0	0	0	0.00025	0	0	0	0.0001	0.00021	0	0	6e-05	0	0.00198	0.00019	0	0.00025	0	0	0	0	7e-05	0	0	0.00025	0.00011	0	0.00053	0.00018	0.00042	0	0	0	0.00024	4e-05	0.00267	0.00038	0.00013	0	0	0.00022	0	0	0	0
Mammaliicoccus sciuri	0	0	0.0001	0	0.00012	0.00019	0.00031	0.00012	0.00135	0.00022	0.00011	0	0.00128	0	7e-05	0.00041	0.0001	0.00012	0.00025	0.00048	0.00035	0.00017	6e-05	0.00022	8e-05	0.0001	0.00011	0.00643	0.00057	0.0001	0.00362	0.00078	0	0.00055	0.00028	6e-05	0.00034	0.00108	0.00121	0.00034	0	0.00015	0.0003	0.00013	0.00033	0
Mammaliicoccus vitulinus	0	0	0.00011	0	0	0	0.00027	0	0.00025	0.0001	0.00028	0.00011	0.00049	0	2e-05	0.00034	0	3e-05	0.00012	0.00147	0.00019	0	2e-05	0.0004	0	3e-05	0	0	0.00013	8e-05	0.00019	0	0	0	0.00019	8e-05	0	0.00019	0.00011	0	0	0.00012	0	7e-05	0	0
Marinilactibacillus sp. 15R	0	0	0	0	0.0001	0.00213	0.00051	0.00018	0.00296	0.00034	0.00132	0.00081	0.00064	0	0.00034	0.00084	0	0.0002	7e-05	0	0.00085	0	7e-05	0	7e-05	3e-05	0.00026	0	0.00045	0.00168	0.00196	0.0003	0	0	0.00132	0.00054	0.00226	0.00058	0.00012	7e-05	0	0.0002	0	0	0.0002	0
Mariprofundus aestuarium	0	0	0	0	0	0	0	0	0	0.00013	0	0	2e-05	0	6e-05	0	0	0	0	0	0	0	0	0	0	0	0	0	0	0.00011	5e-05	0	0	0	4e-05	0	0.01335	8e-05	0	0	0	0	0	0	0	0
Massilia armeniaca	0	0.00203	0.00246	0.00252	0.00066	0.00035	0.00077	0.00053	0.00054	0.00246	0.00447	0.00197	0.00065	0	0.00219	0.00557	0.00014	0.00071	0	0	0.00065	0.00037	0.005	0.00079	0.00038	0.00097	0.00059	0.00213	0.00175	0.00068	0.00012	0.00026	0.00084	0.00061	0.00125	0.00429	0	0.00121	0.0003	0.00484	0.00147	0.00077	0.00178	0.00397	0	0.00079
Massilia oculi	0	0.00366	0.00561	0.0047	0.00126	0.00056	0.00162	0.00089	0	0.0034	0.01025	0.00343	0.00151	0	0.0053	0.00162	0.00063	0.00073	0	0.00048	0.00164	0.00034	0.00366	0.00125	0.00044	0.0033	0.00023	0.00426	0.00305	0.00148	0.00258	0.00037	0.00149	0.00116	0.00151	0.01349	0	0.00306	0.00044	0.0049	0.0016	0.00062	0.00127	0.00198	0.00067	0.00097
Massilia putida	0	0.00076	0.00403	0.00096	0.00027	0.00033	0.0005	0.00054	0.00015	0.00174	0.0066	0.00093	0.00038	0.00589	0.0024	0.00154	0.00015	0.00061	0	0	0.00044	0.00068	0.00458	0.0005	0.00037	0.00101	0.00011	0.00206	0.00187	0.00156	0	0.00035	0.00046	0.00062	0.00141	0.00476	0	0.00025	0.00028	0.00352	0.0016	0.00088	0.00336	0.00095	0.00084	0.00064
Massilia sp. DM-R-R2A-13	0	0	0.00011	0	0	8e-05	0	4e-05	0	4e-05	0.00128	0	0	0	4e-05	0.00187	0	0.0001	0	0	0	0	0.0009	0	0	0.00042	0	0	3e-05	2e-05	0	0	0	0	5e-05	4e-05	0	9e-05	0	0.00019	0	0	0	0.00056	0	0
Massilia sp. NP310	0	0.00144	9e-05	0	0.00011	0.00012	0	6e-05	0	0.00057	0.00075	0.00041	0.00363	0	0	0.00043	0	0.00052	0	0	0	0	0.00039	0.00073	0.00012	0.0006	0.00076	0	7e-05	0	0	0	0	0	0.00026	9e-05	0	0.00091	0	0.00404	0	0	0.00039	0.00012	0	0
Massilia sp. Se16.2.3	0	0.00204	0.00175	0.00228	0.00069	0.00076	0.00077	0.00076	0.00265	0.0068	0.00482	0.00223	0.0006	0	0.00364	0.00184	0.00037	0.00089	0.00019	0.00119	0.0012	0.00057	0.00484	0.00098	0.00083	0.00115	0.00066	0.00286	0.00272	0.00089	0.00017	0.00094	0.00128	0	0.00107	0.0029	0	0.00122	0.00059	0.00624	0.00341	0.00102	0.00242	0.01579	0	0
Massilia sp. WG5	0	0.00086	0.0006	0.00252	0	0.0002	0.00067	0.00066	0.00176	0.00085	0.01187	0.00131	0.00013	0	0.0023	0.00091	0.00024	0.00103	7e-05	0.00028	0.00084	0.00015	0.00988	0.0005	0.00027	0.00092	0.00039	0.00169	0.00287	0.00145	0	0	0.00106	0.00085	0.00178	0.00239	0	0.00034	0.00021	0.00855	0.00095	0	0.00742	0.00359	0	0.00064
Megamonas funiformis	0	0	0	0	0	0	0	0	0	0.00077	0	0	0	0	0.01206	0	0	9e-05	0	0	0	0.00135	0	0	0	0	0	0	0	0	0	0	0	0	6e-05	0	0	0	0	0	0	0	0	0	0	0
Megasphaera stantonii	0	0	0.00012	0	0.00022	0	0.00056	7e-05	0.00024	0.00027	0	0	0	0	0.00046	8e-05	0	6e-05	0	0	0.00017	0	5e-05	0	0	0	0	0	0.0001	0.00011	8e-05	0	0	0	0.00024	3e-05	0.00942	0.00011	0	7e-05	0	0	0	0.00052	0	0.00038
Melaminivora jejuensis	0	0	0.00016	0.0003	0.00017	0.00055	0	9e-05	0.00077	0	0	0	4e-05	0	0.00059	0.00041	0.0001	0.00025	9e-05	0	0.00175	0.00024	0.00025	0	5e-05	0.00013	0.00015	0	0	0.00013	0	0.00168	0	0	0.00017	0.00115	0.00098	0.0006	9e-05	0.00014	0	0	0	0	0	0.00101
Melaminivora sp. SC2-9	0	0	0.0005	0.00097	0.00043	0.00165	0	0	0.0031	0	0	0.00026	0.00013	0.01359	0.00225	0.00206	0.0004	0.00097	0.00015	0	0.00727	0.00091	0.00207	0.00088	0	8e-05	0.00069	0	9e-05	0	0	0.00597	0	0	0.0008	0.00514	0.00508	0.0023	0	0.00053	0	0.00024	0.00033	0	0	0.00507
Mesorhizobium sp. 8	0	0	0	0	0	0	0	0	0	0.0001	0	0	0	0	0	0	0	2e-05	0	0	0	0	0.00024	0	0	6e-05	0	0	5e-05	0.0001	0.00117	0	0	0	7e-05	0	0	0.00022	0	0	0	0.00051	0	0	0	0
Metabacillus litoralis	0	0.00015	0	0	0.00021	0	0	3e-05	0.00012	8e-05	0	0	5e-05	0	0.00013	0.00202	0	9e-05	0	0	0	0	2e-05	0	0	0	0.00014	0	0.00013	0.00012	9e-05	0	0	0	0.00028	5e-05	0	0.0001	0	0	0	0	0	0	0	0
Methylibium petroleiphilum	0	0	0	0	0	0	0.0013	0	0	5e-05	0	0	0	0	0	0	0	0	0	0	0	0	0	0	0	0	0	0	0	0	0	0	0	0	0	0	0	0	0	0	0	0	0	0	0	0
Methylobacterium aquaticum	0	0	0.00234	0.00102	0.00045	0.00032	0.00083	0.0026	0.00019	0.00049	0.00038	0.00199	0.00029	0	0.00062	0.00111	0	0.0001	0	0	0	0	7e-05	0	7e-05	7e-05	0	0	8e-05	0.00177	0.0001	0	0.00603	0.00567	0.00159	0.00102	0.00087	0.00031	0.00011	0	0	0	0.00042	0.00059	0	0
Methylobacterium currus	0	0	0.00222	0.00266	0.0001	0.00027	0.0006	0.00085	0.00033	0.0003	0	0.00081	0.00019	0	0.00101	0.00069	0	5e-05	0	0	0	0	6e-05	0.00053	0	2e-05	0	0	4e-05	0.00064	0.00011	0	0.00095	0.00229	0.00076	0.00096	0.00094	0.00016	5e-05	0	0	0	0.00023	0.00032	0.00033	0
Methylobacterium durans	0	0.00045	0.00042	0.00169	6e-05	8e-05	0.00048	0.00016	0.00168	6e-05	0	0.00036	0.00014	0	0.00013	0.00051	0.0001	0	3e-05	0	0	0.00024	0.00011	0	0	0	6e-05	0	3e-05	0.00035	7e-05	0	0.0003	0.00154	0.00074	0.00087	0.00071	0.00015	3e-05	0.00052	0	9e-05	0.00015	5e-05	0	0
Methylobacterium mesophilicum	0	0	0.00013	0	0.00033	9e-05	0	0	0	0	0.0002	0	0	0	0	0	0	0.00015	0.00014	0	0	0	4e-05	0	0	0	0	0	0.00046	0.00156	0	0	0	0.00015	0.0001	0.00012	0.00132	0.00013	7e-05	0	0	0	0	0	0	0
Methylobacterium nodulans	0	0	0.00048	0.00174	0.00018	0.00022	0.00012	8e-05	0.00016	3e-05	0	0.00012	0	0	5e-05	4e-05	9e-05	0	0	0	0	0	2e-05	0	0	0	0	0	2e-05	0.00012	9e-05	0	0	0.00075	0.00015	0.0005	0	9e-05	0.00015	0	0	0	0.00011	0.00011	0	0
Methylobacterium oryzae	0	0	0.00516	0.01117	0.00041	0.00073	0.00083	0.00188	0.0011	0.00051	0	0.00168	0.00035	0	0.00092	0.00145	0.0002	0.00014	0	0	0	0	8e-05	0	9e-05	9e-05	0	0	0.00011	0.00132	0.00035	0	0.00451	0.00503	0.00145	0.0018	0.00124	0.00031	0.00028	0	0	0.00034	0.00091	0.00077	0	0
Methylobacterium radiodurans	0	0	0.00669	0.00131	0.00016	0.00029	0.00086	0.00256	0.00071	2e-05	0.00038	0.00015	9e-05	0	0.00013	0.00132	0	0.00027	5e-05	0	0	0.00014	0	0.00024	0.00022	0.00029	0	0	5e-05	0.00084	0.00068	0	0.00092	0.01546	0.00344	0.00046	0.00019	0.00016	0.0005	0	0	0	0	0.00132	0	0.00119
Methylobacterium sp. 17Sr1-1	0	0	0.00119	0.00062	0.00011	0.00041	0.00012	0.00089	0.00012	0.00016	0.00147	0.00099	0	0	0.0001	0.00024	0	9e-05	0	0	0	0.00017	0	0	0	0	0	0	0	0.0001	0	0	0.00231	0.00238	0.00071	0.0007	0.00015	0.00014	9e-05	0	0	0	0.00021	0.00015	0	0
Methylobacterium sp. CLZ	0	0	0.00804	0.00893	0.00368	0	0.00613	0.01864	0.00234	0.00146	0	0.00423	0.00083	0	0.00167	0.00355	0.00057	0.00057	0	0	0.00246	0.00044	0.00048	0	0	0.00083	0.00044	0	0.00082	0.00585	0	0	0.02835	0.02803	0.01129	0.0033	0.00468	0.00254	0	0	0	0	0.00296	0.00297	0	0
Methylobacterium sp. WL1	0	0	0.00189	0.00652	0.0002	0.00027	0.00041	0.00473	0.00123	0.00037	0.00024	0.00048	0.00017	0	0.00035	0.00061	8e-05	5e-05	0	0	0.00016	0.00012	7e-05	0.00022	5e-05	5e-05	0	0	0.00014	0.00068	9e-05	0.0003	0.01018	0.00513	0.00157	0.00101	0.00087	0.00032	8e-05	0.00013	0	0	0.00096	0.00059	0.00024	0
Methylobacterium sp. XJLW	0	0	0.01155	0.03962	0.00047	0.00108	0.00262	0.00218	0.0014	0.00099	0	0.00123	0.00015	0	0.00124	0.00186	0.00028	0.00028	0.00019	0	0.00065	0.00045	0.00028	0	0.00013	0.00014	0.00015	0.00257	0.00053	0.00241	0.00183	0.00179	0.00486	0.00995	0.00253	0.00606	0.00107	0.00104	0.00033	0	0	0.0009	0.00169	0.00098	0.00219	0
Methylobacterium terrae	0	0	0.00284	0.0018	0.0002	0.00045	0.00021	0.00074	0.00326	0.00043	0.00026	0.00138	0.0006	0	0.00128	0.00036	0	3e-05	0	0	0	0.00038	8e-05	0	7e-05	4e-05	0.00015	0	0	0.0024	6e-05	0	0.00193	0.00315	0.00125	0.00129	0.00082	0.00012	4e-05	0	0	0	0.00021	9e-05	0	0
Methylocella tundrae	0	0	0.00115	0.00033	0.00112	0.00117	0.0011	0.00169	0.00017	0.00077	0	0.00013	4e-05	0	0.00023	0.00045	9e-05	0.00022	9e-05	0	0.00027	0	0.00016	0.00017	0.0002	9e-05	0.00015	0	0.00043	0.0009	0.00049	0.00027	0.00041	0.00096	0.00098	0.00029	0	0.0005	0.00025	0.00024	0	0.00042	0.0008	0.00021	0	0.00035
Methylocystis heyeri	0	0	0.00021	0	0	0.00094	0.00097	0.00152	9e-05	0.00016	0	0	0	0	0	0	0	0	0	0	0	0	4e-05	0	0	0	0	0	0.00014	0.0005	0.00045	0	0	0	9e-05	0	0	0	0.00021	0	0	0	0	0	0	0
Methylorubrum extorquens	0	0	0.00052	0	0.00012	0	0.00019	0.00291	0.00058	0.00011	0	0.00063	0	0	0.00016	0.00055	0	0	0	0	0	0	6e-05	0	0	0	0	0	0	0.00021	0	0	0.01097	0.00344	0.00101	0.00022	0.00081	8e-05	0	0	0	0	0.00043	0.0005	0	0
Methylorubrum populi	0	0	0.00046	0	0.00027	0.00038	0.00015	0.01185	0	0.0004	0.00041	0.00154	0	0	0.0003	0	0	3e-05	0	0	0	0	0.00012	0	0	0	0	0	0	0.00057	0	0	0.01238	0.00452	5e-05	0.00026	0.00032	8e-05	0	0	0	0	0.0009	0.0013	0	0
Methyloversatilis sp. RAC08	0	0	0	0.00016	0	0.00019	0	3e-05	0	0.00011	0	0	0.00019	0	0.00237	0.003	0.00032	0.00052	0	0	0.00213	0	0	0	7e-05	0	0.00012	0	0	0	5e-05	0	0	0	0	8e-05	0	0.0004	0	0	0	0	0	0	0	0
Micavibrio aeruginosavorus	0	0	0	0	0.0001	0.00016	0	0.00114	0	6e-05	0	0	0	0	0.00012	0	0	0	0	0	0	0	0	0	0	0	0	0	0	0	0	0	0	0	0.00012	0	0	0.0003	0	0	0	0	0.00031	0	0	0
Microbacterium sp. str. 'China'	0	0	0	0.0008	0.00011	0.00043	0	9e-05	0.00012	0.00062	0	0	0	0	0.00047	0.00028	0.00014	5e-05	0	0	0	0	0.0002	0	0	0.00015	9e-05	0	0.00016	0.00114	0.00034	0	0	0	9e-05	7e-05	0	0.0004	0	0	0	0	0	0	0	0
Micrococcus luteus	0	0.00061	0.00077	0.00086	0.00025	0.00098	0.00443	0.00066	0.00288	0.00846	0.00407	0.00173	0.0029	0	0.00336	0.00117	0.00023	0.00171	0.00078	0.00156	0.00162	0.00078	0.0046	0.00124	0.00034	0.00049	0.00029	0.0043	0.00396	0.00466	0.00853	0.00139	0.00576	0.00963	0.00525	0.00076	0.0013	0.00379	0.0009	0.00239	0	0.00127	0.00125	0.00113	0.00121	0.00304
Micrococcus sp. KBS0714	0	0	0.00022	0	0	0	0	0.00024	0	0	0	0.00032	0.00048	0	0.00067	0	0	0.00014	0	0	0	0.00024	0.00029	0	0	0	0	0	0.00106	0.00133	0	0.00052	0	0.00079	0.00022	0.00016	0	0.00037	0	0.00062	0	0	0.00022	0	0	0
Microcystis aeruginosa	0	0	0	0	0.00445	0	0	0	0	0.00283	0	0	0	0	0.00573	0	0	0	0	0	0	0	0	0	0	0	0	0	0	0	0	0	0	0	0	0	0	0	0	0	0	0	0	0	0	0
Microvirga sp. VF16	0	0	0.007	0.0018	0.00082	0.00029	0.00057	0.0006	0	0.00032	0.00053	0.00046	0	0	0.0006	0.00049	0	0.0002	0	0.00039	0.00095	0	0.00013	0.0003	0.00018	0.00031	0.00015	0	8e-05	0.00123	0	0.00017	0	0.00155	0.00076	0.00021	0	0.00019	0	0	0	0.00073	0.0003	0	0	0
Mitsuaria sp. 7	0	0	0	0	0	0.0006	0	0.00016	0	6e-05	0.0004	0.00036	4e-05	0	6e-05	0	0	0	0	0	0	0	5e-05	0	4e-05	0.00026	0	0	0	0.00449	0.00081	0	0	0	0	0	0	0.00015	0	0	0	0	0	0	0	0
Mixta calida	0	0	0	0	0	0.00017	0	0	0.00153	0	0	0	0	0	0	0	0	0	0	0	0	0.00033	0	0	0	0	0	0	0	0	0.00039	0	0	0	0	0	0	0	0	0	0	0	0	0	0	0
Moorena producens	0	0	0	0	0.00323	0	0	0	0	0.00066	0	0.00018	5e-05	0	0.00048	0	0	5e-05	0	0	0.00035	0	0.00015	0	0	0	0	0	0	0.00059	0	0	0	0	6e-05	5e-05	0.00015	0.00026	0	0	0	0	0	0	0	0
Moraxella bovis	0	0	0	0	0	0	0	0	0	0	0.00013	0.00108	0	0	0	0	0	0	0	0	0	0.00048	0	0	0	0	0	0	0.00015	0	0	0	0	0	0	0	0	0	0	0	0	0	0	0	0	0
Moraxella osloensis	0.00172	0.01368	0.08194	0.30015	0.10299	0.01736	0.07352	0.03738	0.02804	0.06921	0.06924	0.27965	0.02837	0	0.06857	0.06157	0.00603	0.0343	0.0061	0.00835	0.02815	0.02114	0.02657	0.01104	0.01346	0.02531	0.0079	0.01311	0.05834	0.0633	0.07843	0.03688	0.04981	0.04415	0.06784	0.01691	0.03317	0.03522	0.01258	0.02771	0.01279	0.00782	0.01247	0.02684	0.01794	0.0109
Morganella morganii	0.00532	0.00025	0.00014	0.00038	0.0001	0.00148	0.00022	0.00025	0.0003	0.0004	0.00054	0.00011	0.00013	0	0.00038	0.00012	7e-05	9e-05	9e-05	0	0.00019	0.0002	0.00033	0.00019	0.00021	0.0004	0.00014	0.00169	0.00038	0.00147	0.00018	0.0007	0	0.0009	0.00033	9e-05	0.0003	0.00032	0.00014	0.00018	0	0.0001	0.00017	0.00015	0.00041	0.00082
Mucilaginibacter sp. 14171R-50	0	0	0	0	0	0	0	0	0	0	0	0.00258	6e-05	0	0	0	0	0	0	0	0	0	0	0	0	0	0	0	0	0	0	0	0	0	0	0	0.0007	0	0	0	0	0	0	0	0	0
Mucilaginibacter sp. 21P	0	0	0	0	0	0	0	3e-05	0	0	0	0.00415	0	0	0	0	0	0	0	0	0	0	0	0	0	0	0	0	0	0	0	0	0	0	0	3e-05	0.00095	0	0	0	0	0	0	0	0	0
Murdochiella vaginalis	0	0	0	0	0	0.00102	0	4e-05	0	0	0.00014	0	0.0006	0	0	0.00061	0	0.0001	0	0	0	0	2e-05	0	0	0	0	0	0	0	0.0004	0	0	0	0.00053	6e-05	0	0.00022	0	0	0	0.00034	0	0	0	0
Myxococcus hansupus	0	0	0	0	0	0	0	0	0	0	0	0	0	0	0	0.00731	0	0	0	0	0	0	0	0	0	0	0	0	0	0	0	0.00032	0	0	0.00017	0	0	0	0	0	0	0	0	0	0	0
Neisseria elongata	0	0	0.0004	0	0	0.0001	0.00022	0	0.00056	6e-05	0.00063	0	0.00043	0	0	0	0	7e-05	0	0	0	0	0	0	0	4e-05	0	0	0	0.0005	0.00141	0	0	0.00046	0.00042	0	0	0.00036	0.00035	0	0	0	0	0	0	0
Neisseria gonorrhoeae	0	0	0.00245	0.00018	0.00046	0.00064	0.0029	0.00027	0.00596	0.00095	0.00167	0.00026	0.00256	0	0.00131	0.00092	0.00049	0.00077	0.0007	0.00136	0.00295	0.00043	0.00036	0.00053	0.00056	0.00038	0.00082	0.00084	0.00377	0.00051	0.00454	0.00695	0.00076	0.00757	0.00453	0.00027	0.00364	0.00438	0.00126	0.00055	0.00095	0.00047	0.00068	0.00115	0.00063	0.00097
Neisseria meningitidis	0	0.00066	0.00156	0.00064	0.00032	0.0006	0.00348	0.00037	0.00724	0.00108	0.00191	0.0004	0.00277	0	0.00198	0.00095	0.00048	0.0009	0.0005	0.00225	0.00192	0.00022	0.00028	0.00056	0.00035	0.00046	0.00046	0.00129	0.00315	0.00033	0.00296	0.00658	0.00095	0.00742	0.00384	0.00024	0.00628	0.00428	0.00111	0.00052	0	0.00044	0.00051	0.00082	0.00104	0.00194
Neisseria mucosa	0	0	0.00011	0	0	0	0	0	0.0004	0	0.00028	0	0.00023	0	0.00013	9e-05	0	0	6e-05	0	0	0	0	0	0	0	4e-05	0	0	0	0	0.0016	0	0	0.00018	0	0.00079	0.0001	0	0	0	0	0.00011	0	0	0
Neisseria sicca	0	0	0.00061	0	0	0	0	0	0	0	0.00025	0.00025	0.00088	0	0	9e-05	0	5e-05	0	0	0	0	0	0	8e-05	0	0	0	0.00046	0	0.00166	0.00022	0	0	0.00101	0	0.00016	0.00047	5e-05	9e-05	0	0	0	0	0	0
Neisseria sp. oral taxon 014	0	0	0.00044	0	0	0	0.00022	0	0.00063	3e-05	0.00046	0	0.00042	0	0.00017	0.0001	0	6e-05	0	0	0.00063	0	0	0	3e-05	0	0	0	0.0001	0	0.0001	0.00015	0	0.00509	0.00071	0	0	0.00166	3e-05	0	0	0	0	0	0	0
Neisseria subflava	0	0	0.00024	0	0	0	0.00026	4e-05	0.00037	6e-05	0.0002	0.00015	0.00062	0	0	0.00012	0	7e-05	3e-05	0	0.00044	0	0	0	0	0	4e-05	0	0.00023	0	0.00022	0.00049	0	0.00082	0.00109	2e-05	0	0.00061	4e-05	0	0	0	0	5e-05	0	0
Niabella soli	0	0	0	0	4e-05	0	0	0	0.00102	0	0	0.00016	0.00014	0	0	0	0	0	5e-05	0.00065	0	0	0	0	4e-05	3e-05	0	0	2e-05	0.0005	0.00276	0	0	0	7e-05	0	0.00021	0	0.00022	0.0001	0	0	0	0	0	0
Nodularia spumigena	0	0	0	0	0.0001	0	0	0	0	0	0	0	0	0	0.00016	0	0	0	0	0	0	0	0	0	0	0	0	0	0	3e-05	0	0	0	0	0	0	0.00102	0	0	0	0	0	0	0	0	0
Nosocomiicoccus ampullae	0	0	0	0	0.0001	0	0	0.00039	0	3e-05	0.00087	0.00318	0.0001	0	0.00361	9e-05	0	0.00032	0	0	0	0.00024	0	0	0	0.0002	0	0.0004	2e-05	2e-05	0.00487	0	0	0.00032	0.0003	8e-05	0	0.00045	0	0	0	0.00032	0	0.00016	0	0
Nostoc edaphicum	0	0	0	0	0.00105	0	0	8e-05	0.00014	0.00045	0	0.00019	0	0	0.00731	0	0	5e-05	0	0	0	0	2e-05	0	0	0	0	0	7e-05	0.00022	0	0	0	0	0	4e-05	0.00015	0.00024	0	0.0002	0	0	0	0.0003	0	0.00066
Nostoc sp. PCC 7107	0	0	0	0	0.0037	0.00027	0.00175	0.00013	0.00106	0.0006	0	0.00027	0.00012	0	0.00112	0	0	0.0002	0	0	0.00438	0	7e-05	0	0	0	0	0	0.0001	0.0003	0	0	0	0	0	7e-05	0	0	0	0.00231	0	0.00045	0	0.00175	0	0.00227
Nostoc sp. TCL240-02	0	0	0	0	0	0	0	0	0	0.0001	0	0	0	0	0.00018	0	0	0	0	0	0	0	4e-05	0	0	0	0	0	9e-05	0	0	0	0	0	0	0	0.00905	0	0	0	0	0	0	0	0	0
Noviherbaspirillum sp. UKPF54	0	0	0	0	0	0.00048	0	0.00012	0	0	0	0.00165	0	0	0.0001	0.00059	4e-05	8e-05	7e-05	0	0	0.0002	0.00018	0	0.0001	4e-05	6e-05	0	0	9e-05	0	0.00019	0	0	0	3e-05	0	0.00017	5e-05	0	0	0	0.00021	0	0	0
Novosphingobium aromaticivorans	0	0.00066	0.00283	0	0	0	0	0.00011	0	0	0.00254	0.00379	0	0	0.00039	0	0	0	0	0	0	0	0.00028	0	0	0	0	0	0	0.00031	0	0	0.00071	0.00282	0.0005	0.00438	0	0	0	0	0	0	0.00169	0.00028	0	0
Novosphingobium sp. 502str22	0	0	0.00156	0.00268	0.00094	0.00063	0	0.00124	0	0.00052	0	0.00488	0.00038	0	0.00022	0.00028	0.00024	0.0002	0.00015	0	0	0	0.00015	0	0.0002	0.00025	0	0	0	0.00217	0.00087	0	0.00177	0.00873	0.00028	0.00175	0.0003	0	0.00051	0.0027	0	0	0.00055	0.00236	0	0
Novosphingobium sp. ES2-1	0	0	0	0	0.00612	0	0	0.00022	0	0	0	0	0	0	0	0.0006	0	0	0	0	0	0	0	0	0	0	0	0	0	0	0	0	0	0	0	0.00362	0	0	0	0	0	0	0	0	0	0
Novosphingobium sp. Gsoil 351	0	0	0.00011	0	0.00014	0	0	0.00015	0.00011	0	0	0.00069	0	0	0	0	9e-05	0	0	0	0	0	0	0	0	0.0001	0	0	0	0.00012	0	0	0	0	5e-05	0.00026	0	0	0	0.00013	0	0	0.00247	0	0	0
Novosphingobium sp. Sx8-5	0	0	0.00249	0	0	0	0	0.00123	0	0	0	0	0	0	0	0	0	0.00049	0	0	0	0	0	0	0	0	0	0	0	0	0	0	0.00054	0.00158	0	0.00014	0.00033	0.00046	0	0.00362	0	0	0	0	0	0
Oceanobacillus kimchii	0	0	0	0	0	0	0	0	0	0	0	0	0	0	3e-05	0.00038	0	0	0	0	0	0	0	0	0	0	0	0	0	0	0	0	0	0	0	3e-05	0.0023	0	0	0	0	0	0	0	0	0
Oscillatoria nigro-viridis	0	0	0.00053	0	0.00193	0.00011	0	0	0	0.00138	0	0.00049	0.00018	0	0.00161	9e-05	0	4e-05	0	0	0.0005	0	5e-05	0	0	0	0	0	0	0	0	0	0.00057	0.0003	5e-05	0	0.00204	0	0	0	0	0.00077	0	5e-05	0	0.00073
Ottowia sp. 27C	0	0	0.00049	0.00131	0.0014	0.00135	0.00119	0.00996	0.00355	0.00082	0.00092	0.00178	0.00082	0	0.0001	4e-05	0.0001	8e-05	0.00014	0	0	0	0.00032	0.00041	0.00024	0.00045	0.00038	0.00129	0.00123	0.00017	0	0	0.00481	0.0004	0.00379	0.00033	0	0.00125	0.00027	0	0	0.00047	0.00269	0.00108	0	0
Oxynema aestuarii	0	0	0	0	0.00071	0.00021	0	0.00012	0	0.00015	0	0	0.00036	0	0.00388	0	0	9e-05	0	0	0.00255	0	5e-05	0	0	0	0	0	5e-05	0.00038	0	0	0	0	0	3e-05	0	0	0	0.00074	0	0.00193	0	0	0	0.00132
Paenibacillus chitinolyticus	0	0	0.00016	0	8e-05	0	0.00015	3e-05	0.00024	0.00017	0	0	9e-05	0	6e-05	0.00201	0	4e-05	4e-05	0	0.0003	0	3e-05	0	0	4e-05	8e-05	0.00107	0.00017	0.00011	0.00016	0	0	0	0.00021	4e-05	0	0.00023	5e-05	9e-05	0	0.00017	0.00016	0.00018	0	0
Paenibacillus larvae	0	0	0	0	0	0	0	0	0.00023	5e-05	0.00106	0	0	0	0	0.0011	0	3e-05	0	0	0	0	3e-05	0	0	0	0	0	0	8e-05	0	0	0	0	0.0001	4e-05	0	0	4e-05	0	0	0	0	0	0	0
Paenibacillus lentus	0	0	0	0	0	0	0	0	0	0	0	0	3e-05	0	0	0	0	0	0	0	0	0	5e-05	0	0	0	0	0	0	0	0	0	0	0	4e-05	2e-05	0.00134	0	0	0	0	0	0	0	0	0
Paenibacillus polymyxa	0	0	0.0003	0.00065	0.00045	0.00027	0	0	0.00035	0.00015	0	0	0.00016	0	0.00038	0.00223	0	0.00017	0	0	0	0	0.00031	0	0	0	0	0	0.00021	0.00013	0.00035	0	0	0	0.00048	0.00027	0	0.00056	0	0	0	0	0	0	0	0
Paenibacillus sp. B01	0	0	0	0	0	0	0	0	0	0	0	0	0	0	0	0.00108	0	0	0	0	0	0	0	0	0	0	0	0	0	0	0	0	0	0	0.00029	0	0	0	0	0	0	0	0	0	0	0
Paenibacillus sp. sptzw28	0	0	6e-05	0.00102	5e-05	0	0	0	0	0	0.00013	0	0	0	6e-05	0.00078	0	0	0	0	0	0	1e-05	0	0	0	0	0	3e-05	3e-05	5e-05	0	0	0	0.00012	0	0	7e-05	0	0	0	0	0	0	0	0
Paenibacillus thiaminolyticus	0	0	0.00016	0.00029	0.00016	0.0001	0.00019	3e-05	0.00022	0.00013	0.00028	0	0.0001	0	0.00013	0.00109	0	0.0001	0	0	0	0	0.0001	0	0	4e-05	0.00023	0	0.00016	0.00011	0.00032	0	0	0.0003	0.0003	0.00015	0	0.00023	4e-05	8e-05	0	0	6e-05	7e-05	0	0
Paeniclostridium sordellii	0	0	0	0	0	0	0	0	0	0	0	0.00157	0.0001	0	0	0	0	0	0	0	0	0	0	0	0	0	0	0	0	0	0	0	0	0	0	0	0	0	0	0	0	0	0	0	0	0
Paludibacterium sp. B53371	0	0	0	0	0	0	0	0	0	0	0	0	0	0	0.00328	0	0	0	0	0	0	0	0	0	0	0	0	0	0	0	0	0	0	0	0.00017	0	0	0	0	0	0	0	0	0	0	0
Paludibaculum fermentans	0	0	0	0.00061	0.00035	0	0	0	0	0.00182	0.00064	0.00036	0.0001	0	0	8e-05	0	0	5e-05	0	0.00036	0	4e-05	0	0	5e-05	0	0	0	0.00134	0	0.00033	0	0	0	9e-05	0	0.00065	0.00024	0.0005	0	0	0	5e-05	0	0.00044
Pandoraea thiooxydans	0	0	0.00016	0	0.00012	0	0	0	0	0	0	0	0	0.00143	0.00018	0.0003	0.00155	0.00123	0.00134	0.00128	0.00033	0.00144	0.00121	0.00122	0.00117	0.00074	0.00136	0	0	0	0	0.00084	0	0	0	0	0	0	0.00135	0.00084	0.00156	0.00132	0.00082	0.00075	0.00121	0.00057
Pantoea stewartii	0	0	0	0	0	0	0	4e-05	0	0.0006	0	0	0	0	9e-05	0	0	0	0	0	0	0	1e-05	0	0	0	0	0	0	0.00035	0	0.00459	0	0	0	0	0	0	0	0	0	0	0	0	0	0
Pantoea vagans	0	0	0	0	0	0	0	6e-05	0.00114	0	0	0	0	0	8e-05	0	0	0	0	0	0	0.00022	0.00034	0	0	0	0	0.00165	0	0.00015	0.00011	0	0	0	0.00037	0	0	0.00111	6e-05	0.00029	0	0	0	0	0	0
Paraburkholderia acidisoli	0	0	0.0002	0.00033	0.00024	0.00029	0	6e-05	0	9e-05	0	0	0	0	0.00054	0.00063	0.00252	0.00196	0.00261	0.0021	0.00047	0.00171	0.00186	0.00185	0.00158	0.00113	0.00199	0.00066	0.00012	7e-05	4e-05	0.00154	0	0	9e-05	0.00021	0	0.00021	0.00179	0.00153	0.0031	0.0021	0.0014	0.00129	0.00214	0.00093
Paraburkholderia caledonica	0	0	0.00064	0.00038	0.0003	0	0	0	0	0	0	0	0	0.00228	0.00155	0.00235	0.00403	0.00298	0.0056	0.00199	0.00366	0.00459	0.00361	0.00313	0.00248	0.00193	0.00303	0.00099	0	0	0	0	0	0	0	0	0	0	0.00303	0.00031	0.00043	0	0.00029	6e-05	0	0.00113
Paraburkholderia caribensis	0.00029	0	0.00124	0.00134	0.0011	0.0014	0	0.00031	0	0.00033	0	0.00044	7e-05	0.0076	0.00254	0.0034	0.01369	0.01009	0.01375	0.01187	0.0032	0.01138	0.01162	0.01255	0.01027	0.0076	0.01323	0.00342	0.00059	0.00076	0.00037	0.00836	0	0	0.00014	0.00022	0	0.00046	0.01207	0.00613	0.01267	0.0101	0.00634	0.00656	0.01021	0.00428
Paraburkholderia fungorum	0	0	0.00077	0.0025	0.00029	0	0	0	0	0	0	0	0	0	0.00131	0.00213	0.00027	0.00016	0.00033	0	0.00093	0	6e-05	0.00037	5e-05	6e-05	0.00011	0	0	0	0	0	0	0	0	0	0	0	0.00022	0.00051	0	0.00021	0.00024	0.00015	0	0.00035
Paraburkholderia phenoliruptrix	0	0	0.00022	0	0.00011	0.00012	0	0	0	0	0	0	0	0	0.0003	0.00041	0.00128	0.00084	0.00156	0.00099	0.00047	0.00132	0.0013	0.00104	0.00094	0.00066	0.00129	0	4e-05	0	0	0.00073	0	0	0	3e-05	0	0	0.00128	0.00041	0.00068	0.00061	0.00025	0.00039	0.00078	0.00049
Paraburkholderia sp. 7MH5	0	0	0.00021	0.00027	0.00019	0.00023	0	8e-05	0	7e-05	0	0	0	0.00266	0.00044	0.00055	0.0018	0.00123	0.00189	0.00147	0.00038	0.00198	0.00201	0.00164	0.00166	0.00113	0.00194	0.00062	0.0001	5e-05	6e-05	0.00096	0	0	0	0.0002	0	8e-05	0.00193	0.00091	0.00129	0.00133	0.00082	0.00104	0.00111	0.00093
Paraburkholderia xenovorans	0	0	0	0	0.00013	0	0	0	0	0	0	0	0	0	0.00027	0.00044	0.00201	0.00128	0.00215	0.0014	0	0.00119	0.00115	0.00152	0.00114	0.00081	0.00119	0	0	0	0	0.00112	0	0	0	0	0	0	0.00142	0.00097	0.00144	0.00167	0.0012	0.00091	0.00145	0.00088
Paracoccus aminophilus	0	0	0.0001	0	0	0	0.00058	8e-05	0.00023	5e-05	0.00013	0.00027	0.00012	0	4e-05	0.00017	0	0.00013	0	0.00022	0.00121	0.00017	7e-05	0	0.00015	3e-05	0	0	6e-05	9e-05	0.0003	0.00041	0	0.00059	0.00038	0.00011	0	0.00051	0.00037	0	0	0	8e-05	0	0	0
Paracoccus aminovorans	0	0.0002	7e-05	0	8e-05	0	0.00062	0.00078	0.0002	0.00064	0.00062	0.00279	0.00031	0	0.00024	0.00016	0	0.0003	0	0	0.00093	0.00062	0.00018	0.00014	0	0.0005	0	0	0.00033	0.00013	0.00046	0.00019	0.00038	0.00093	0.00653	3e-05	0	0.00161	0.00038	0	0	0	0.00018	0.00031	0	0
Paracoccus contaminans	0	0.00036	0.00118	0.00072	0.00061	0.00034	0.00707	0.00077	0	0.00228	0.00148	0.00036	0.00052	0	3e-05	0.00028	0.00023	0.00061	0.00011	0	0.0003	0.00064	0.0005	0.00022	0.00014	0.00012	0	0	0.0015	0.00022	0.00204	0.00023	0.00076	0.00353	0.00285	0.00018	0	0.00095	0.00137	0.00019	0	0.00135	0.00011	0.00014	0	0
Paracoccus denitrificans	0	0.00062	0.00749	0.00406	0.00239	0.00219	0.0215	0.008	0.00717	0.01074	0.00256	0.00197	0.00123	0	0.00368	0.00557	0.00042	0.00363	0.00037	0.00119	0.00504	0.00148	0.00262	0.00112	0.00131	0.00086	0.00029	0.00195	0.00355	0.00416	0.00707	0.00134	0.00253	0.01299	0.01291	0.0025	0.00053	0.00805	0.00361	0.00149	0.00135	0.00253	0.0011	0.00273	0.00251	0.00121
Paracoccus jeotgali	0	0.00154	0.00404	0.00183	0.00055	0.00197	0.01771	0.0031	0.00276	0.00875	0.00298	0.00392	0.00153	0.00171	0.00179	0.00233	0.00054	0.00253	0.00014	0.00089	0.00418	0.00222	0.00154	0.00082	0.00075	0.00058	0.00015	0.00257	0.00218	0.00354	0.00397	0.00258	0.00204	0.00666	0.00902	0.00115	0.00042	0.00564	0.00216	0.00156	0.00163	0.00156	0.00118	0.0018	0.0005	0.00148
Paracoccus kondratievae	0	0.00082	0.00688	0.00716	0.00041	0.00058	0.01066	0.00462	0.02278	0.01105	0.00524	0.00842	0.00229	0	0.0041	0.00113	0.00042	0.00366	0.00024	0.00035	0.00501	0.00261	0.00239	0.00201	0.00072	0.00108	0.00036	0.00151	0.0022	0.00322	0.00789	0.00106	0.00299	0.00865	0.01109	0.00152	0	0.00522	0.00994	0.00304	0.00095	0.0009	0.00154	0.00169	0.00072	0.00055
Paracoccus sanguinis	0.00081	0.00115	0.00167	0	0.00083	0.0009	0.00975	0.00284	0.00104	0.00841	0.00087	0.00261	0.00131	0	0.00156	0.00163	0	0.00157	0.00019	0.00166	0.00862	0.00075	0.00182	0.00154	0.00122	0.00043	0.00022	0.00386	0.00081	0.00156	0.00162	0.00189	0.00149	0.01869	0.00707	0.00112	0	0.01008	0.00153	0.00144	0.00239	0.00107	0.00129	0.00153	0.00076	0.00139
Paracoccus sp. AK26	0	0.00123	0.00697	0.00752	0.00038	0.00111	0.00952	0.00532	0.00028	0.01266	0.0037	0.00463	0.00252	0	0.00644	0.00421	0.00059	0.00338	0.00041	0	0.00197	0.00159	0.00241	0.0008	0.00192	0.00119	0.00015	0.00217	0.00174	0.006	0.00579	0.00113	0.0031	0.0088	0.01105	0.0036	0	0.0038	0.00101	0.00114	0	0.00416	0.001	0.00141	0.00037	0.00084
Paracoccus sp. BM15	0	0	9e-05	0.00016	0.00049	0	0.00117	0.00024	0	0.00022	0	0.00013	0.00018	0	9e-05	0.00024	0	0.00012	0	0	0	0	6e-05	0	0	0.00011	0	0	0.00038	0.0003	7e-05	0	0	0.00046	0.0003	0.00017	0	0	0.00017	0	0	0	0	5e-05	0	0
Paracoccus sp. MA	0	0	0.00096	0	0.00119	0.00076	0.00966	0.00052	0.002	0.00121	0.00191	0.00176	0.00055	0	0.00017	0.00032	0	0.00056	0	0	0	0.00115	0.00016	0	0.0001	0.00014	0	0	0.00184	0.00044	0.00062	0.00126	0	0.00094	0.00206	0.00024	0	0.00244	0.00086	0.00061	0	0.00061	0	0.00047	0	0.00099
Paracoccus sp. MC1862	0	0	0.00083	0.00033	5e-05	0.00022	0.00094	0.00043	0.00018	0.00097	0.00145	0.00056	0.0001	0	0.00018	0.00059	0	0.0004	5e-05	0	0.00036	0.00015	0.00022	0	9e-05	0.00021	0	0	0.00018	0.00034	0.00056	0.00027	0	0.00111	0.00158	0.00041	0	0.00076	0.00031	0.00026	0	0.00084	0.00014	0.00016	0	0
Paracoccus suum	0	0.00019	0.00422	0.00389	0	0	0.00069	0.0025	0.00024	0.00197	0.00022	9e-05	0.00031	0	3e-05	0.00016	0.00011	0.00011	0	0	0	0	8e-05	0	0.0001	2e-05	6e-05	0	0.00023	0.00013	0.00056	0	0	0.00053	0.00249	9e-05	0	0.00032	5e-05	0	0	0.00032	0.00016	0	0	0
Paracoccus yeei	0	0.00139	0.00415	0.00418	0.00087	0.00104	0.00646	0.00289	0.00364	0.00729	0.00747	0.00444	0.00722	0	0.00885	0.0072	0.0005	0.00256	0	0	0.00542	0.00203	0.00124	0.00142	0.00029	0.00309	0.00028	0	0.00179	0.00335	0.00254	0.0032	0.00334	0.00768	0.01843	0.00239	0	0.00633	0.00229	0.00165	0	0.00118	0.00088	0.00474	0	0.00221
Paracoccus zhejiangensis	0	0.0004	0.00134	0.00037	0	0.0007	0.00965	0.0013	0.00032	0.0032	0.0007	0.00065	0.00034	0.00171	0.00041	0.0003	9e-05	0.00101	9e-05	0.0006	0.0023	0.00175	0.00046	0.00028	0.00028	0.00018	0	0.00073	0.00088	0.00092	0.00215	0.00178	0.00068	0.00219	0.00288	0.00039	0	0.00208	0.00081	0.00071	0	0	0.0005	0.00061	0	0.00066
Parageobacillus thermoglucosidasius	0	0	0	0	9e-05	0	0	0	0	5e-05	0	0	0	0	7e-05	0.00014	0	4e-05	0	0	0	0	1e-05	0	0	0	0	0	7e-05	4e-05	4e-05	0	0	0	6e-05	2e-05	0.00128	0	0	0	0	0	0	6e-05	0	0
Paraoceanicella profunda	0	0	0.00013	0	0	0.0004	0.00105	0.00032	0	0.00168	0.00036	0.00089	0.0001	0	0.00041	0.00025	0	0.0003	0.00016	0	0.00121	0.00027	0.00052	0.00055	8e-05	4e-05	0	0.00048	0.00169	7e-05	0.00025	0	0	0.00108	0.0011	0.00057	0	0.00075	0.00025	0.00018	0	0	0.00022	0.0012	0	0
Parvimonas micra	0	0	0	0	0	0	0.00027	0.00016	0.0025	0.00031	0.00054	0.00042	0.01898	0	0	3e-05	5e-05	0.00018	0	0	0.00054	0	3e-05	0	4e-05	0	0	0.00037	0.00024	0	0.00157	0.00037	0.00046	0	4e-05	0.00015	0	0.00024	0	0.00013	0	0	0	0.00013	0	0.00044
Pectobacterium carotovorum	0.00212	0	0	0.00065	0	0.00082	0	0.0001	0	0.00012	0	0	0	0	0.00011	4e-05	0	0	0	0	0	0.0001	0.00013	0	0.00043	0.00161	0	0.00121	0.00016	9e-05	0	0.00041	0	0	0.00013	4e-05	0	0	0	0	0	0	0	0	0	0
Pelagibacterium halotolerans	0	0	0	0	0	0	0	0	0	0	0	0.00167	0	0	0	0	0	0	0	0	0	0	0	0	0	0	0	0	4e-05	0	0	0	0	0	0	7e-05	0	0	0	0	0	0	0	0	0	0
Peptacetobacter hiranonis	0	0	5e-05	0	0	0	0.00045	0	0	0	0.00072	0	0.00335	0	0	0	0	0	0	0	0	0	0	0	0	0	0	0	0.00013	0	0	0	0	0	5e-05	0	0	0.00025	0	8e-05	0	0	0	0	0	0
Peptoniphilus harei	0	0.002	7e-05	0	0.00019	0.00194	0.00678	0.00078	0.00138	0.00532	0.00659	0.0062	0.00532	0	5e-05	0.00043	0.00069	0.00208	7e-05	0	0.00022	0	0.00136	0.00011	0.00052	0.0001	0.00016	0.00187	0.00057	0.00068	0.01036	0.00245	0.00201	0.00058	0.00676	0.00108	0.00022	0.00172	0.00041	0.00169	0	0.00068	0.00082	5e-05	0	0.00163
Peptoniphilus ivorii	0	0.00013	6e-05	0	0	0	0.00025	0.00028	0	0.00062	0	0.00052	0.00157	0	0	0.00025	0.00011	0.00098	0	0	0	0.0001	0.00012	0.00029	0.00012	8e-05	0	0	0.00032	0.00207	0.00321	0	0	0	0.00038	0	0	0.00078	0	9e-05	0	0.00017	9e-05	0	0	0
Phascolarctobacterium sp. Marseille-Q4147	0	0	0	0	0	0	0	0	0	0	0	0	0	0	0	0	0	0	0	0	0	0	0	0	0	0	0	0	0	0	0	0	0	0	0	2e-05	0	0	0	0	0.00114	0	0	0	0	0
Phenylobacterium parvum	0	0	0.00034	0.00048	0.00154	0.00157	0.00042	0.00136	0	0.00041	0	0.00011	3e-05	0	0.00024	7e-05	0	0.00015	0	0	0.00057	0.00013	0.00015	0	6e-05	4e-05	0	0	0.00023	5e-05	0.0007	0	0.00177	0.00338	0.00044	6e-05	0	0.00019	0	0	0	0.00025	0.00138	0.00029	0	0
Phenylobacterium zucineum	0	0	0.00012	0	0	0.00037	0.00024	0.00037	0	0.00029	0	0.00012	0	0	5e-05	0	0	0.0002	0	0	0.00112	0.0003	6e-05	0	0	4e-05	0	0	0.00022	0.00025	0	0	0.00111	0.00169	0.00021	0.00011	0	0	0	0	0	0	0.00246	6e-05	0	0
Phycicoccus sp. HDW14	0	0	0	0.00131	0	0	0	0	0	0	0	0	0	0	0	0	0	0	0	0	0	0	0	0	0	6e-05	0	0	0	0.00011	0	0	0	0	0	0	0	0	0	0	0	0	0	0.00011	0	0
Pikeienuella piscinae	0	0	0.00021	0	0	0.00102	0.00122	0.00199	0.00061	0.00059	0.00019	0.00021	0.0003	0	0.00331	9e-05	0	9e-05	3e-05	0	0.00044	0	0.00012	0.00039	0.00012	0	9e-05	0	0.00044	0.00218	0.00017	0.00012	0.00179	0.00058	0.00052	3e-05	0	0.00022	0.00025	8e-05	0	0	0	0.00021	0	0
Planctomyces sp. SH-PL62	0	0.00048	0	0	0	0.00135	0	5e-05	0	0	0	0	0	0	0	0	0	7e-05	0	0	0	0	0	0	0	0	0	0	0	0	0.00159	0.00046	0	0.00145	0	0	0	0.00024	0	0	0	0	0	0.00018	0	0
Planktothrix agardhii	0	0	0	0	0.0012	0	0	7e-05	0	0.00055	0	0	0	0	0.00061	0	0	0.00023	0	0	0	0	0	0	0	0	0	0	7e-05	0.00022	0	0	0	0	0	0	0.00546	0	0	0.00024	0	0.0025	0	0	0	0.00077
Pleurocapsa sp. PCC 7327	0	0	0	0	0.00088	0	0.00527	5e-05	0	0.00132	0.00013	0	5e-05	0	8e-05	0	0	0	0	0	0	0	0	0	0	0.00014	0	0	0	0.00099	0	0	0	0	0.00013	0	0	0.00031	0	0	0	0	0	0.00091	0	0
Polaromonas naphthalenivorans	0	0	0.00017	0.00038	0.00026	0.00128	0	0.00031	0.00047	9e-05	0.00016	0.00016	7e-05	0	0.00062	0.00035	0.00029	0.00043	0.00013	0	0.00076	9e-05	0.00015	0.00017	0.0002	0.00073	0.00017	0.00176	7e-05	0.00032	0	0.00063	0	0	0.00022	0.00085	0.00058	0.00051	0.00017	0.00015	0	0	0.00023	0.00015	0	0.00055
Polynucleobacter necessarius	0	0	0.00025	0	0.00029	0	0	7e-05	0	0	0	0	0	0.00342	0.00057	0.00064	0.00299	0.00252	0.00345	0.00255	0.00038	0.00269	0.00247	0.00233	0.00244	0.00153	0.00278	0.00077	0.0001	9e-05	0	0.00196	0	0	0	0	0	0	0.00261	0.00205	0.00442	0.00246	0.00188	0.00135	0.00251	0.00088
Porphyrobacter sp. GA68	0	0	0.00077	0	0.00136	0	0.00031	0.00634	0	0.00011	0.0006	0.00095	0	0	0.0001	0.0001	0	9e-05	0	0	0.00041	0	0.00043	0.00047	0	0.00014	7e-05	0	0.00026	0.00238	0	0	0	0.00021	0.0004	0.00095	0	0.0002	0.0001	0	0	0.00026	0.00018	0.00024	0	0
Porphyromonas endodontalis	0	0	0	0	0	0	0	0	0	0	0	0	0.00464	0	0	0	0	0	0	0	0	0	0	0	0	0	0	0	0	0	0	0	0	0	0	0	0	9e-05	6e-05	0	0	0	0	0	0	0
Prevotella copri	0	0	0	0	0	0	0	0	0	0	0	0	0	0	0.00345	0	0	0	0	0	0	0	0	0	0	0	0	0	0.0002	0	0	0	0	0	0	0	0	0	0	0	0	0	0	0	0	0
Prevotella jejuni	0	0	0	0	0	0	0	0	0	0	0	7e-05	0	0	0	0	0	0	0	0	0	0	0	0	0	0	0	0	3e-05	0.0012	0	0	0	0	0	0	0	0	0	0	0	0	0	0	0	0
Prevotella melaninogenica	0	0	0	0.0003	0	0	0	0	0	0	0	0	0.0001	0	3e-05	0	0	0	0	0	0.00164	0	0	0	0	0	0	0	0.00045	0.00023	0	0	0	0	0	0	0	0	0	0	0	0	0	0.00057	0	0.00062
Prevotella oris	0	0	0	0	0	0	0	0	0	0	0	0	0.00704	0	3e-05	0	0	0	0	0	0	0	0	0	0	0	0	0	0.00044	0	0	0	0	0	0	0	0	0	0	0	0	0	0	0	0	0
Priestia megaterium	0	0.00012	0.00016	0	0.00051	0	0.00045	3e-05	0.00012	0.00018	0.00069	0.00015	0.00012	0	0.00049	0.00274	6e-05	0.0002	0.00018	0.00028	0.00028	9e-05	8e-05	0.00012	0.0001	3e-05	0	0.00129	0.00109	0.00038	0.00016	0.00038	0	0	0.00059	3e-05	0.00091	0.00088	5e-05	5e-05	0	0	6e-05	0.00021	0.00022	0.00055
Proteus mirabilis	0.00091	0	8e-05	0	0.00016	0.00033	0	0.00017	9e-05	0.00031	0.00029	0	0.00172	0	0.00012	9e-05	8e-05	0.00028	0.0001	0	0	0	0.00014	0.00031	6e-05	0.0001	0.00014	0.00088	0.00012	0.00026	9e-05	0	0	0	0.00018	4e-05	0	0.00024	7e-05	0	0	0.00013	0.00039	0.0001	0	0.00042
Pseudanabaena sp. ABRG5-3	0	0	0	0	0.0006	0	0	0	0	6e-05	0	0	0	0	3e-05	0	0	0	0	0	0.00068	0	0	0	0	0	0	0	0.00069	2e-05	0	0	0	0	0	3e-05	0	0	0	0	0	0	0	0	0	0.00234
Pseudanabaena sp. PCC 7367	0	0	0.00012	0	0.00041	0.0001	0	0	0	0.00081	0	0	0	0	0.00027	0	0	0	0	0	0.0003	0	0	0	0	0	0	0	6e-05	0.00015	0	0	0	0	0	0	0.002	8e-05	3e-05	0	0	0	0	9e-05	0	0
Pseudocnuella soli	0	0	5e-05	0.00046	0.00106	0.00024	0.00031	0.00018	0.0004	0	0.0003	0.00016	0.00055	0	0.00133	0.00026	0	0.00045	4e-05	0	0	0.00071	8e-05	0	0.00029	6e-05	4e-05	0	4e-05	0.00025	0	0.00043	0	0	0.0001	0.00014	0	0	0	0	0	0.00156	0	0	0.0008	0.00075
Pseudomonas aeruginosa	0.14484	0.00722	0.00293	0.02137	0.0012	0.00955	0.00771	0.00416	0.00269	0.00615	0.02497	0.00486	0.00211	0	0.00579	0.00117	0.00115	0.00186	0.00082	0.00182	0.00298	0.00141	0.0029	0.00311	0.00545	0.00748	0.00096	0.00386	0.00826	0.00764	0.00679	0.00171	0.00377	0.01027	0.01231	0.01401	0.00291	0.00546	0.00414	0.00327	0.00212	0.00201	0.0022	0.00445	0.00214	0.00221
Pseudomonas balearica	0.00111	0	0	0.00021	0	0	0	5e-05	0	6e-05	0.00096	0.00026	9e-05	0	7e-05	0	0	4e-05	0	0	0	0	4e-05	0	6e-05	8e-05	0	0	0.0001	0.0001	7e-05	0	0	0	0.00025	0.0001	0	0	6e-05	6e-05	0	0	0	0	0	0
Pseudomonas bijieensis	0.00932	0.00032	0.00013	0.00077	0	0.00038	0.00026	0.00015	0.0001	0.00014	0.00155	0.00034	0.00012	0	0.00031	9e-05	6e-05	9e-05	5e-05	0	0	0	0.00017	0.00021	0.00023	0.00027	4e-05	0	0.00041	0.00024	0.00035	0	0	0.00055	0.00068	0.00085	0	0.0002	0.00027	0.00017	0	0.00013	6e-05	0.00015	0	0
Pseudomonas chlororaphis	0.00565	0.00028	0.00019	0.00099	0	0.00048	0.00026	0.00015	0.0001	0.00026	0.00136	0.00028	0.00011	0	0.00037	0.00011	7e-05	0.00012	9e-05	0	0	0.00013	0.00023	0.00024	0.00029	0.00036	0.0001	0	0.00032	0.00028	0.00038	0.00012	0	0.00049	0.00064	0.00089	0	0.00018	0.00027	0.00015	0	0.00012	0.00013	0.0002	0	0
Pseudomonas fluorescens	0.01241	0.00077	0.00036	0.00156	0.00018	0.00067	0.00063	0.00029	0.00031	0.00041	0.00122	0.00028	0.00016	0	0.00046	0.00023	0.00019	0.00016	0.00012	0	0.00036	0.00031	0.00021	0.00048	0.00043	0.00067	0.00013	0	0.00069	0.00053	0.0007	0.00046	0.00095	0.00091	0.00083	0.00125	0	0.00052	0.00033	0.00034	0	0.00021	0.00015	0.00048	0	0.00057
Pseudomonas knackmussii	0.00264	0.00014	6e-05	0.00065	0	0.00011	0	7e-05	0	0.00014	0.00036	0	3e-05	0	7e-05	0	0	2e-05	0	0	0	0	4e-05	0	9e-05	0.00016	0	0	0.00015	0.00012	0.00014	0	0	0	0.00015	0.00026	0	0	5e-05	6e-05	0	0	0	0.00018	0	0
Pseudomonas mandelii	0.00136	0	0	0.00033	0	9e-05	0	0	0	0	0	0	5e-05	0	2e-05	0	0	0	0	0	0	0	0	0	4e-05	5e-05	0	0	8e-05	3e-05	0	0	0	0	0	0.00013	0	0	0	0	0	0	0	0	0	0
Pseudomonas mediterranea	0.00113	0	0	0	0	0	0	0	0	0	0	0	0	0	3e-05	0	0	0	0	0	0	0	2e-05	0	0	0	0	0	2e-05	0	7e-05	0	0	0	8e-05	0.00017	0	0	0	0	0	0	0	0	0	0
Pseudomonas monteilii	0.00032	0.00016	0	0	0	0	0	0	0	0.00012	0.00103	0.00015	5e-05	0	5e-05	0	0	2e-05	0	0	0	0	5e-05	0	6e-05	8e-05	0	0	0.00012	0.0001	5e-05	0	0	0.00017	0.00012	0.00018	0	0	0	0	0	0	0	0	0	0
Pseudomonas mosselii	0.00117	0	0	0	0	0	0	0	0	0	0.00039	0	0	0	2e-05	0	0	0	0	0	0	0	2e-05	0	7e-05	6e-05	0	0	2e-05	5e-05	0	0	0	0	7e-05	0.00013	0	0	4e-05	0	0	0	0	0	0	0
Pseudomonas oleovorans	0.00174	0	0	0	0	0	0	0	0	0	0.00031	0	0	0	0	0	0	0	0	0	0	0	1e-05	0	0	0	0	0	5e-05	3e-05	0	0	0	0	5e-05	0.00011	0	0	3e-05	0	0	0	0	0	0	0
Pseudomonas oryzihabitans	0	0	5e-05	0	0	0.00015	0.00056	0.0002	0	0.00142	0.0016	0.00011	0.00011	0	2e-05	0	4e-05	3e-05	0	0	0	0.00029	0.00032	0	0.00012	0	0	0	0.00011	3e-05	0.00017	0	0	0.00034	0.00147	0.00069	0	0.00015	0.00013	0.00031	0.00049	0.00011	0	0.00012	0	0
Pseudomonas oryziphila	0.00676	0.00033	0.0001	0.00107	0	0.00032	0.00025	0.0001	9e-05	0.00018	0.00081	0.00022	9e-05	0	0.00023	6e-05	4e-05	7e-05	5e-05	0	0	0	0.0001	0.00014	0.0003	0.00032	6e-05	0	0.00034	0.00022	0.00025	0.00014	0	0.00041	0.00037	0.0007	0	0.00017	0.00013	0.00013	0	0	7e-05	0.00013	0	0
Pseudomonas protegens	0.02526	0.00109	0.00043	0.00362	6e-05	0.00095	0.00138	0.00046	0.00028	0.00095	0.00359	0.00063	0.00029	0	0.00083	0.00023	0.00019	0.00031	0.00012	0.00033	0.00032	0.00021	0.00054	0.00067	0.00087	0.0011	0.00015	0.00103	0.00139	0.00111	0.00124	0.00036	0.00062	0.00171	0.00214	0.00248	0	0.00063	0.00068	0.0005	0.00077	0.0003	0.00025	0.00079	0.00043	0.00038
Pseudomonas putida	0.01095	0.00056	0.00024	0.00172	0.00011	0.00115	0.0011	0.0005	0.00042	0.00054	0.00241	0.00063	0.0003	0	0.00048	0.00017	0.0002	0.00024	0.0001	0	0.00052	0.00018	0.00029	0.00031	0.00044	0.00067	0.00011	0.00055	0.00077	0.00048	0.00054	0.00039	0.00043	0.00076	0.00093	0.00166	0.00024	0.00051	0.00036	0.00031	0	0.00013	0.00025	0.00032	0.00022	0.00049
Pseudomonas savastanoi	0.00138	0	0	0.0003	0	0.00014	0	3e-05	0	4e-05	0.00017	0	0	0	6e-05	0	0	2e-05	0	0	0	0	2e-05	0	6e-05	8e-05	0	0	9e-05	6e-05	0.00013	0	0	0.00017	0.00012	0.00018	0	0	4e-05	0	0	0	0	0	0	0
Pseudomonas sp. ADPe	0.00136	0.00029	8e-05	0	0	0.00031	0	4e-05	0	0	0	0	0	0	0.00021	6e-05	4e-05	3e-05	3e-05	0	0	0	3e-05	0.00015	9e-05	0.0001	0	0	0.00031	3e-05	0.00012	0	0	0	0.00014	0.0009	0	0	6e-05	0	0	0	0	0	0	0
Pseudomonas sp. MM211	0.00136	0.00014	5e-05	0.00027	0	0.0002	0.00012	5e-05	8e-05	0.00017	0.00133	0.00027	7e-05	0	0.00011	0	0	3e-05	0	0	0	0	6e-05	0	0.00012	0.00012	0	0	0.00011	0.00016	7e-05	0	0	0.00026	0.00028	0.00024	0	0	8e-05	0.00012	0	0	0	0	0	0
Pseudomonas sp. S150	0.00714	0.00029	0.00021	0.00091	0	0.00044	0.00032	0.00015	0.00012	0.00016	0.00103	0.00045	0.0001	0	0.00035	4e-05	5e-05	6e-05	5e-05	0	0.00084	0	0.00011	0	0.00019	0.00028	4e-05	0	0.00037	0.0003	0.00033	0	0	0.00055	0.00061	0.00073	0	0.00026	0.00015	0.00013	0	0	0.0001	0.00028	0	0
Pseudomonas sp. SC3(2021)	0.00186	0	8e-05	0	0	0.00021	0	3e-05	0	4e-05	0.00015	0	8e-05	0	0.00011	0	0	3e-05	0	0	0	0	4e-05	0	5e-05	5e-05	0	0	0.00012	4e-05	0.00011	0	0	0	0.00019	0.00033	0	0.0001	0.0001	8e-05	0	0	0	0	0	0
Pseudomonas sp. SWI6	0.00359	0.0002	0	0.00043	0	0.00028	0.00021	0.00013	0	0.00012	0.0002	0	8e-05	0	0.0006	5e-05	5e-05	3e-05	0	0	0	0	4e-05	0	0.00015	0.00013	0	0	0.00017	0.00014	0.00018	0	0	0	0.00042	0.00041	0.00032	0.00026	6e-05	0	0	0	9e-05	0	0	0
Pseudomonas stutzeri	0.00305	0.00026	6e-05	0.00041	0	0.00015	0.00025	7e-05	9e-05	8e-05	0.00124	0.0002	9e-05	0	0.00015	4e-05	0	7e-05	0	0	0	0	0.00011	0.00011	0.00013	0.00018	0	0	0.00013	0.00017	9e-05	0	0	0.00038	0.00032	0.00036	0	0.00015	0.00013	9e-05	0	0	0	0.00011	0	0
Pseudomonas synxantha	0.00025	0	0	0	0	0	0	3e-05	0	2e-05	0.00011	0	0	0	3e-05	0	0	0	0	0	0	0	2e-05	0	0.00066	0.00109	5e-05	0	3e-05	5e-05	5e-05	0	0	0	5e-05	4e-05	0	0	0.00013	0	0	0	0	0	0	0
Pseudomonas syringae	0.00278	0.0002	9e-05	0.00038	0	0.00032	0	0.0001	0	0.00014	0.00046	0.00013	6e-05	0	0.00014	6e-05	4e-05	4e-05	0	0	0	0	6e-05	0.00016	9e-05	0.00013	0	0	0.00027	9e-05	0.00019	0	0	0	0.00026	0.0005	0	0.00013	9e-05	9e-05	0	0	0	6e-05	0	0
Pseudomonas taetrolens	0.00507	0.00018	5e-05	0.00073	0	0.00018	0.0002	8e-05	9e-05	0.00023	0.00092	0.00015	8e-05	0	0.00015	0	0	6e-05	0	0	0	0	0.00011	0	0.00016	0.00032	0	0	0.00015	0.00023	0.00023	0	0	0.00035	0.00052	0.00028	0	0.00019	0.00014	0.00013	0	0	0	0.00017	0	0
Pseudomonas veronii	0.00373	0.0002	9e-05	0.00056	0	0.00019	0.00016	0.00011	0	0.00012	0.00046	0.0001	4e-05	0	0.00012	3e-05	0	4e-05	0	0	0	0	8e-05	0	0.0001	0.00014	4e-05	0	0.00022	0.00013	0.00024	0	0	0.00018	0.00027	0.00038	0	8e-05	0.00012	0	0	0	6e-05	0.00011	0	0
Pseudomonas zhaodongensis	0	0	0	0	0	0	0	0	0	0	0.00252	0	0	0	0	0	0	0	0	0	0	0	3e-05	0	0	0	0	0	0	0	0	0	0	0	0	0	0	0	0	0	0	0	0	0	0	0
Pseudoxanthomonas mexicana	0.00023	0.00074	0.00054	0.00185	0.00285	0.01899	0.00083	0.00195	0	0.0113	0.002	0.00433	0.0053	0	0.00044	0.00072	0.00095	0.00053	0.00091	0.00089	0.00147	0.00011	0.00029	0.00041	0.00045	0.00217	0	0.0025	0.00092	0.00039	0.00037	0.00158	0.00209	0.00084	0.00055	0.00093	0	0.00471	6e-05	0.00025	0	0.00017	0.00528	0.0046	0	0.00075
Pseudoxanthomonas sp. X-1	0	0	0	0	0	0	0.00063	0.00099	0	0.00029	0.00026	0	0.00014	0	0.00185	8e-05	0.00013	0.00063	0.00016	0.00126	0.00093	0	0.00044	0.00246	9e-05	0.00028	0	0.00184	0.00122	0.00012	0.00132	0	0.00079	0.0011	0	0	0	0.00116	0	0	0	0	0.00026	0.00222	0	0
Pseudoxanthomonas suwonensis	0	0.00048	0.00058	0.00163	0.00079	0.00613	0	0.00421	0.00131	0.00636	0.00015	0.00034	0.00025	0	0.00151	0	0.00011	0.00051	0.00037	0	0.00035	0	0.00075	0.00052	0.00018	0.00069	0	0.00206	0.00147	0.00012	0.00016	0.0006	0.01602	0.00085	0.00058	0.0014	0	0.0032	8e-05	0	0	0.00218	0.01148	0.00054	0	0.00066
Psychrobacter arenosus	0	0	0.00023	0	9e-05	0	0	0.00022	0	0	0	0.00075	0	0	3e-05	0.00117	0	0	0	0	0	0	0	0	0	0	0.00015	0	0	3e-05	0.00015	0	0	0.00027	0.00019	0	0	0	0.00012	0	0	0	0	0	0	0
Psychrobacter sanguinis	0	0	0	0	0	0	0	0	0	0	0	0	0	0	0.00064	0.00113	0	0.00022	0.00015	0	0	0.0006	0	0	0.00015	0	0.0014	0.00235	0	0.00028	0.00039	0	0	0.00229	0.00219	0	0	0.00048	0.00014	0	0	0	0	0	0	0
Psychrobacter sp. AntiMn-1	0	0	0	0	0	0	0	0.0011	0	0	0	0	0	0	0	0	0	0	0	0	0	0	0	0	0	0	0	0	0	0.00252	0.00312	0	0	0	0	0	0	0	0.00054	0	0	0	0	0	0	0
Psychrobacter sp. KCTC 72983	0	0	0	0	0	0	0	0	0	0	0	0	0	0	0	0.0077	0	0	0	0	0	0	0	0	0	0	0	0	0	0	0	0	0	0	0	0	0	0	0	0	0	0	0	0	0	0
Psychrobacter sp. P11F6	0	0	0	0	0.00162	0	0.00139	0.00181	0	0	0	0	0	0	0	0	0	0	0	0.00047	0	0	0	0.00076	0	0	0	0	0	0	0.00039	0	0	0	0	0	0	0	0.00095	0	0	0	0	0	0	0
Psychrobacter urativorans	0	0	0	0	0	0	0	9e-05	0	0	0	0	0	0	0	0.00137	0	0	0	0	0	0	0	0	0	0	0	0	0	7e-05	0.00019	0	0	0	0	0	0	0	7e-05	0	0	0	0	0	0	0
Qipengyuania sediminis	0	0	0.00061	0.00043	0.00168	0.00015	0.00027	0.0001	0	0	0	0.00048	0	0	9e-05	0.00102	0.00032	0.00054	6e-05	0	0.00142	0	8e-05	0	0	8e-05	0.00011	0	0.00049	8e-05	0.00018	0.00023	0	0.00024	0.00026	0.00014	0	0.00063	8e-05	0	0	0.0001	0	5e-05	0.00032	0
Qipengyuania soli	0	0	8e-05	0	0.00023	0	0.00082	0.00031	0	5e-05	0.0002	0.0003	8e-05	0	0.00013	0.00033	0	0.0001	0	0	0.0003	0	0.00011	0	0	4e-05	0	0	0.00021	0.00016	0.00104	0	0	0	0.00048	0	0	0	0.00017	0	0	0	0	0.00028	0.00028	0
Radiobacillus deserti	0	0	7e-05	0	0.00015	0.0001	0.00015	3e-05	0.00017	8e-05	0	0	6e-05	0	9e-05	0.0011	0	0.0001	5e-05	0	0.00022	0	3e-05	0	0	3e-05	0	0.00048	0.00014	0.00013	0.00012	0.00014	0	0	0.00016	3e-05	0.00172	0.00024	4e-05	6e-05	0	0.00014	9e-05	0.00014	0	0
Ralstonia mannitolilytica	0	0	0	0	0	0.00026	0.00092	0	0	0	0.00052	0	0.00023	0	3e-05	0	0.0003	0.00022	0.00022	0	0	0.00031	0.0002	0.00019	0.00024	0.00016	0.00025	0	0.00104	0.00252	0.00101	0	0	0	0	0	0	9e-05	0.00025	0.00015	0	0.00021	0.00014	0.00011	0	0
Ralstonia solanacearum	0	0	0.03225	0.03954	0.04134	0.00041	0.0014	0	0	8e-05	0.00038	0.0055	0.00018	0.56904	0.074	0.12645	0.60109	0.46233	0.61686	0.53503	0.09417	0.58114	0.4859	0.56589	0.50033	0.32356	0.56901	0.16344	0.00096	0.0024	0.00082	0.33996	0	0	8e-05	0.00023	0	0.00036	0.55644	0.36377	0.65317	0.44049	0.29585	0.28418	0.46108	0.17155
Ralstonia sp. 56D2	0	0	0	0	0	0	0	0	0	0	0	0.00194	0	0	0	0	0	0	0	0	0	0	0	0	0	0	0	0	0	0	0	0	0	0	0	4e-05	0	0	0	0	0	0	0	0	0	0
Ramlibacter tataouinensis	0.00054	0	0.00025	0	0.00134	0.0009	0	0.0015	0.00111	0	0.00118	0.01233	0	0	0.00053	0.00019	0.00019	7e-05	0	0	0.0006	0	3e-05	0	3e-05	0.0002	0	0	5e-05	0.0001	0	0.00023	0	0	0.00047	0.00064	0.00024	0.0011	7e-05	0	0	0.00031	0.00039	0	0	0
Rheinheimera mangrovi	0.18412	0.00096	0.00013	0.01068	0	0.00031	0	0.00031	0.00019	3e-05	0.001	0	0.00056	0	0.0009	0.0002	0	9e-05	0	0	0	0.00056	0.0004	0.00051	0.00062	0.00214	0.00072	0.00088	0.00148	0.00153	4e-05	0.00068	0.00212	0.00116	8e-05	0.00032	0	0.00023	0	0	0	0	0.00019	0.0004	0	0.00033
Rheinheimera sp. D18	0.0209	0.0014	0	0.00161	0	0.01413	0	0.00029	0.00017	0.00086	0.00216	0	0.00017	0	0.00251	0	0	0.00016	0	0	0	0	0.00026	0.00062	0.00135	0.00377	0.00023	0.00099	0.00338	0.00098	0	0.00057	0.00043	0.00101	0.00012	0.00019	0	0.0004	0.00012	0	0	0	0.00194	0.00041	0	0
Rheinheimera sp. F8	0.10807	0.0018	7e-05	0.01702	0.00039	0.01008	0.00057	0.00135	0.0025	8e-05	0.00323	0.00114	0.00061	0	0.00123	0.00016	0	7e-05	0.0001	0.00047	0	0.00015	0.00148	0.00047	0.00358	0.01947	0.00114	0.00334	0.00138	0.00077	0	0.00057	0.00242	0.00152	0.0001	0.00023	0	0.00081	0.00051	7e-05	0	0	0.00111	0.00107	0.00058	0.00044
Rhizobacter gummiphilus	0	0	0	0	0	0	0	0.00079	0	0	0	0	0	0	9e-05	0	0	9e-05	0	0	0	0	0	0	0	0	0	0	0	0.00014	0	0	0	0	0	0.00047	0	0	0	0	0	0	0.00225	0.0004	0	0
Rhizobium leguminosarum	0.00317	0.00092	0.00376	0.01747	0.00331	0.00394	0.00639	0.00735	0.00113	0.0036	0.00144	0.00103	0.00056	0	0.00187	0.0012	0.00086	0.00118	0.00069	0.00089	0.00107	0.00092	0.00118	0.00129	0.0013	0.00086	0.00044	0.00305	0.00307	0.00605	0.00181	0.00168	0.01361	0.00841	0.00442	0.0031	0.00159	0.00573	0.00213	0.001	0.00135	0.00264	0.0022	0.00456	0.00085	0.00183
Rhizobium ruizarguesonis	0	0	0.00024	0.00247	0.00035	0.0002	0.00058	0.00162	0	0.00016	0.00027	0.00013	0.00015	0	9e-05	0	0.00014	7e-05	9e-05	0	0	0.00013	9e-05	0	0.00018	0.0001	5e-05	0	0.0002	0.00063	0.00028	0	0.00163	0.00047	0.00023	0.00022	0	0.00062	0.00017	0	0	0.00024	0.00023	0.00064	0	0
Rhodanobacter sp. FDAARGOS 1247	0	0	0	0	0	0	0	0	0	0	0	0	0	0	0	0	0	0	0	0.00134	0	0	0	0	0	0	0	0	0	2e-05	0	0	0	0	0	0	0	0	0	0	0	0	0	0	0	0
Rhodobacter capsulatus	0	0	0.00027	0	6e-05	0.00146	0.00072	0.0057	0.00106	0.00042	0.00011	0.00011	0.00011	0	0.00011	0.00016	6e-05	0.00034	4e-05	0	0.00036	0.00016	5e-05	0	3e-05	3e-05	0.00015	0.00059	0.00013	0.00019	0.00155	0.00012	0.0003	0.00088	0.00063	8e-05	0	0.00091	0.00016	7e-05	0	0	0.00045	0.00028	0	0
Rhodobacter sp. CZR27	0	0	0.00014	0	0	0.00011	0.00038	0.00016	0.00033	0.00021	0	0	9e-05	0	0.00192	0	0	6e-05	0	0	0	0	0	0	4e-05	0	0	0	0.00028	0.00116	9e-05	0	0	0.00021	0.00023	0	0	0	4e-05	0.0001	0	0.00096	0	0	0	0
Rhodobacter sp. LPB0142	0	0	0	0	0	0	0.00032	0.00123	0	0	0	0	3e-05	0	0	0.00012	0	0	0	0	0	0	0	0	0	0	0	0	0	0	0.00076	0	0	0	0.00017	0	0	0.00032	7e-05	0	0	0	0	0	0	0
Rhodococcus qingshengii	0	0	0	0	0	0	0	0	0	9e-05	0	0	0	0.00599	0.00011	4e-05	0.00181	0.00573	0.00414	0.00272	0	0.00887	0.00935	0.0025	0.00301	0.00145	0.00534	0	0.0001	0.00014	0.00012	0	0	0	0	0	0.00056	0	0.00287	0	0	0	0	0	0	0
Rhodocytophaga rosea	0	0	0	0	0.00144	0	0	0	0	0	0	0.00025	0	0	2e-05	0	0	0.00016	0	0	0	0.00073	0	0	0	0.00066	0	0	0	0	0	0	0	0	0	0.0002	0	0	0	0	0	0	0	0	0	0.00066
Rhodoferax sp. MIZ03	0.00165	0	0.00022	0.0003	0.00057	0.00239	0	0.00112	0.00055	0.00014	0.00034	0.00031	9e-05	0.00143	0.00133	0.00072	0.00061	0.0005	0.00044	0.00045	0.00079	0.00029	0.00025	0.0005	0.0008	0.00208	0.00048	0.00055	7e-05	0.00134	0.00021	0.00023	0.00144	0.00037	0.00013	0.00204	0	0.00033	0.00024	0.00018	0	0.00025	0.00123	0.00015	0.00032	0
Rhodopseudomonas palustris	0	0	0	0	0	0.00065	0	0.00104	0	0.00014	0	0.00027	0	0	0	0	0	0	0	0	0	0	0	0	0	0	0	0	0.00038	0.00011	0	0	0	0	0.00041	0	0	0	0	0.00025	0	0	0.00079	0	0	0
Richelia sinica	0	0	0	0	0	0	0	0	0	0	0	0	0	0	0	0	0	0	0	0	0	0	0	0	0	0	0	0	4e-05	6e-05	0	0	0	0	0	0	0	0	0	0	0	0	0	0	0	0.00265
Rickettsia amblyommatis	0	0	0	0	0	0	0	0.00105	0	0	0	0	0	0	0	0	0	0	0	0	0	0	0	0	0	0	0	0	0	0	0	0	0	0	0	0	0	0	0	0	0	0	0	0	0	0
Rippkaea orientalis	0	0	0	0	0.00013	0	0	0	0	8e-05	0	0	0	0	0.00012	0	0	0	0	0	0	0	0	0	0	0	0	0	0.00026	0	0	0	0	0	0	0	0.00405	0	0	0	0	0	0	0	0	0
Romboutsia hominis	0	0	0.00012	0.00037	0.0002	0	0.00422	0	0	0.00021	0.00017	0.00026	4e-05	0	0.00036	0	0	0.00024	0	0	0	0	5e-05	0	0.00011	6e-05	0	0	0.00012	0	0.00058	0.0003	0	0	0.0001	3e-05	0	0	0	0	0	0.00032	0	0.00024	0	0
Romboutsia ilealis	0	0	0.00033	0	0	0.00015	0.00467	4e-05	0	0.00137	0	0	0	0	0.00032	0	0	0.00019	0	0	0	0	0.00014	0	0.0001	5e-05	9e-05	0.00253	7e-05	0	0	0.00025	0	0	0.00045	0.0001	0	0	0	0.00022	0	0.00064	0	0.00021	0	0.00053
Romboutsia sp. CE17	0	0	8e-05	0	0.00053	0.00013	0.00056	0	0	0	0.00059	0.00044	0.00269	0	0	0	0	6e-05	0	0.00067	0	0	0.00018	0	0	0.00032	0.00025	0.0011	0.00019	0	0.00267	0	0	0	5e-05	6e-05	0	0.00022	5e-05	9e-05	0	0.00021	0	0	0	0.00071
Roseateles depolymerans	0	0	0.0004	0	0.00012	0.0039	0.00037	0.00012	0	0.00105	0.00042	0.00028	0.00061	0	0.00032	8e-05	0.00014	8e-05	7e-05	0	0	0	0.00013	0	7e-05	0.00027	0	0.00095	0	0.00752	0.00059	0	0	0	0.00023	0	0	0.00113	0.00013	0	0	0.00017	0.0001	0	0	0.00062
Roseicitreum antarcticum	0	0.00032	0.00154	0.00105	0.00023	0.00161	0.00506	0.00352	0.00221	0.00372	0.00036	0.00071	0.00027	0	0.00244	0.00086	0.00014	0.00084	0.0001	0.00033	0.00178	0.00048	0.00069	0.00052	0.00023	0.00021	0.0001	0.0007	0.00201	0.00186	0.0019	0.00054	0.00155	0.00283	0.0034	0.00069	0	0.00205	0.0011	0.00052	0	0.00098	0.00037	0.00098	0.0003	0.00044
Roseococcus microcysteis	0	0	0.00038	0.00263	0.00027	0.00108	0.0003	0.00021	0	0.00027	0.0001	0.00096	7e-05	0	0.00011	0.00014	0	0.00014	0	0	0	0	4e-05	0.00029	0	0.00014	0	0	0	7e-05	0.00016	0	0.00065	0.00024	0.00136	0.0001	0	0.00054	0.00035	0	0	9e-05	0.00124	0.00015	0	0.00104
Roseomonas gilardii	0	0	0.00563	0	0.00108	0	0	0.00378	0	0.00521	0.00411	0.00948	0.00552	0	0	0.00267	0.00062	0.003	0	0	0	0	0.00196	0.0031	0	0.00151	0	0	0.00355	0.00597	0.00594	0	0	0	0.01004	0.00091	0	0.00624	0.0058	0	0	0	0	0.00286	0.05581	0
Roseomonas sp. 1318	0.00113	0.00114	0.00209	0.00258	0.00073	0.00065	0.01084	0.0008	0.00121	0.00793	0.00249	0.00233	0.00078	0	0.00169	0.00056	0.00015	0.00134	0	0	0.00881	0.0006	0.00037	0.00073	0.00053	0.00034	0	0	0.00103	0.00151	0.00078	0.00127	0.00215	0.00446	0.00384	0.00048	0	0.00203	0.00107	0.00304	0	0.00034	0.00138	0.00082	0.0086	0.00143
Roseomonas sp. 546	0	0	0.00032	0.00121	0.00045	0.0004	0.00055	0.00016	0	0.00095	0.00175	0.00168	9e-05	0	6e-05	4e-05	0	0.00014	0	0.00149	0	0	5e-05	0.00019	0.00015	6e-05	0	0	0.00021	0.00024	7e-05	0	0.00166	0.00129	0.00053	0.00015	0	0.00068	5e-05	0.0002	0	0	0.00033	0.00043	0.001	0
Roseomonas sp. OT10	0	0.0017	0.00418	0.00674	0.00067	0.00218	0.02135	0.00069	0.00188	0.01471	0.0029	0.00198	0.00066	0.00684	0.00326	0.0005	0.00023	0.00223	0	0	0.01368	0.00149	0.00047	0.00035	0.00048	0.00029	0	0	0.00097	0.00178	0.00103	0.00229	0.00304	0.00629	0.00844	0.00086	0	0.00269	0.00077	0.00608	0	0.00064	0.00206	0.00088	0.00901	0.0041
Roseovarius faecimaris	0	0	0	0	0	0	0	0	0	0.00043	0	0	0	0	0.00173	0	0	0	0	0	0	0	5e-05	0	0	0	0	0	7e-05	0	0	0	0	0	0.00038	0.00015	0	0	0	0	0	0	0	0	0	0
Rothia aeria	0	0	0	0	0	0	0.00036	0	0	0	0.00125	0	5e-05	0	0.00037	0	0	0	0	0	0	0.00035	0	0	0	0	0	0	0	0	0.00281	0	0	0	0	0	0.00019	0	0	0.00015	0	0	0	0	0	0
Rothia amarae	0	0	0	0	5e-05	0.00043	0	0	0	0	0	0	0.00019	0	0.00057	0.00156	0	0	0	0	0	0.00011	0.00017	0	5e-05	0.00017	0	0	0.00037	0.00017	8e-05	0	0	0.00034	0.00013	5e-05	0	0.00034	0	0	0	0.00024	0.0004	0	0.00039	0
Rothia kristinae	0	0	0	0	9e-05	0.00048	0	0	0	0	0	0	0.00026	0	0.00021	0.00042	0	0.00013	0	0	0	0	0	0	0.0003	0	0	0	0.00147	0.00011	0.00034	0	0	0.00018	6e-05	0	0.00028	0.00204	0	0.00019	0	0	0.0002	0	0.00028	0
Rubrivivax gelatinosus	0	0	0	0.00062	0.00022	0.00305	0	0.00023	0	0.00113	0.00012	0.00387	0.00014	0	0.0001	0.00027	0.00019	0.00022	0.00016	0.00047	0	0	0.00018	0.00024	0.00026	0.00144	0.00014	0.00088	0.00118	0.00011	0	0.00037	0	0	0.00014	0.00019	0	0.00075	0.00039	0.00021	0	0.00036	0	0.0001	0	0.00046
Ruminococcus bicirculans	0	0	0	0	0	0	0.00171	0	0	0	0	0	0	0	0	0	0.00021	0	0	0	0	0	0	0	0	0	0	0	0	0	0.00135	0	0	0	0	0	0	0	0	0	0	0	0	0.00031	0	0
Ruminococcus bovis	0	0.00016	0.00017	0	0	0	0.00688	0	0	6e-05	0	0	6e-05	0	0.00094	0	0	4e-05	0	0	0	0	0.00034	0	0	0	0	0	0.00045	0.00054	0	0	0	0	0	7e-05	0	0	0	0	0	0	0	0	0	0
Ruminococcus champanellensis	0	0	0	0	0	0	0.00255	0	0	0.00016	0	0	0.00021	0	0.00046	0	0	0	0	0	0	0	0.00011	0	0	0	0	0	0	0	0.00016	0	0	0	0	3e-05	0	0	0	0	0	0	0	0	0	0
Salicibibacter halophilus	0	0	0	0	0	0	0	0	0	0.00017	0	0	0	0	2e-05	0	0	0	0	0	0	0	1e-05	0	0	0	0	0	0	0	0	0	0	0	0	0	0.00392	0	0	0	0	0	0	0	0	0
Salinicoccus halodurans	0	0	0	0	0.00017	0	0	0.00014	0	5e-05	0	0.00017	0.0011	0	0	0	0	0	0	0	0.00088	0	4e-05	0.00014	0	0.00011	0.00177	0	4e-05	0.00015	0.00048	0	0	0.00072	0.00037	0.00032	0	9e-05	0	0	0	0	0	0.00038	0.00063	0.00026
Salmonella bongori	0.00122	0	0	0	0	0	0	0	0	0	0	0	3e-05	0	4e-05	0	0	0	0	0	0	0	2e-05	0	0	8e-05	0	0	0	0	0	0	0	0	0	0	0	0	0	0	0	0	0	0	0	0
Salmonella enterica	0.02639	0.00141	0.00138	0.00338	0.00106	0.00886	0.00257	0.00237	0.00402	0.00535	0.00448	0.00168	0.00157	0.00171	0.00346	0.00112	0.00121	0.00165	0.00185	0.00175	0.00214	0.00252	0.0039	0.00243	0.00202	0.00229	0.0021	0.01528	0.00302	0.00299	0.00254	0.0087	0.00261	0.00286	0.00269	0.00081	0.00247	0.00283	0.00204	0.00158	0.00347	0.00185	0.00364	0.00257	0.00189	0.0165
Scytonema sp. HK-05	0	0.00061	8e-05	0	0.0181	0.00102	0	0.00027	0.00058	0.00288	0	0.0006	0.00033	0	0.00225	0	0	0.0004	0	0	0.01412	0	0.00026	0	4e-05	7e-05	0	0	0.00047	0.00119	5e-05	0	0	0.00102	0.00016	0.00024	0.0005	0.0004	0	0	0.00206	0.00507	0	0.00022	0	0.00426
Scytonema sp. NIES-4073	0	0	0	0	5e-05	0	0	0	0	0	0	0	8e-05	0	0.00034	0	0	5e-05	0	0.00158	0	0	0	0	0	0	0	0	0	0.00055	0	0	0	0	0	0	0	0	0	0	0	0	0	0	0	0
Selenomonas ruminantium	0	0	0	0	0	0	0.00103	0	0	0	0	0	0	0	5e-05	0	0	0	0	0	0	0	0	0	0.00012	0	5e-05	0	9e-05	0	0	0	0	0	0	0	0	0	0	0	0	0	0	0	0	0
Selenomonas sp. oral taxon 126	0	0	0	0	0	0	0	0	0	6e-05	0	0	0	0	0	0	0	0	0	0	0	0	0	0	0	0	7e-05	0	0.00166	0	0	0.00052	0	0	0	0	0	0	0	0	0	0	0	0	0	0
Selenomonas sp. oral taxon 136	0	0	0	0	0	0	0	0	0	0.00021	0	0	0	0	0	0	0	0	0	0	0	0	0	0	0	0	0.00034	0	0.00143	0	0	0	0	0	0	0	0	0	0	0	0	0	0	0	0	0
Selenomonas sp. oral taxon 478	0	0	0	0	0	0	0	0	0	0	0	0	0	0	0	0	0	0	0	0	0	0	0	0	0	0	0.00012	0	0.00166	0.00025	0	0	0	0	0	0	0	0	0	0	0	0	0	0	0	0
Selenomonas sp. oral taxon 920	0	0	0	0	0	0	0	0	0	0.00032	0	0	0.00011	0	0	0	0	0	0	0	0	0	0	0	0	0	0.00029	0	0.00125	0	0	0	0	0	0	0	0	0.00053	0	0	0	0	0	0	0	0
Selenomonas sputigena	0	0	0	0	0	0	0	0	0	3e-05	0	0	0.00038	0	0	0	0	0	0	0	0	0.00033	0	0	0	9e-05	0.00016	0	0.01252	0	0	0	0	0	0	0	0	0.0003	0	0	0	0	0	0	0	0
Serratia inhibens	0.01293	0	0	0.00059	0	0	0	0	0	0	0	0	4e-05	0	3e-05	4e-05	0	0	0	0	0	0	4e-05	0	0	0.00012	0	0	0	0.00012	0	0	0.00033	0	0	4e-05	0	0	0	0	0	0	0	0	0	0
Shinella sp. HZN7	0	0	0	0.00078	0	0	0	0.0012	0	0	0.00026	0	4e-05	0	0	0	0	0	0	0	0	0	0	0	0	0	0	0	0	0.00032	0.00054	0	0	0	0.00016	8e-05	0	0	0.00019	0	0	0	0	0	0	0
Singulisphaera acidiphila	0	0.00026	0.00012	0	0.00024	0.00276	0	0.00018	0	2e-05	0	0	0	0	0	0.00015	0	0.00013	0	0	0.00043	0	0	0.0002	0	0	0	0.00051	0	0	0.00147	0.00048	0	0.00052	0.0002	3e-05	0.00024	0.00055	4e-05	0	0	0	0.00021	9e-05	0	0.00033
Skermanella pratensis	0	0	0.00096	0	0.00047	0	0.00105	0.00025	0	0.00131	0.00033	0	0.00021	0	9e-05	9e-05	0	0	0	0	0	0	0.00011	0.0004	0	0.00016	0	0	0	5e-05	0	0	0	0.00055	0.0003	0.00013	0	0.00011	0.00038	0	0	0	0.00012	0.00015	0	0.00071
Skermanella sp. TT6	0	0.00059	0.00447	0.00186	0.00465	0.00048	0.01807	0.0018	0	0.00989	0.00314	0.00143	0.00139	0	0.00204	0.00024	0.00017	9e-05	0	0	0.00027	0.00078	0.00078	0.00206	5e-05	0.00176	0	0.0058	0.00146	0.00057	0	0.00126	0.00193	0.00533	0.00339	0.00094	0	0.00142	0.00282	0.00073	0	0.00049	0.00065	0.00236	0	0.00225
Solimonas sp. K1W22B-7	0.00027	0	0	0.00129	0.00015	0.00084	0	0.00056	0.00022	0	0	0	0	0	0.00012	0	0	0	0	0	0	0	1e-05	0	5e-05	0.00025	0	0	0	0.00032	0	0	0	0	0.0001	2e-05	0	0	0	0	0	0	0.0002	0.00084	0	0
Sphaerospermopsis torques-reginae	0	0.00035	0	0	0.00607	0.00102	0	0.00028	0.00069	0.00273	0.00105	0.00034	0.00102	0	0.00043	0	0	0.00016	0	0	0.00033	0	3e-05	0	8e-05	0.00011	0	0	4e-05	0.00299	0	0	0.00092	0	0.00023	8e-05	0.00036	0.00028	0	0.00168	0	0.00223	0	0.0034	0	0.00159
Sphaerotilus natans	0	0.00021	0	0.00349	0.00018	0.0044	0	0.00075	0	0.00072	0.00039	0.00087	0.0002	0	0.00099	0.00117	0.00053	0.00036	0.00012	0.00033	0.00044	0	0.00036	0	0.00027	0.00195	0.00012	0.00224	0.0004	5e-05	0	0	0	0	0.00046	0.00023	0	0.00034	0.00079	0.00029	0	0	0.00194	0.00032	0	0.00121
Sphingobacterium daejeonense	0	0	0	0	0	0	0	0	0	0.00111	0	0	0	0	0	0	0	0	0	0	0	0	0	0	0	3e-05	0.00023	0	0	0	0	0	0	0	0	0	0	0	0	0	0	0	0.00032	0	0	0.00051
Sphingobacterium lactis	0	0	0	0	0	0	0	0	0	0.0013	0	0	0	0	0	0.00081	0	0	0	0	0	0	0	0	3e-05	0	0	0	0	0	0	0	0	0	0	0	0	0	0	0	0	0	0	0	0	0
Sphingobium cloacae	0	0	0.00568	0.00368	0.00016	0.00113	0	0.00828	0	0	0.00074	0	0.00144	0	0	0.00096	0	0	0	0	0	0	0	0	0	0	0	0	0	0.00335	0	0	0.01771	0.00911	0	0.00611	0	0	0	0	0	0.00073	0	0	0	0
Sphingobium indicum	0	0	0.00925	0.00137	0.00055	0.001	0	0.00154	0	0	0	0.00026	8e-05	0	0.00019	0.00036	9e-05	9e-05	0	0	0.0003	0	4e-05	0	6e-05	0.00011	0	0	0	0.00022	0	0.00174	0.00106	0.00379	0.00011	0.00023	0	0	9e-05	0	0	0	0	0.00127	0	0
Sphingobium sp. CAP-1	0	0	0.00494	0	0	0	0	0.00154	0	0	0	0	0	0	0	0	0	0	0	0	0	0	0	0	0.0001	5e-05	0	0	0	0	0	0	0.00394	0.00055	0.00033	0	0	0	0	0	0	0	0	0	0	0
Sphingobium sp. LF-16	0	0	0.01967	0	0.00246	0	0	0.00793	0	0	0	0	0	0	0.00196	0	0	0	0	0	0	0	0	0	0	0	0	0	0	0	0	0	0	0.02002	0	0	0	0	0	0	0	0	0	0	0	0
Sphingobium sp. PAMC28499	0.00783	0	0.00716	0.00848	0.01399	0.00234	0	0.00985	0.00222	0	0.01511	0.0027	0.00296	0	0.00491	0.0139	0.00247	0.00116	0	0	0.00389	0	0.00035	0	0.00075	0.0017	0	0	0	0.00112	0.00085	0	0.01852	0.07114	0.00066	0.00589	0	0	0.00031	0.00045	0	0	0.0045	0.00283	0	0
Sphingobium sp. RAC03	0	0	0.00691	0	0.00037	0	0	7e-05	0	0	0	0.00022	0	0	0	5e-05	0	0	0	0	0	0	0	0	0	0	0	0	0.0001	0.0003	0	0	0	0	0	7e-05	0	0	0	0	0	0	0	0	0.00046	0
Sphingobium sp. SCG-1	0	0	0.00038	0	0.0006	0	0	0.00019	0.0003	0	0	0	0	0	4e-05	0.00017	0.0001	5e-05	0	0	0	0	2e-05	0	0	2e-05	0.00021	0	7e-05	3e-05	0	0	0	0.0007	0.00016	5e-05	0.0016	0.00013	0	0	0	0	0	0.00015	0	0
Sphingobium sp. SYK-6	0	0	0.00084	0	0.00018	0	0.00081	0.00058	0.00026	0.00019	0.00015	0.00059	6e-05	0	0.00088	0.00144	0.00011	0.00016	0.00013	0.00047	0.00073	0	0.00011	0	0	6e-05	0	0	4e-05	0.00016	0	0.0003	0	0.00081	0.00023	0.00061	0	0.00109	0	0.00021	0	0	0.00017	7e-05	0	0
Sphingobium xenophagum	0	0	0.00948	0.00056	0.00198	0.00069	0	0.00122	0	0	0	0.00034	0	0	0.00014	0.00083	0.00029	9e-05	0	0	0	0	9e-05	0	0.00015	7e-05	0	0	0	0.00103	0	0	0.00081	0.00542	0	0.0008	0	0	0	0.00013	0	0	0	0.00011	0	0
Sphingomonas alpina	0	0	0.00144	0	0.0001	0.00018	0.00047	0.00089	9e-05	2e-05	0.00164	0.00433	0.0013	0.00228	3e-05	4e-05	0	5e-05	0	0	0.00016	0.00037	0.00036	0.00024	0.00034	0.0001	0.00039	0	9e-05	0.00087	0.00081	0.00021	0	0.00104	0.00113	0.0003	0.00296	0.00112	0.00072	0.00069	0.00046	0.00101	0.00021	0.00046	0.00026	0.00079
Sphingomonas changnyeongensis	0	0	0.00713	0.00018	0.00067	0	0.0016	0.00029	0.00019	0.00181	0.0004	0.00106	9e-05	0	0.00047	0.00067	8e-05	0.0004	4e-05	0	0.00022	0.00048	0.00022	0	0.00017	0.0002	0	0	0.00027	3e-05	0	0.00044	0.0006	0.00126	0.00053	0.00034	0	0.00148	0.0007	0.00032	0.00071	0.00026	0.00011	0.00027	0.0003	0.0006
Sphingomonas daechungensis	0	0	0.00262	0.00019	0.00052	0	0.00052	0.00108	0.00012	4e-05	0.00073	0.00061	4e-05	0	0.00045	0.00116	0	7e-05	0	0	0	0	0.00025	0	4e-05	0.00012	0.00012	0	0.00019	0.0004	0.00016	0.00021	0.0003	0.00474	0.00152	0.0008	0.00042	0.00026	0	0.00057	0	0.0003	0.00011	9e-05	0	0
Sphingomonas insulae	0	0	0.0037	0	0.00057	0	0.00048	0.00049	0.0025	0.00016	0.00026	0.00129	8e-05	0	0.00025	0.00279	6e-05	0.00018	4e-05	0	0	0.00014	0.00011	0	0.00015	9e-05	0.00017	0	0.00017	0.00151	0.00101	0.00015	0	0.01523	0.00068	0.00138	0.00025	0.00052	7e-05	0.00036	0	0.00032	0.00014	0.0001	0.00067	0.00038
Sphingomonas koreensis	0	0	0.00068	0	0.00018	0	0.00102	0.00049	0	3e-05	0.0003	0.0004	4e-05	0	3e-05	0.0001	0	0	0	0	0	0	0.00012	0.00031	0	0	0	0	0	0	0.00055	0	0	0.00056	0.00024	0.00012	0	0.00047	0.00018	0	0	0	0	0	0	0
Sphingomonas lacunae	0	0	6e-05	0	0.00022	0	0	8e-05	0.00104	4e-05	0.00017	0.00028	0.00021	0	3e-05	0.00016	0.00081	6e-05	7e-05	0	0	0	2e-05	0	0	4e-05	0	0	2e-05	3e-05	0.00012	0	0	0.00034	0.0001	8e-05	0	0	5e-05	0	0	0	0	0	0	0
Sphingomonas panacis	0	0	0.00031	0.00024	4e-05	0	0	0.00017	0	0	0.00026	0.00015	0	0	7e-05	0.00012	0	3e-05	0	0	0	0	1e-05	0	0	2e-05	0	0	0	0	0	0	0	0.00059	5e-05	0.00101	0	0.00026	0.0001	7e-05	0	0	0.00017	0	0	0
Sphingomonas paucimobilis	0	0.00153	0.03918	0.00427	0.01221	0.00304	0.01331	0.01853	0.00614	0.0019	0.00637	0.01351	0.00211	0.00532	0.00729	0.02301	0.00201	0.00305	0.00146	0.00164	0.00355	0.00157	0.00406	0.00172	0.00238	0.00183	0.0022	0.00364	0.00258	0.00433	0.00568	0.00357	0.00646	0.04098	0.01619	0.00823	0.01037	0.00747	0.00376	0.00654	0.00497	0.00527	0.00297	0.00345	0.00566	0.00541
Sphingomonas sanguinis	0	0	0.0004	0	0.00018	0	0.00036	0	0	0	0	0.00226	0	0	0.00014	0.00405	0	0.00014	0	0	0	0	0.00025	0	0	5e-05	0	0	0	0	0	0	0	0	0	0.00015	0	0	0.0001	0.0002	0	0.00015	0	9e-05	0.00039	0
Sphingomonas sp. C8-2	0	0	0.00216	0	0.00023	0	0	0	0	0	0	0.00062	0	0	0	0.00013	0	0	0	0	0	0	4e-05	0	0	0	0.00012	0	4e-05	0	0.00068	0	0	0.0018	0.00041	0.00094	0	0	0	0	0	0	0	0	0	0
Sphingomonas sp. CL5.1	0	0.00035	0.01472	0.00113	0.00257	0.00084	0.00319	0.00506	0.00091	0.00048	0.00354	0.00241	0.00041	0	0.00105	0.00294	0.00044	0.00059	0.0004	0	0.00098	0.00015	0.00071	0.00043	0.00038	0.00036	0.00029	0.00077	0.00037	0.00125	0.00094	0.00083	0.00255	0.01136	0.00343	0.00356	0.00108	0.00123	0.00049	0.00077	0.00095	0.00062	0.00065	0.00077	0.00056	0.00082
Sphingomonas sp. Cra20	0	0	0.00014	0	0.00058	0.00031	0	0.00035	0	4e-05	0.0002	0.00014	0	0	0	0.00362	0	0.00011	0	0	0	0	0.00014	0	0	3e-05	7e-05	0	0	0	0	0	0	0	8e-05	0.0001	0	0	5e-05	0.00013	0	0	0	0	0.00043	0
Sphingomonas sp. FARSPH	0	0	0.00134	0	0.00031	0	0	8e-05	0	0	0	0.00164	0	0	4e-05	0.00165	0	0.00024	0	0	0	0	0.00038	0	0	9e-05	0	0	8e-05	0.00014	0	0	0	0	0.00037	0.00026	0.00164	0.00045	0	0.00015	0	0	0	0.00021	0.00097	0
Sphingomonas sp. HDW15A	0	0	0.00016	0.0003	0.00102	0	0.00076	0.00015	0.00097	0.00021	0.00026	0.00087	0.0001	0	0.00017	0	0	0.00013	5e-05	0	0.00095	0	8e-05	0	0	0	0	0	0.00031	9e-05	0	0.00054	0	0.00046	0.00028	0.00014	0	0.00014	0.00021	0.00015	0	9e-05	0	0.00012	0.00041	0
Sphingomonas sp. KC8	0	0	0.00539	0	0.00036	0	0	0.002	0.00042	0.00019	0	0.00021	0	0	0	0.0005	0	0	0	0	0	0	6e-05	0	0	7e-05	0	0	0.00012	0.00012	0	0	0	0.00253	0.0005	0.00036	0	0.00014	0	0	0	0	0	0	0	0
Sphingomonas sp. LK11	0	0	0.01321	0.00073	0.00144	0	0.00077	0.00194	0.00125	0.00022	0.00079	0.01946	0.00069	0	0.00104	0.00561	0	0.00023	0	0	0.00061	0.00031	0.00083	0.00033	0.00034	0.00027	0.0002	0	0.0011	0.00035	9e-05	0.00099	0.00345	0.00133	0.00181	0.00246	0.00401	0.00125	0.00019	0.00264	0	0.00156	0.00018	0.00048	0.00197	0.00066
Sphingomonas sp. LMO-1	0	0.00018	0.0064	0.00088	0.00232	0.00349	0.00182	0.00293	0.0009	0.00071	0.00167	0.00149	0.00076	0	0.00127	0.00214	0.00025	0.00043	0.00038	0	0.00194	0.0002	0.00045	0.00031	0.00029	0.00017	0.00014	0.00084	0.00074	0.00093	0.00046	0.00053	0.00114	0.00501	0.0021	0.00185	0.00085	0.00205	0.00035	0.00047	0	0.0005	0.00092	0.00045	0.00058	0.00062
Sphingomonas sp. MM-1	0	0	0.00024	0	0	0	0.00047	0	0	0.00016	0	0	0.0001	0	0	0.0011	0	0	0	0	0	0	0	0	0	0	0	0	0	0	0	0	0	0	0.0003	0.00027	0	0.0004	9e-05	0	0	0	0.00039	0	0	0
Sphingomonas sp. NBWT7	0	0.00079	0.00118	0	0	0	0.00937	0.03084	0	0	0.0018	0	0.00034	0	0.00091	0.0002	0	0.00077	7e-05	0	0.00027	0	0.00185	0	0	0.0001	0.00038	0	0.00016	6e-05	0	0	0.00054	0.00332	0.00145	7e-05	0	0	5e-05	0.00028	0	0	0.00062	0.00046	0	0
Sphingomonas sp. S9-5	0	0.00023	0.00199	0	0.00013	0	0.00043	0.00042	0.0009	0	0.00536	0.00041	0.00037	0	0.00041	0.00013	0.00013	0.00019	5e-05	0	0.00065	0.00024	8e-05	0	4e-05	0.00019	9e-05	0.00073	9e-05	0.00029	0	0	0.00052	0.00401	0.00073	0.00625	0.00025	0	0.00014	0	0	0.00013	0	0.00018	0	0
Sphingopyxis lindanitolerans	0	0	0	0	0	0.00319	0	0	0	0.00043	0	0.00023	0	0	0	0.00022	0	8e-05	0.00014	0	0	0	0	0	0	0	0	0	0	0	0	0	0	0	0	0	0	0.00104	0	0	0	0	0	0	0	0
[truncated: 117 more rows]

## Sheet: S5
Supplementary Table S5.
Bacterial species in each sample identified by ARGpore2. Data are shown in relative abundance (%).
[truncated: 637 more rows]

## Sheet: S6
Supplementary Table S6.
[truncated: 966 more rows]

## Sheet: S7
Supplementary Table S7.
[truncated: 749 more rows]

[truncated: 5 more sheets: S8, S9, S10, S11, S12]
